# Supplementary material for: Heterogenous Susceptibility to R-Pyocins in Populations of Pseudomonas aeruginosa Sourced from Cystic Fibrosis Lungs
Source: mBio. 2021 May 4;12(3):e00458-21. doi: 10.1128/mBio.00458-21 (PMC8262887; doi:10.1128/mBio.00458-21)
Supplement: DATA SET S1 [file mbio.00458-21-sd001.xlsx]

## Sheet: Query seq.
Dataset: Pairwise BLAST results evaluating homology between R-pyocin tail fiber genes (PA0620) across different R-types to determine appropriate query sequence for typing.
Query	Subject	Mismatch	Gaps	% Identity	Query Coverage	Bitscore	E Value
R1/PAK	R2/PAO1	13	0	99.028	63	2398	0
R1/PAK	R3/NIH*	20	0	98.504	63	2361	0
R1/PAK	R5/E429	55	0	95.883	63	2163	0
R2/PAO1	R3/NIH	22	0	98.94	100	3714	0
R2/PAO1	R5/E429	180	10	89.468	87	2270	0
R3/NIH	R5/E429	184	6	89.456	87	2272	0
*NIH strain (R3 type) used to confirm homology and percentage identity cutoff between R2, R3, and R4 types for a "super-type R2".

## Sheet: IPCD Strains (all)
Dataset: Isolates of P. aeruginosa from the International Pseudomonas Consortium Database (IPCD) used to R-pyocin type.
Accession	Isolate	Source	Host	Country	Date
MCMU00000000	0C4A	679	Homosapiens	Poland:Wroclaw	2011
MCMC00000000	EA0A	39177	Homosapiens	UnitedKingdom:Manchester
MCMD00000000	239A	13121-1	Homosapiens	France
MCME00000000	E429	15108-1	Homosapiens	Spain
MCLY00000000	2C22	57P31PA	Homosapiens	USA
MCMV00000000	3C52(K)	968333S	Homosapiens	UnitedKingdom
MCMA00000000	F429	A5803	Homosapiens
MCMJ00000000	AF9A	AA2	Homosapiens	Germany
NTAP00000000	PA-W25	abdomenskin	Homosapiens	UnitedKingdom:Nottingham	2012
NSNM00000000	PA-W21	abdominalwound	Homosapiens	UnitedKingdom:Nottingham
MCMN00000000	2D9A/AUS23	adultcysticfibrosispatient	Homosapiens	Australia:Brisbane	2007
NSPP00000000	C7(T3583)	Adultfemalesputum	Homosapiens	Thailand:Bangkok	2013
NSPK00000000	E1(T4189)	Adultfemalesputum	Homosapiens	Thailand:Bangkok	2013
NSPM00000000	A3(H638)	adultmaleblood	Homosapiens	Thailand:Bangkok	2013
RWRY00000000	PAC44B	adultmalecysticfibrosispatient	Homosapiens	Canada:Sherbrooke	2008-09-09
RWRW00000000	PAC44D	adultmalecysticfibrosispatient	Homosapiens	Canada:Sherbrooke	2008-09-09
NSPN00000000	B3(T2101)	adultmalesputum	Homosapiens	Thailand:Bangkok	2013
NSPJ00000000	C8(T3532)	adultmalesputum	Homosapiens	Thailand:Bangkok	2013
NSPL00000000	B9(T2436)	adultmalesputum	Homosapiens	Thailand:Bangkok	2013
NSOX00000000	D93362	Adultmalesputum	Homosapiens	Thailand:Bangkok	2013
NSPO00000000	A1(A2448)	adultmaleurine	Homosapiens	Thailand:Bangkok	2013
NSPH00000000	E9(4068)	adultmaleurine	Homosapiens	Thailand:Bangkok	2013
NSOO00000000	HB159	adultmaleurine	Homosapiens	Portugal:Braga	2012-09-12
NSON00000000	HB392	adultmaleurine	Homosapiens	Portugal:Braga	2012-09-12
MCML00000000	E82A	AES-1R	Homosapiens	Australia:Melbourne	1992
NSST00000000	LMG5031	Aglaonema		PuertoRico:Unknown	1961
MCMI00000000	6D92(H)	AMT0023-30	Homosapiens	USA:Seattle
MCMH00000000	6D92(H)	AMT0023-34	Homosapiens	USA:Seattle
MCNB00000000	6D92(H)	AMT0060-1	Homosapiens	USA:Seattle
MCNA00000000	6D92(H)	AMT0060-2	Homosapiens	USA:Seattle
MCMZ00000000	6D92(H)	AMT0060-3	Homosapiens	USA:Seattle
NSNG00000000	PA-W32	anklewound	Homosapiens	UnitedKingdom:Nottingham
MCMK00000000	EC22	AUS52	Homosapiens	Australia:Hobart	2008
NSNN00000000	PA-W16	backwound	Homosapiens	UnitedKingdom:Nottingham
NSYZ00000000	AUS275	Bacteraemiapatient	Homosapiens	Australia:Brisbane	2008
NSYX00000000	AUS462	Bacteraemiapatient	Homosapiens	Australia:Brisbane	2008
NSYR00000000	AUS301	Bacteraemiapatient	Homosapiens	Australia:Brisbane	2008
NSXG00000000	AUS150	Bacteraemiapatient	Homosapiens	Australia:Brisbane	2008
NSVZ00000000	AUS307	Bacteraemiapatient	Homosapiens	Australia:Brisbane	2009
NSUH00000000	Co380791	blood	Homosapiens	Colombia:Cali	2003
NSTE00000000	LiA63_2006	blood	Macropus	Portugal:Lisbon	2006
NSSS00000000	Lw1047	blood	Homosapiens	RepublicoftheCongo:Lwiro	2001
NSYQ00000000	AUS460	bronchialmucosa/Respiratory	Felidae	Australia:Brisbane	2006
NSZS00000000	934436V	Bronchiectasisadultpatient	Homosapiens		2008-08
RXDJ00000000	AMT0026-2	bronchoalveolarlavage	Homosapiens	USA:Seattle
NSWO00000000	AUS537	bronchoalveolarlavageofchildcystic	Homosapiens	Australia:Melbourne	2009
NSVO00000000	AMT0026-3	bronchoalveolarlavageofcystic	Homosapiens	USA:Seattle
NTAF00000000	Mi162	burn	Homosapiens	USA	1997
NSSY00000000	Aa249	burn	Homosapiens	Germany:Aachen	1997
NSSW00000000	Bo559	burn	Homosapiens	USA:Boston	1997
MCMM00000000	4012(0)	C3719	Homosapiens	UnitedKingdom:Manchester
NTAI00000000	PA-W47	Calfburn	Homosapiens	UnitedKingdom:Nottingham	2012
NSUE00000000	IDEXX_Canine8	Canislupus		UnitedKingdom	2004
NSUG00000000	IC1	Canislupus		India
NSUF00000000	IDEXX_Canine4	Canislupus		UnitedKingdom	2004
RXBB00000000	H2	Catheter		Germany:Hannover
NSVB00000000	PN586(35)w	catheter	Homosapiens	Panama:PanamaCity	2006
NSUQ00000000	Mex2	Cenotewater		Mexico:Loltun	2004
NTAN00000000	PA-W27	centralvenouscatheter	Homosapiens	UnitedKingdom:Nottingham	2012
MCMG00000000	EC2A	CHA	Homosapiens	Germany
RXCN00000000	P2733	Chest	Homosapiens	Thailand:Bangkok	2013
NSNK00000000	PA-W24	chestwound	Homosapiens	UnitedKingdom:Nottingham
NSZV00000000	AT19	Childcysticfibrosispatient	Homosapiens	UnitedKingdom	2010-10-29
NSZW00000000	AT7	Childcysticfibrosispatient	Homosapiens	UnitedKingdom	2010-10-22
NSZU00000000	AT31	Childcysticfibrosispatient	Homosapiens	UnitedKingdom	2010-11-25
NSZT00000000	AT40	Childcysticfibrosispatient	Homosapiens	UnitedKingdom	2011-02-04
NSQR00000000	A3	childcysticfibrosispatient/cough	Homosapiens	UnitedKingdom:StokeonTrent	2013-10-08
NSQQ00000000	B2	childcysticfibrosispatient/cough	Homosapiens	UnitedKingdom:Bristol	2013-05-20
NSUK00000000	ESP06B	Clinicalnoncysticfibrosis	Homosapiens	Belgium:Brussels	1993
NSYY00000000	AUS423	clitoris	Equus	Australia:Brisbane	2007
NSVX00000000	AUS149	clitoris	Equus	Australia:Brisbane	2007
MCLX00000000	39016	corneaofapatientwithulcerative	Homosapiens
MCMO00000000	F462	CPHL9433	Nicotianatabacum	Philippines
NSSC00000000	U0288B	cysticfibrosispatient	Homosapiens	Australia:Hobart	2005-11-11
NSSG00000000	S1983	cysticfibrosispatient	Homosapiens	NewZealand:Dunedin	1991
NSSD00000000	U0284	cysticfibrosispatient	Homosapiens	Australia:Hobart	2005-10-26
NSWR00000000	AUS631	cysticfibrosispatient	Homosapiens	Australia:Brisbane	2002
NSWP00000000	AUS675	cysticfibrosispatient	Homosapiens	Australia:Sydney	2005
NSWQ00000000	AUS674	cysticfibrosispatient	Homosapiens	Australia:Sydney	2006
NSVM00000000	AMT0046-1	cysticfibrosispatient	Homosapiens	USA:Seattle
NSUO00000000	C5311	cysticfibrosispatient	Homosapiens	Canada:Vancouver	2002
NSUI00000000	C3128	cysticfibrosispatient	Homosapiens	Canada:Vancouver	2002
NSUJ00000000	5BR2	cysticfibrosispatient	Homosapiens	Belgium:DeHaan	1993
NSSM00000000	JD303	cysticfibrosispatient	Homosapiens	Canada:Toronto	2005-11
NSSK00000000	S2239_15	cysticfibrosispatient	Homosapiens	NewZealand:Dunedin	1991
NSSI00000000	S2820	cysticfibrosispatient	Homosapiens	NewZealand:Dunedin	1991
NSSH00000000	MSB2949	cysticfibrosispatient	Homosapiens	NewZealand:Dunedin	1991
NSSE00000000	U0272B	cysticfibrosispatient	Homosapiens	Australia:Hobart	2005-09-13
NSSJ00000000	S2239_16	cysticfibrosispatient	Homosapiens	NewZealand:Dunedin	1991
NSSF00000000	MSB3405	cysticfibrosispatient	Homosapiens	NewZealand:Dunedin	1991
NSSB00000000	U0306	cysticfibrosispatient	Homosapiens	Australia:Hobart	2006-02-08
NSRZ00000000	U0330A	cysticfibrosispatient	Homosapiens	Australia:Hobart	2006-05-05
NSSA00000000	U0310A	cysticfibrosispatient	Homosapiens	Australia:Hobart	2006-02-17
NSRY00000000	U350	cysticfibrosispatient	Homosapiens	Australia:Hobart	2006-06-22
NSRX00000000	U372	cysticfibrosispatient	Homosapiens	Australia:Hobart	2006-08-19
NSRW00000000	U397A	cysticfibrosispatient	Homosapiens	Australia:Hobart	2006-10-05
NSRT00000000	U435	cysticfibrosispatient	Homosapiens	Australia:Hobart	2007-03-19
NSRU00000000	U421	cysticfibrosispatient	Homosapiens	Australia:Hobart	2007-02-02
NSRV00000000	U413A	cysticfibrosispatient	Homosapiens	Australia:Hobart	2006-12-15
NSRQ00000000	DUN-001B	cysticfibrosispatient	Homosapiens	NewZealand:Dunedin	2012-08-15
NSRS00000000	U451	cysticfibrosispatient	Homosapiens	Australia:Hobart	2007-05-17
NSRP00000000	DUN-001C	cysticfibrosispatient	Homosapiens	NewZealand:Dunedin	2012-08-15
NSRR00000000	U454A	cysticfibrosispatient	Homosapiens	Australia:Hobart	2007-06-04
NSRO00000000	DUN-001-2A	cysticfibrosispatient	Homosapiens	NewZealand:Dunedin	2012-10-17
NSRM00000000	DUN-001-3A	cysticfibrosispatient	Homosapiens	NewZealand:Dunedin	2012-11-21
NSRN00000000	DUN-001-2B	cysticfibrosispatient	Homosapiens	NewZealand:Dunedin	2012-10-17
NSRJ00000000	001-5A	cysticfibrosispatient	Homosapiens	NewZealand:Dunedin	2013-04-18
NSRK00000000	DUN-001-4	cysticfibrosispatient	Homosapiens	NewZealand:Dunedin	2013-10-21
NSRL00000000	DUN-001-3B	cysticfibrosispatient	Homosapiens	NewZealand:Dunedin	2012-11-21
NSRI00000000	001-5B	cysticfibrosispatient	Homosapiens	NewZealand:Dunedin	2013-04-18
NSRH00000000	001-6	cysticfibrosispatient	Homosapiens	NewZealand:Dunedin	2013-05-06
NSRF00000000	DUN-003B	cysticfibrosispatient	Homosapiens	NewZealand:Dunedin	2012-08-15
NSRG00000000	DUN-002C	cysticfibrosispatient	Homosapiens	NewZealand:Dunedin	2012-08-15
NSRE00000000	DUN-004	cysticfibrosispatient	Homosapiens	NewZealand:Dunedin	2012-08-22
NSRD00000000	DUN-006	cysticfibrosispatient	Homosapiens	NewZealand:Dunedin	2012-10-01
NSRC00000000	DUN-007-2	cysticfibrosispatient	Homosapiens	NewZealand:Dunedin	2012-11-28
NSRB00000000	DUN-008	cysticfibrosispatient	Homosapiens	NewZealand:Dunedin	2012-11-07
NSRA00000000	DUN-009B	cysticfibrosispatient	Homosapiens	NewZealand:Dunedin	2012-10-17
NSQY00000000	DUN-013	cysticfibrosispatient	Homosapiens	NewZealand:Dunedin	2012-11-28
NSQW00000000	DUN-015A	cysticfibrosispatient	Homosapiens	NewZealand:Dunedin	2012-12-12
NSQZ00000000	010-4	cysticfibrosispatient	Homosapiens	NewZealand:Dunedin	2013-08-14
NSQV00000000	DUN-018	cysticfibrosispatient	Homosapiens	NewZealand:Dunedin	2013-01-18
NSQX00000000	014-2A	cysticfibrosispatient	Homosapiens	NewZealand:Dunedin	2013-02-13
NSQU00000000	020MIC	cysticfibrosispatient	Homosapiens	NewZealand:Dunedin	2013-09-20
NSQS00000000	DUN-001A	cysticfibrosispatient	Homosapiens	NewZealand:Dunedin	2012-08-15
NSQT00000000	DUN-024-1	cysticfibrosispatient	Homosapiens	NewZealand:Dunedin	2013-07-03
NSOT00000000	CF127	cysticfibrosispatient	Homosapiens	USA:Denver
NSOV00000000	CF5	cysticfibrosispatient	Homosapiens	USA:Columbia
NSOU00000000	CF27	cysticfibrosispatient	Homosapiens	USA:Jackson
NSNV00000000	AA43	cysticfibrosispatient	Homosapiens	Germany
NSNU00000000	AA44	cysticfibrosispatient	Homosapiens	Germany
NSMV00000000	AL191	cysticfibrosispatientthroat	Homosapiens	Germany:Munich	2006-10-20
NSMT00000000	AL561	cysticfibrosispatientthroat	Homosapiens	Germany:Munich	2007-03-01
NSMU00000000	AL363(Israel14)	cysticfibrosispatientthroat	Homosapiens	Israel	2007-01-09
NSTN00000000	Jp245	Delphinidae		Japan:OtshuchiBay	2004
NSSQ00000000	PT31M	drinkingwater		Germany:Mulheim	1986
NSZJ00000000	AUS207	ear	Phascolarctoscinereus	Australia:Brisbane	2009
NSYP00000000	AUS471	ear	Homosapiens	Australia:Brisbane	2008
NSYG00000000	AUS336	ear	Canislupus	Australia:Brisbane	2008
NSYC00000000	AUS283	ear	Felidae	Australia:Brisbane	2007
NSXK00000000	AUS134	ear	Homosapiens	Australia:Brisbane	2008
NSXA00000000	AUS483	ear	Canislupus	Australia:Brisbane	2008
NSXC00000000	AUS392	ear	Canislupus	Australia:Brisbane	2008
NSWT00000000	AUS353	ear	Canislupus	Australia:Brisbane	2008
NSWJ00000000	AUS440	ear	Homosapiens	Australia:Brisbane	2008
NSWH00000000	AUS442	ear	Canislupus	Australia:Brisbane	2008
NSWK00000000	AUS439	ear	Homosapiens	Australia:Brisbane	2008
NSWF00000000	AUS457	ear	Canislupus	Australia:Brisbane	2008
NSWI00000000	AUS441	ear	Canislupus	Australia:Brisbane	2008
NSWB00000000	AUS345	ear	Canislupus	Australia:Brisbane	2008
NSUC00000000	CPHL1999	ear	Homosapiens	UnitedKingdom:London	1924
NSTJ00000000	LiA145_2005	ear	Canislupus	Portugal:Lisbon	2005
NSTF00000000	LiA50_2005	ear	Canislupus	Portugal:Alcobaca	2005
NSSP00000000	Tu863	ear	Homosapiens	Tunisia:Tunis	1998
NSTR00000000	J80UH1OS1	egg	Testudines	USA:JekyllIsland	2005
NSTS00000000	J9UH1F	egg	Testudines	USA:JekyllIsland	2004
NSZZ00000000	994	elbowskin	Canislupus	UnitedKingdom
NSMR00000000	E2-DN-2	Environment	poultrybarn	Canada:SouthernAlberta	2012-05
NSMQ00000000	F1-DN-2	Environment	poultrybarn	Canada:SouthernAlberta	2012-05
NTAD00000000	856	Equus	UnitedKingdom
NSTH00000000	LiA179_2006	eye	Canislupus	Portugal:Lisbon	2006
NSTI00000000	LiA161_2005	eye	Psittaciformes	Portugal:Lisbon	2005
RXCJ00000000	E2758	EyePlate	Homosapiens	Thailand:Bangkok	2013
NSYF00000000	AUS238	feces	Reptilia	Australia:Brisbane	2006
NSXN00000000	AUS119	feces	Reptilia	Australia:Brisbane	2006
NSWZ00000000	AUS485	feces	Reptilia	Australia:Brisbane	2006
NSTW00000000	CPHL10299	feces	Homosapiens	UnitedKingdom:Colindale	1962
NSPI00000000	C9(P1814)	femaleinfantasciticfluid	Homosapiens	Thailand:Bangkok	2013
NSPQ00000000	B1(P2356)	femaleinfantwithPrimaryCiliary	Homosapiens	Thailand:Bangkok	2013
RXCM00000000	P2404	Foot	Homosapiens	Thailand:Bangkok	2013
RXCC00000000	P1885	Foot	Homosapiens	Thailand:Bangkok	2013
NSNP00000000	PA-W10	footburn	Homosapiens	UnitedKingdom:Nottingham
NSNO00000000	PA-W14	footulcer	Homosapiens	UnitedKingdom:Nottingham
NSNI00000000	PA-W29	footwound	Homosapiens	UnitedKingdom:Nottingham
NSNF00000000	PA-W33	groinwound	Homosapiens	UnitedKingdom:Nottingham
NTAT00000000	PA-W18	heelulcer	Homosapiens	UnitedKingdom:Nottingham	2012
NSMW00000000	PA-W46	heelwound	Homosapiens	UnitedKingdom:Nottingham
NSMX00000000	PA-W45	heelwound	Homosapiens	UnitedKingdom:Nottingham
NSZO00000000	AUS185	Hipwound	Homosapiens	Australia:Brisbane	2008
RXFH00000000	AUS525	Home		Australia:Brisbane	2007
RXFB00000000	AUS516	Home		Australia:Brisbane	2007
RXEZ00000000	AUS527	Home		Australia:Brisbane	2007
RXEX00000000	AUS523	Home		Australia:Brisbane	2007
RXDX00000000	AUS526	Home		Australia:Brisbane	2007
NSZM00000000	AUS518	Home		Australia:Brisbane	2007
NSYO00000000	AUS517	Home		Australia:Brisbane	2007
NSTY00000000	CPHL8058	Homosapiens		USA:California	1949
NSTV00000000	CPHL10662	Homosapiens		UnitedKingdom:London	1969
NSOA00000000	211BR	Homosapiens		Brazil	2002/2004
NSNY00000000	172BR	Homosapiens		Brazil	2002/2004
NSNZ00000000	205BR	Homosapiens		Brazil	2002/2004
NSNX00000000	21BR	Homosapiens		Brazil	2002/2004
NSOB00000000	175BR	Homosapiens		Brazil	2002/2004
NSNW00000000	36BR	Homosapiens		Brazil	2002/2004
NSVD00000000	Co398373	Hospitalenvironment		Colombia:Cali	2003
RWPJ00000000	PA-CL534x	Hospitalsink		Canada:Montreal	2013
RWQK00000000	PA-CL502	Hospitalsink		Canada:Montreal	2013
RWQL00000000	PA-CL501	Hospitalsink		Canada:Montreal	2013
RWQH00000000	PA-CL506b	Hospitalsink		Canada:Montreal	2013
RWQI00000000	PA-CL505	Hospitalsink		Canada:Montreal	2013
RWQJ00000000	PA-CL504	Hospitalsink		Canada:Montreal	2013
RWQF00000000	PA-CL508	Hospitalsink		Canada:Montreal	2013
RWQG00000000	PA-CL507	Hospitalsink		Canada:Montreal	2013
RWQE00000000	PA-CL509	Hospitalsink		Canada:Montreal	2013
RWQB00000000	PA-CL512	Hospitalsink		Canada:Montreal	2013
RWQC00000000	PA-CL511	Hospitalsink		Canada:Montreal	2013
RWQA00000000	PA-CL513	Hospitalsink		Canada:Montreal	2013
RWQD00000000	PA-CL510	Hospitalsink		Canada:Montreal	2013
RWPY00000000	PA-CL515	Hospitalsink		Canada:Montreal	2013
RWPZ00000000	PA-CL514	Hospitalsink		Canada:Montreal	2013
RWPT00000000	PA-CL520	Hospitalsink		Canada:Montreal	2013
RWPX00000000	PA-CL516	Hospitalsink		Canada:Montreal	2013
RWPW00000000	PA-CL517	Hospitalsink		Canada:Montreal	2013
RWPV00000000	PA-CL518	Hospitalsink		Canada:Montreal	2013
RWPS00000000	PA-CL521a	Hospitalsink		Canada:Montreal	2013
RWPQ00000000	PA-CL522b	Hospitalsink		Canada:Montreal	2013
RWPU00000000	PA-CL519	Hospitalsink		Canada:Montreal	2013
RWPP00000000	PA-CL524	Hospitalsink		Canada:Montreal	2013
RWPR00000000	PA-CL521b	Hospitalsink		Canada:Montreal	2013
RWPO00000000	PA-CL527	Hospitalsink		Canada:Montreal	2013
RWPN00000000	PA-CL528	Hospitalsink		Canada:Montreal	2013
RWPL00000000	PA-CL532	Hospitalsink		Canada:Montreal	2013
RWPM00000000	PA-CL529	Hospitalsink		Canada:Montreal	2013
RWPI00000000	PA-CL542a	Hospitalsink		Canada:Montreal	2013
RWPH00000000	PA-CL542b	Hospitalsink		Canada:Montreal	2013
RWPK00000000	PA-CL534a	Hospitalsink		Canada:Montreal	2013
RWPF00000000	PA-CL547b	Hospitalsink		Canada:Montreal	2013
RWPG00000000	PA-CL545b	Hospitalsink		Canada:Montreal	2013
RWPE00000000	PA-CL549	Hospitalsink		Canada:Montreal	2013
NSQO00000000	D1	infantrectum	Homosapiens	UnitedKingdom:Cardiff	2013-04-16
NSPE00000000	HM299	IntestinalCancer	Homosapiens	UnitedKingdom:Liverpool	2000-12-01
NSPF00000000	HM294	IntestinalCancer	Homosapiens	UnitedKingdom:Liverpool	2000-12-01
NSPB00000000	HM306	IntestinalCancer	Homosapiens	UnitedKingdom:Liverpool	2000-12-01
NSPG00000000	HM293	IntestinalCancer	Homosapiens	UnitedKingdom:Liverpool	2000-12-01
NSPD00000000	HM300	IntestinalCancer	Homosapiens	UnitedKingdom:Liverpool	2000-12-01
NSPC00000000	HM301	IntestinalCancer	Homosapiens	UnitedKingdom:Liverpool	2000-12-01
NSPA00000000	HM307	IntestinalCancer	Homosapiens	UnitedKingdom:Liverpool	2000-12-01
NSOY00000000	HM324	IntestinalCancer	Homosapiens	UnitedKingdom:Liverpool	2000-12-01
NSOZ00000000	HM308	IntestinalCancer	Homosapiens	UnitedKingdom:Liverpool	2000-12-01
MCMX00000000	F69A	IST27	Homosapiens	Portugal:Lisbon
MCMW00000000	F69A	IST27N	Homosapiens	Portugal:Lisbon
MCMS00000000	3C1A	Jpn1563	lakewater	Japan:LakeTomaco	2003
MCMB00000000	1BAE	KK1	Homosapiens	Germany
NTAV00000000	PA-W15	legskin	Homosapiens	UnitedKingdom:Nottingham	2012
NTAO00000000	PA-W26	legskin	Homosapiens	UnitedKingdom:Nottingham	2012
NTAQ00000000	PA-W22	legskin	Homosapiens	UnitedKingdom:Nottingham	2012
NTAJ00000000	PA-W41	legskin	Homosapiens	UnitedKingdom:Nottingham	2012
NTAZ00000000	PA-W9	legulcer	Homosapiens	UnitedKingdom:Nottingham	2012
NTAY00000000	PA-W11	legulcer	Homosapiens	UnitedKingdom:Nottingham	2012
NTAR00000000	PA-W20	legulcer	Homosapiens	UnitedKingdom:Nottingham	2012
NTAH00000000	PA-W48	legulcer	Homosapiens	UnitedKingdom:Nottingham	2012
NSUU00000000	A17	Legulcer	Homosapiens	France:Paris	1882/1918
NSNS00000000	PA-W3	legulcer	Homosapiens	UnitedKingdom:Nottingham
NSNR00000000	PA-W4	legulcer	Homosapiens	UnitedKingdom:Nottingham
NSNE00000000	PA-W36	legulcer	Homosapiens	UnitedKingdom:Nottingham
NSMY00000000	PA-W44	legulcer	Homosapiens	UnitedKingdom:Nottingham
NSNQ00000000	PA-W5	legwound	Homosapiens	UnitedKingdom:Nottingham
NSNT00000000	PA-W1	legwound	Homosapiens	UnitedKingdom:Nottingham
NSNJ00000000	PA-W28	legwound	Homosapiens	UnitedKingdom:Nottingham
NSNC00000000	PA-W38	legwound	Homosapiens	UnitedKingdom:Nottingham
NSUR00000000	A237	Leporidae		France:Paris	1882/1918
MCMR00000000	E42A(B)	LMG14084	water	Romania:Bucarest
RXCE00000000	T3677	MaxillarySinus	Homosapiens	Thailand:Bangkok	2013
MCMF00000000	D429(Q)	Mi162_2	Homosapiens	USA:AnnArbor	1997
RXDT00000000	AUS456	milk	Caprahircus	Australia:Brisbane	2009
NSZY00000000	886-1	nailpus	Canislupus	UnitedKingdom
RXCD00000000	T3044	nasalmucosa	Homosapiens	Thailand:Bangkok	2013
RWTO00000000	PAC54A	nasopharynx	Homosapiens	Canada:Sherbrooke	2008-09-23
RWTF00000000	PAC93A	nasopharynx	Homosapiens	Canada:Sherbrooke	2009-06-16
RWTE00000000	PAC93B	nasopharynx	Homosapiens	Canada:Sherbrooke	2009-06-16
RWTD00000000	PAC93C	nasopharynx	Homosapiens	Canada:Sherbrooke	2009-06-16
RWTC00000000	PAC9A	nasopharynx	Homosapiens	Canada:Sherbrooke	2008-03-11
RWSB00000000	PAC94A	nasopharynx	Homosapiens	Canada:Sherbrooke	2009-06-16
RWSC00000000	PAC84A	nasopharynx	Homosapiens	Canada:Sherbrooke	2009-02-10
RWSA00000000	PAC23A	nasopharynx	Homosapiens	Canada:Sherbrooke	2008-04-15
RWRV00000000	PAC108A	nasopharynx	Homosapiens	Canada:Sherbrooke	2009-11-17
RWRU00000000	PAC115A	nasopharynx	Homosapiens	Canada:Sherbrooke	2010-06-29
RWRQ00000000	PAC42A	nasopharynx	Homosapiens	Canada:Sherbrooke	2008-09-02
RWRP00000000	PAC70A	nasopharynx	Homosapiens	Canada:Sherbrooke	2008-12-09
RWRO00000000	PAC70B	nasopharynx	Homosapiens	Canada:Sherbrooke	2008-12-09
RWRN00000000	PAC80A	nasopharynx	Homosapiens	Canada:Sherbrooke	2009-02-03
RWRC00000000	PAC112A	nasopharynx	Homosapiens	Canada:Sherbrooke	2009-12-15
RWRD00000000	PAC76A	nasopharynx	Homosapiens	Canada:Sherbrooke	2009-01-13
NSSL00000000	PMM38	nasopharynx	Homosapiens	SouthKorea:Seoul	2004
NSZN00000000	AUS186	necrotisingfasciitiswound	Phalangeriformes	Australia:Brisbane	2008
NSZA00000000	AUS232	necrotisingfasciitiswound	Phalangeriformes	Australia:Brisbane	2008
MCMT00000000	6822	NH57388A	Homosapiens	Denmark
NSVG00000000	HPA8	noncysticfibrosis	Homosapiens	Netherlands:Leiden	1988
NSVH00000000	HPA6	noncysticfibrosis	Homosapiens	Netherlands:Rotterdam	1988
NSVF00000000	HPA12	noncysticfibrosis	Homosapiens	Italy:Udine	1988
NSVE00000000	HPA16	noncysticfibrosis	Homosapiens	Italy:Naples	1988
NSZP00000000	AUS183	oralmucosawound	Reptilia	Australia:Brisbane	2007
NSTK00000000	LiA133_2003	organs	Pinnipedia	Portugal:Lisbon	2003
MCMY00000000	55AA	PAK	Homosapiens
NSZR00000000	39145	Patientwithkeratitis	Homosapiens	UnitedKingdom	2003-09-08
NSWE00000000	AUS422	patientwithpneumonia	Homosapiens	Australia:Brisbane	2007
NSVC00000000	Co399645	Peritonealfluid	Homosapiens	Colombia:Cali	2003
NSUN00000000	59.2	Plantae		UnitedKingdom:Cambridge	1936
NSUM00000000	PSE143	pleuralfluid	Homosapiens	Georgia:Tbilisi	1975
NSZX00000000	152504sp2	pneumoniapatientsputum	Homosapiens	Portugal
RXFJ00000000	AUS214	Pool		Australia:Monto	2008
RXFF00000000	AUS258	Pool		Australia:Gladstone	2008
RXEY00000000	AUS265	Pool		Australia:Cloncurry	2008
RXEU00000000	AUS125	Pool		Australia:Capella	2008
RXER00000000	AUS139	Pool		Australia:Capella	2008
RXEH00000000	AUS176	Pool		Australia:AirlieBeach	2008
RXEF00000000	AUS178	Pool		Australia:Kingaroy	2008
RXEK00000000	AUS158	Pool		Australia:Brisbane	2008
RXEG00000000	AUS177	Pool		Australia:Capella	2008
RXEE00000000	AUS464	Pool		Australia:Gladstone	2008
NSZL00000000	AUS195	Pool		Australia:Brisbane	2008
NSZD00000000	AUS217	Pool		Australia:Cardwell	2008
NSYN00000000	AUS321	Pool		Australia:Mundubbera	2008
NTBC00000000	PA-W6	Post-opwound	Homosapiens	UnitedKingdom:Nottingham	2012
MCMQ00000000	FA0A	Pr335	Hospitalenvironment	CzechRepublic:Prague	1997
NSSZ00000000	Mi159	pressuresore	Homosapiens	USA:AnnArbor	1997
NSYD00000000	AUS389	Respiratoryinfection	Canislupus	Australia:Brisbane	2008
NSZF00000000	AUS213	respiratorysystem	Canislupus	Australia:Brisbane	2008
NSTC00000000	LiA96_2004	respiratorysystem	Delphinidae	Portugal:Algarve	2004
NSVI00000000	PUPa3	Ricerhizospheresoil		India	2004
RXFK00000000	AUS209	River		Australia:Brisbane	2009
RXFI00000000	AUS221	River		Australia:Brisbane	2009
RXFC00000000	AUS452	River		Australia:Brisbane	2009
RXFG00000000	AUS222	River		Australia:Brisbane	2009
RXFD00000000	AUS227	River		Australia:Brisbane	2009
RXFE00000000	AUS226	River		Australia:Brisbane	2009
RXEW00000000	AUS110	River		Australia:Brisbane	2009
RXEV00000000	AUS122	River		Australia:Brisbane	2009
RXET00000000	AUS128	River		Australia:Brisbane	2009
RXEQ00000000	AUS311	River		Australia:Brisbane	2009
RXEP00000000	AUS141	River		Australia:Brisbane	2009
RXEO00000000	AUS153	River		Australia:Brisbane	2009
RXES00000000	AUS136	River		Australia:Brisbane	2009
RXEI00000000	AUS175	River		Australia:Brisbane	2009
RXEM00000000	AUS156	River		Australia:Brisbane	2009
RXEJ00000000	AUS174	River		Australia:Brisbane	2009
RXEN00000000	AUS155	River		Australia:Brisbane	2009
RXEL00000000	AUS157	River		Australia:Brisbane	2009
RXED00000000	AUS500	River		Australia:Brisbane	2009
RXDZ00000000	AUS511	River		Australia:Brisbane	2009
RXEA00000000	AUS510	River		Australia:Brisbane	2009
RXDY00000000	AUS512	River		Australia:Brisbane	2009
RXEC00000000	AUS501	River		Australia:Brisbane	2009
RXDW00000000	AUS449	River		Australia:Brisbane	2009
RXEB00000000	AUS505	River		Australia:Brisbane	2009
RXCV00000000	W15Apr4	River		Belgium:Woluweriver	2002
RXCT00000000	W15Dec14	River		Belgium:Woluweriver	2001
RXCS00000000	W15Dec4	River		Belgium:Woluweriver	2002
RXCR00000000	W15Okt31	River		Belgium:Woluweriver	2002
RXCU00000000	W15Aug23	River		Belgium:Woluweriver	2002
RXCQ00000000	W5Aug28	River		Belgium:Woluweriver	2002
RXBX00000000	JYH9	River		Japan
RXBY00000000	JYH7	River		Japan
RXBV00000000	JYH13	River		Japan
RXBP00000000	JYH25	River		Japan
RXBU00000000	JYH15	River		Japan
RXBS00000000	JYH19	River		Japan
RXBR00000000	JYH21	River		Japan
RXBO00000000	JYH29	River		Japan
RXBW00000000	JYH11	River		Japan
RXBQ00000000	JYH23	River		Japan
RXBT00000000	JYH17	River		Japan
NSZH00000000	AUS438	River		Australia:Brisbane	2009
NSZE00000000	AUS502	River		Australia:Brisbane	2009
NSZI00000000	AUS465	River		Australia:Brisbane	2009
NSYU00000000	AUS343	River		Australia:Brisbane	2009
NSYK00000000	AUS328	River		Australia:Brisbane	2009
NSYM00000000	AUS339	River		Australia:Brisbane	2009
NSYL00000000	AUS306	River		Australia:Brisbane	2009
NSYJ00000000	AUS504	River		Australia:Brisbane	2009
NSYE00000000	AUS355	River		Australia:Brisbane	2009
NSXR00000000	AUS503	river		Australia:Brisbane	2009
NSXH00000000	AUS506	River		Australia:Brisbane	2009
NSWU00000000	AUS507	River		Australia:Brisbane	2009
NSTB00000000	W5Aug16	river		Belgium:Woluweriver	2002
NSOI00000000	JYH14	River		Japan
NSOL00000000	JYH8	River		Japan
NSOK00000000	JYH10	River		Japan
NSOJ00000000	JYH12	River		Japan
NSOM00000000	JYH6	River		Japan
NSOE00000000	JYH24	River		Japan
NSOH00000000	JYH16	River		Japan
NSOG00000000	JYH18	River		Japan
NSOF00000000	JYH22	River		Japan
NSOD00000000	JYH26	River		Japan
NSOC00000000	JYH28	River		Japan
RXAU00000000	PT6	River/sewer		Germany:Muelheim	1992
RXAT00000000	PT12	River/sewer		Germany:Muelheim	1992
NSSV00000000	Cotonu1	riverwater		Benin:Cotonu	2008
RWVK00000000	19SJO	sandysoilcontaminatedwith		Canada:LAssomption	1993
RWQU00000000	19SJV	sandysoilcontaminatedwith		Canada:LAssomption	1993
RWQV00000000	18G	sandysoilcontaminatedwith		Canada:LAssomption	1993
RWQT00000000	19R	sandysoilcontaminatedwith		Canada:LAssomption	1993
RWQR00000000	32SP	sandysoilcontaminatedwith		Canada:LAssomption	1993
RWQN00000000	57RV	sandysoilcontaminatedwith		Canada:LAssomption	1993
RWQQ00000000	32SB	sandysoilcontaminatedwith		Canada:LAssomption	1993
RWQS00000000	19SV	sandysoilcontaminatedwith		Canada:LAssomption	1993
RWQO00000000	57SJ	sandysoilcontaminatedwith		Canada:LAssomption	1993
RWQP00000000	34JS	sandysoilcontaminatedwith		Canada:LAssomption	1993
RWQM00000000	78RV	sandysoilcontaminatedwith		Canada:LAssomption	1993
RXDE00000000	Jp60	Seawater(coastal)		Japan:SurugaBay	2004
RXDC00000000	Jp238	Seawater(coastal)		Japan:PacificOcean	2004
RXDB00000000	Jp241	Seawater(coastal)		Japan:SagamiBay	2004
NSUP00000000	NSWPA15a	Seawater(coastal)		Belgium:NorthSea	2007
NSTT00000000	Tu61	Seawater(coastal)		Tunisia:MediterraneanSea	2000
NSTQ00000000	Jp54	Seawater(coastal)		Japan:SurugaBay	2004
NSTM00000000	Jp1140	Seawater(coastal)		Japan	2003
RXFL00000000	Jp222	Seawater(openocean)		Japan:PacificOcean	2004
RXDD00000000	Jp100	Seawater(openocean)		Japan:PacificOcean	2004
RXCY00000000	Jp1200	Seawater(openocean)		Japan:PacificOcean	2003
RXCZ00000000	Jp1170	Seawater(openocean)		Japan:PacificOcean	2003
RXDA00000000	Jp1155	Seawater(openocean)		Japan:PacificOcean	2003
RXCW00000000	Jp1303	Seawater(openocean)		Japan:PacificOcean	2003
RXCX00000000	Jp1206	Seawater(openocean)		Japan:PacificOcean	2003
NSTP00000000	Jp97	Seawater(openocean)		Japan	2004
NSTO00000000	Jp224	Seawater(openocean)		Japan	2004
NSSU00000000	LMG2107	Shallowwellwater		PuertoRico:Canas	1938
NTBA00000000	PA-W8	shinulcer	Homosapiens	UnitedKingdom:Nottingham	2012
NTAL00000000	PA-W34	shinulcer	Homosapiens	UnitedKingdom:Nottingham	2012
NSMZ00000000	PA-W43	shinwound	Homosapiens	UnitedKingdom:Nottingham
NTBB00000000	PA-W7	skin	Homosapiens	UnitedKingdom:Nottingham	2012
NTAS00000000	PA-W19	skin	Homosapiens	UnitedKingdom:Nottingham	2012
NSTL00000000	LiA131_2005	skin	Canislupus	Portugal:Lisbon	2005
NTAA00000000	1090	skinlesion	Canislupus	UnitedKingdom
NSTD00000000	LiA91_2004	skinlesion	Delphinidae	Portugal:Algarve	2004
NTAM00000000	PA-W30	skinulcer	Homosapiens	UnitedKingdom:Nottingham	2012
RXCB00000000	62	soil		USA:Berkeley
NSVJ00000000	Rsan-ver	soil		Switzerland	1982
NSSN00000000	Pae110	Soil/water		Canada:Toronto	2010-08-04
NSOW00000000	E2	Solanumlycopersicum		USA:Gainesville
NTBD00000000	PA-W2	Spinepressuresore	Homosapiens	UnitedKingdom:Nottingham	2012
RWUU00000000	175S070312EX2DAY21_PA2	sputum	Homosapiens	Canada:Montreal	2012-03-07
RWRZ00000000	PAC44A	sputum	Homosapiens	Canada:Sherbrooke	2008-09-09
RWRS00000000	PAC31A	sputum	Homosapiens	Canada:Sherbrooke	2008-06-03
RWVJ00000000	4094345290	sputum	Homosapiens	Canada:Rouyn-Noranda	2014-09-29
RWVH00000000	29S030611BSL_PA1	sputum	Homosapiens	Canada:Montreal	2011-06-03
RWVI00000000	2S030611BSL_PA1	sputum	Homosapiens	Canada:Montreal	2011-06-03
RWVF00000000	44s031011BSL_PA1	sputum	Homosapiens	Canada:Montreal	2011-10-03
RWVE00000000	44s031011BSL_PA2	sputum	Homosapiens	Canada:Montreal	2011-10-03
RWVG00000000	37s051011BSL_PA1	sputum	Homosapiens	Canada:Montreal	2011-10-05
RWVD00000000	66S100212BSL_PA1	sputum	Homosapiens	Canada:Montreal	2011-02-10
RWVC00000000	128S180412BSL_PA2	sputum	Homosapiens	Canada:Montreal	2012-04-18
RWVB00000000	136S260811BSL_PA1	sputum	Homosapiens	Canada:Montreal	2011-08-26
RWUZ00000000	136S260811BSL_PA3	sputum	Homosapiens	Canada:Montreal	2011-08-26
RWUY00000000	144S190811BSL_PA1	sputum	Homosapiens	Canada:Montreal	2011-08-19
RWVA00000000	136S260811BSL_PA2	sputum	Homosapiens	Canada:Montreal	2011-08-26
RWUW00000000	145S200511BSL_PA2	sputum	Homosapiens	Canada:Montreal	2011-05-20
RWUX00000000	144S190811BSL_PA2	sputum	Homosapiens	Canada:Montreal	2011-08-19
RWUT00000000	192S190811BSL_PA1	sputum	Homosapiens	Canada:Montreal	2011-08-19
RWUV00000000	175S070312EX2DAY21_PA1	sputum	Homosapiens	Canada:Montreal	2012-03-07
RWUO00000000	197S020911BSL_PA3	sputum	Homosapiens	Canada:Montreal	2011-09-02
RWUQ00000000	197S020911BSL_PA1	sputum	Homosapiens	Canada:Montreal	2011-09-02
RWUS00000000	192S190811BSL_PA2	sputum	Homosapiens	Canada:Montreal	2011-08-19
RWUR00000000	192S190811BSL_PA3	sputum	Homosapiens	Canada:Montreal	2011-08-19
RWUP00000000	197S020911BSL_PA2	sputum	Homosapiens	Canada:Montreal	2011-09-02
RWUN00000000	197S020911BSL_PA4	sputum	Homosapiens	Canada:Montreal	2011-09-02
RWUM00000000	201s070911bsl_PA1	sputum	Homosapiens	Canada:Montreal	2011-09-07
RWUL00000000	201s070911bsl_PA2	sputum	Homosapiens	Canada:Montreal	2011-09-07
RWUK00000000	259S240811BSL_PA1	sputum	Homosapiens	Canada:Montreal	2011-08-24
RWUJ00000000	259S240811BSL_PA2	sputum	Homosapiens	Canada:Montreal	2011-08-24
RWUF00000000	278S180511BSL_PA1	sputum	Homosapiens	Canada:Montreal	2011-05-18
RWUI00000000	266S141211BSL_PA1	sputum	Homosapiens	Canada:Montreal	2011-12-14
RWUE00000000	278S180511BSL_PA2	sputum	Homosapiens	Canada:Montreal	2011-05-18
RWUH00000000	272S250511BSL_PA1	sputum	Homosapiens	Canada:Montreal	2011-05-25
RWUG00000000	274S010611BSL_PA1	sputum	Homosapiens	Canada:Montreal	2011-06-01
RWUD00000000	286S270711BSL_PA1	sputum	Homosapiens	Canada:Montreal	2011-07-27
RWUA00000000	295s071211BSL_PA1	sputum	Homosapiens	Canada:Montreal	2011-12-07
RWUB00000000	293S080611BSL_PA2	sputum	Homosapiens	Canada:Montreal	2011-06-08
RWTZ00000000	295s071211BSL_PA2	sputum	Homosapiens	Canada:Montreal	2011-12-07
RWUC00000000	293S080611BSL_PA1	sputum	Homosapiens	Canada:Montreal	2011-06-08
RWTY00000000	298S020611BSL_PA1	sputum	Homosapiens	Canada:Montreal	2011-06-02
RWTW00000000	318S170811BSL_PA1	sputum	Homosapiens	Canada:Montreal	2011-08-17
RWTX00000000	313s141011BSL_PA1	sputum	Homosapiens	Canada:Montreal	2011-10-14
RWTT00000000	320S290711BSL_PA2	sputum	Homosapiens	Canada:Montreal	2011-07-29
RWTV00000000	318S170811BSL_PA2	sputum	Homosapiens	Canada:Montreal	2011-08-17
RWTU00000000	320S290711BSL_PA1	sputum	Homosapiens	Canada:Montreal	2011-07-29
RWTQ00000000	326S290611BSL_PA3	sputum	Homosapiens	Canada:Montreal	2011-06-29
RWTS00000000	326S290611BSL_PA1	sputum	Homosapiens	Canada:Montreal	2011-06-29
RWTR00000000	326S290611BSL_PA2	sputum	Homosapiens	Canada:Montreal	2011-06-29
RWTP00000000	333S200112BSL_PA1	sputum	Homosapiens	Canada:Montreal	2012-01-20
RWTN00000000	PAC5A	sputum	Homosapiens	Canada:Sherbrooke	2007-08-25
RWTL00000000	PAC46A	sputum	Homosapiens	Canada:Sherbrooke	2008-09-10
RWTM00000000	PAC5B	sputum	Homosapiens	Canada:Sherbrooke	2007-08-25
RWTK00000000	PAC61A	sputum	Homosapiens	Canada:Sherbrooke	2008-10-28
RWTJ00000000	PAC6A	sputum	Homosapiens	Canada:Sherbrooke	2008-02-13
RWTH00000000	PAC39A	sputum	Homosapiens	Canada:Sherbrooke	2008-07-01
RWTI00000000	PAC6B	sputum	Homosapiens	Canada:Sherbrooke	2008-02-13
RWTG00000000	PAC74A	sputum	Homosapiens	Canada:Sherbrooke	2009-01-06
RWTA00000000	PAC10B	sputum	Homosapiens	Canada:Sherbrooke	2008-03-18
RWTB00000000	PAC10A	sputum	Homosapiens	Canada:Sherbrooke	2008-03-18
RWSY00000000	PAC11A	sputum	Homosapiens	Canada:Sherbrooke	2008-03-18
RWSV00000000	PAC106A	sputum	Homosapiens	Canada:Sherbrooke	2009-10-20
RWSX00000000	PAC79A	sputum	Homosapiens	Canada:Sherbrooke	2009-02-03
RWSW00000000	PAC79B	sputum	Homosapiens	Canada:Sherbrooke	2009-02-03
RWSU00000000	PAC13A	sputum	Homosapiens	Canada:Sherbrooke	2008-04-01
RWSR00000000	PAC117A	sputum	Homosapiens	Canada:Sherbrooke	2010-07-06
RWST00000000	PAC13B	sputum	Homosapiens	Canada:Sherbrooke	2008-04-01
RWSS00000000	PAC13C	sputum	Homosapiens	Canada:Sherbrooke	2008-04-01
RWSO00000000	PAC15A	sputum	Homosapiens	Canada:Sherbrooke	2008-04-02
RWSQ00000000	PAC117B	sputum	Homosapiens	Canada:Sherbrooke	2010-07-06
RWSP00000000	PAC14B	sputum	Homosapiens	Canada:Sherbrooke	2008-04-01
RWSM00000000	PAC17A	sputum	Homosapiens	Canada:Sherbrooke	2008-04-08
RWSN00000000	PAC15B	sputum	Homosapiens	Canada:Sherbrooke	2008-04-02
RWSL00000000	PAC56A	sputum	Homosapiens	Canada:Sherbrooke	2008-10-07
RWSI00000000	PAC18B	sputum	Homosapiens	Canada:Sherbrooke	2008-04-08
RWSJ00000000	PAC18A	sputum	Homosapiens	Canada:Sherbrooke	2008-04-08
RWSH00000000	PAC33A	sputum	Homosapiens	Canada:Sherbrooke	2008-06-10
RWSE00000000	PAC78B	sputum	Homosapiens	Canada:Sherbrooke	2009-01-13
RWSK00000000	PAC56B	sputum	Homosapiens	Canada:Sherbrooke	2008-10-07
RWSG00000000	PAC33B	sputum	Homosapiens	Canada:Sherbrooke	2008-06-10
RWSD00000000	PAC22A	sputum	Homosapiens	Canada:Sherbrooke	2008-04-15
RWSF00000000	PAC78A	sputum	Homosapiens	Canada:Sherbrooke	2009-01-13
RWRX00000000	PAC44C	sputum	Homosapiens	Canada:Sherbrooke	2008-09-09
RWRT00000000	PAC118A	sputum	Homosapiens	Canada:Sherbrooke	2010-07-13
RWRR00000000	PAC31B	sputum	Homosapiens	Canada:Sherbrooke	2008-06-03
RWRL00000000	PAC98B	sputum	Homosapiens	Canada:Sherbrooke	2009-07-07
RWRK00000000	PAC98C	sputum	Homosapiens	Canada:Sherbrooke	2009-07-07
RWRM00000000	PAC98A	sputum	Homosapiens	Canada:Sherbrooke	2009-07-07
RWRI00000000	PAC38A	sputum	Homosapiens	Canada:Sherbrooke	2008-07-01
RWRJ00000000	PAC98D	sputum	Homosapiens	Canada:Sherbrooke	2009-07-07
RWRG00000000	PAC127A	sputum	Homosapiens	Canada:Sherbrooke	2010-11-30
RWRH00000000	PAC38B	sputum	Homosapiens	Canada:Sherbrooke	2008-07-01
RWRF00000000	PAC127B	sputum	Homosapiens	Canada:Sherbrooke	2010-11-30
RWRE00000000	PAC60A	sputum	Homosapiens	Canada:Sherbrooke	2008-10-28
RWRB00000000	PAC81A	sputum	Homosapiens	Canada:Sherbrooke	2009-02-10
RWRA00000000	PAC81B	sputum	Homosapiens	Canada:Sherbrooke	2009-02-10
RWQY00000000	PAC95A	sputum	Homosapiens	Canada:Sherbrooke	2009-05-26
RWQX00000000	PAC95B	sputum	Homosapiens	Canada:Sherbrooke	2009-05-26
RWQZ00000000	PAC91A	sputum	Homosapiens	Canada:Sherbrooke	2009-05-05
RWQW00000000	PAC97A	sputum	Homosapiens	Canada:Sherbrooke	2009-06-16
RWPD00000000	5985	sputum	Homosapiens	Canada:QuebecCity	2014-10-08
RWPC00000000	5987	sputum	Homosapiens	Canada:QuebecCity	2014-10-30
RWPA00000000	5988.3	sputum	Homosapiens	Canada:QuebecCity	2014-10-30
RWPB00000000	5988.2	sputum	Homosapiens	Canada:QuebecCity	2014-10-30
RWOZ00000000	5989	sputum	Homosapiens	Canada:QuebecCity	2014-10-30
RWOV00000000	5991	sputum	Homosapiens	Canada:QuebecCity	2014-11-06
RWOY00000000	5990.1	sputum	Homosapiens	Canada:QuebecCity	2015-11-04
RWOX00000000	5990.2	sputum	Homosapiens	Canada:QuebecCity	2015-11-04
RWOW00000000	5990.3	sputum	Homosapiens	Canada:QuebecCity	2015-11-04
RWOS00000000	5994	sputum	Homosapiens	Canada:QuebecCity	2014-11-11
RWOU00000000	5992	sputum	Homosapiens	Canada:QuebecCity	2014-11-06
RWOO00000000	5998	sputum	Homosapiens	Canada:QuebecCity	2014-11-18
RWOT00000000	5993	sputum	Homosapiens	Canada:QuebecCity	2014-11-10
RWOR00000000	5995	sputum	Homosapiens	Canada:QuebecCity	2014-11-11
RWOQ00000000	5996	sputum	Homosapiens	Canada:QuebecCity	2014-11-13
RWON00000000	5999.1	sputum	Homosapiens	Canada:QuebecCity	2014-11-18
RWOL00000000	5999.3	sputum	Homosapiens	Canada:QuebecCity	2014-11-18
RWOP00000000	5997	sputum	Homosapiens	Canada:QuebecCity	2014-11-18
RWOM00000000	5999.2	sputum	Homosapiens	Canada:QuebecCity	2014-11-18
RWOH00000000	6001	sputum	Homosapiens	Canada:QuebecCity	2014-11-25
RWOK00000000	6000.1	sputum	Homosapiens	Canada:QuebecCity	2014-11-20
RWOE00000000	6085	sputum	Homosapiens	Canada:QuebecCity	2014-12-02
RWOI00000000	6000.3	sputum	Homosapiens	Canada:QuebecCity	2014-11-20
RWOJ00000000	6000.2	sputum	Homosapiens	Canada:QuebecCity	2014-11-20
RWOG00000000	6003	sputum	Homosapiens	Canada:QuebecCity	2014-12-02
RWOF00000000	6004	sputum	Homosapiens	Canada:QuebecCity	2014-12-02
RWOD00000000	6086.1	sputum	Homosapiens	Canada:QuebecCity	2014-12-04
RWOC00000000	6086.2	sputum	Homosapiens	Canada:QuebecCity	2014-12-04
RWOB00000000	6087	sputum	Homosapiens	Canada:QuebecCity	2014-12-04
RWOA00000000	6088	sputum	Homosapiens	Canada:QuebecCity	2014-12-09
RWNZ00000000	6089	sputum	Homosapiens	Canada:QuebecCity	2014-12-09
RWNY00000000	6090	sputum	Homosapiens	Canada:QuebecCity	2014-12-11
RWNW00000000	6092.2	sputum	Homosapiens	Canada:QuebecCity	2014-12-11
RWNX00000000	6091	sputum	Homosapiens	Canada:QuebecCity	2014-12-11
RWNT00000000	6095	sputum	Homosapiens	Canada:QuebecCity	2014-12-18
RWNU00000000	6093	sputum	Homosapiens	Canada:QuebecCity	2015-03-31
RWNV00000000	6092.3	sputum	Homosapiens	Canada:QuebecCity	2014-12-11
RWNS00000000	6096	sputum	Homosapiens	Canada:QuebecCity	2014-12-18
RWNR00000000	6097.1	sputum	Homosapiens	Canada:QuebecCity	2015-01-08
RWNQ00000000	6097.3	sputum	Homosapiens	Canada:QuebecCity	2015-01-08
RWNO00000000	6099	sputum	Homosapiens	Canada:QuebecCity	2015-01-13
RWNM00000000	4124363505	sputum	Homosapiens	Canada:Rouyn-Noranda	2014-12-09
RWNP00000000	6098	sputum	Homosapiens	Canada:QuebecCity	2015-01-13
RWNN00000000	6102	sputum	Homosapiens	Canada:QuebecCity	2015-01-22
RWNL00000000	5054407658-16	sputum	Homosapiens	Canada:Rouyn-Noranda	2015-05-29
RWNK00000000	5054407658-17	sputum	Homosapiens	Canada:Rouyn-Noranda	2015-05-29
RWNC00000000	5054408350-18	sputum	Homosapiens	Canada:Rouyn-Noranda	2015-06-02
RWNB00000000	5054408350-20	sputum	Homosapiens	Canada:Rouyn-Noranda	2015-06-02
RWNA00000000	5054408350-22	sputum	Homosapiens	Canada:Rouyn-Noranda	2015-06-02
RWMV00000000	4044301968	sputum	Homosapiens	Canada:Rouyn-Noranda	2014-04-03
RWMT00000000	9092533235	sputum	Homosapiens	Canada:Rouyn-Noranda	2009-10-02
RWMS00000000	4124363474-15	sputum	Homosapiens	Canada:Rouyn-Noranda	2014-12-09
RWMQ00000000	1042828174-20	sputum	Homosapiens	Canada:Rouyn-Noranda	2011-05-05
RWMP00000000	1042828174-21	sputum	Homosapiens	Canada:Rouyn-Noranda	2011-05-05
RWMR00000000	4124363474-14	sputum	Homosapiens	Canada:Rouyn-Noranda	2014-12-09
RWMJ00000000	110238627	sputum	Homosapiens	Canada:Rouyn-Noranda	2010-11-10
RWMN00000000	5024382749-13	sputum	Homosapiens	Canada:Rouyn-Noranda	2015-02-26
RWMM00000000	5024382749-14	sputum	Homosapiens	Canada:Rouyn-Noranda	2015-02-26
RWMI00000000	4104355340-15	sputum	Homosapiens	Canada:Rouyn-Noranda	2014-11-05
RWML00000000	4114358565	sputum	Homosapiens	Canada:Rouyn-Noranda	2014-11-18
RWMK00000000	5054408352	sputum	Homosapiens	Canada:Rouyn-Noranda	2015-06-02
RWMH00000000	4104355340-13	sputum	Homosapiens	Canada:Rouyn-Noranda	2014-11-05
RWMG00000000	5024382738-26	sputum	Homosapiens	Canada:Rouyn-Noranda	2015-03-04
RWME00000000	5023272159	sputum	Homosapiens	Canada:Rouyn-Noranda	2015-02-13
RWMF00000000	5024382738-25	sputum	Homosapiens	Canada:Rouyn-Noranda	2015-03-04
RWLY00000000	4104355315	sputum	Homosapiens	Canada:Rouyn-Noranda	2014-11-07
RWLU00000000	1	sputum	Homosapiens	Canada:Chicoutimi	2016
RWLT00000000	2.1	sputum	Homosapiens	Canada:Chicoutimi	2016
RWLO00000000	7	sputum	Homosapiens	Canada:Chicoutimi	2016
RWLR00000000	4	sputum	Homosapiens	Canada:Chicoutimi	2016
RWLS00000000	3	sputum	Homosapiens	Canada:Chicoutimi	2016
RWLP00000000	6	sputum	Homosapiens	Canada:Chicoutimi	2016
RWLQ00000000	5	sputum	Homosapiens	Canada:Chicoutimi	2016
RWLM00000000	9	sputum	Homosapiens	Canada:Chicoutimi	2016
RWLJ00000000	12	sputum	Homosapiens	Canada:Chicoutimi	2016
RWLN00000000	8	sputum	Homosapiens	Canada:Chicoutimi	2016
RWLL00000000	10	sputum	Homosapiens	Canada:Chicoutimi	2016
RWLK00000000	11	sputum	Homosapiens	Canada:Chicoutimi	2016
RWLI00000000	13	sputum	Homosapiens	Canada:Chicoutimi	2016
RWLG00000000	14.2	sputum	Homosapiens	Canada:Chicoutimi	2016
RWLE00000000	16	sputum	Homosapiens	Canada:Chicoutimi	2016
RWLH00000000	14.1	sputum	Homosapiens	Canada:Chicoutimi	2016
RWLF00000000	15	sputum	Homosapiens	Canada:Chicoutimi	2016
RWLD00000000	17	sputum	Homosapiens	Canada:Chicoutimi	2016
RWLC00000000	18	sputum	Homosapiens	Canada:Chicoutimi	2016
RWLB00000000	19	sputum	Homosapiens	Canada:Chicoutimi	2016
RWLA00000000	20	sputum	Homosapiens	Canada:Chicoutimi	2016
RWKZ00000000	21	sputum	Homosapiens	Canada:Chicoutimi	2016
RWKX00000000	22.2	sputum	Homosapiens	Canada:Chicoutimi	2016
RWKY00000000	22.1	sputum	Homosapiens	Canada:Chicoutimi	2016
RXDV00000000	AUS074	sputum	Homosapiens	Australia:Brisbane	2008
RXDQ00000000	AMT0005-135	sputum	Homosapiens	USA:Seattle
RXDL00000000	AMT0020-83	sputum	Homosapiens	USA:Seattle
RXDP00000000	AMT0005-136	sputum	Homosapiens	USA:Seattle
RXDR00000000	AUS717	sputum	Homosapiens	Australia:Brisbane	2007
RXDO00000000	AMT0005-137	sputum	Homosapiens	USA:Seattle
RXDG00000000	AMT0047-125	sputum	Homosapiens	USA:Seattle
RXDH00000000	AMT0046-108	sputum	Homosapiens	USA:Seattle
RXDI00000000	AMT0046-107	sputum	Homosapiens	USA:Seattle
RXCP00000000	3141	sputum	Homosapiens	Thailand:Bangkok	2013
RXCO00000000	T3979	sputum	Homosapiens	Thailand:Bankok	2013
RXCI00000000	T2584	sputum	Homosapiens	Thailand:Bangkok	2013
RXCH00000000	T3382	sputum	Homosapiens	Thailand:Bangkok	2013
RXCG00000000	T4242	sputum	Homosapiens	Thailand:Bangkok	2013
RXCF00000000	T3354	sputum	Homosapiens	Thailand:Bangkok	2013
RXBC00000000	HJ2	sputum	Homosapiens	Germany:Cologne	1990
RWZP00000000	SMC1587	sputum	Homosapiens	USA:Lebananon	2002-12-13
RWZQ00000000	SMC1585	sputum	Homosapiens	USA:Lebananon	2002-12-13
RWZO00000000	SMC1595	sputum	Homosapiens	USA:Lebananon	2002-12-13
RWZM00000000	SMC5450	sputum	Homosapiens	USA:Lebananon	2012-03
RWZN00000000	SMC1596	sputum	Homosapiens	USA:Lebananon	2002-12-13
RWZL00000000	SMC5451	sputum	Homosapiens	USA:Lebananon	2012-03
NSTU00000000	CPHL10701	sputum	Homosapiens	UnitedKingdom:Surrey	1967
NSTA00000000	Br670	sputum	Homosapiens	Belgium:Brussels	1998
NSSO00000000	TuD199	sputum	Homosapiens	Tunisia:Tunis	1998
NSWX00000000	AUS491	sputumofadultbronchiectasispatient	Homosapiens	Australia:Brisbane	2005
NSWY00000000	AUS489	sputumofadultbronchiectasispatient	Homosapiens	Australia:Brisbane	2005
NSWW00000000	AUS496	sputumofadultbronchiectasispatient	Homosapiens	Australia:Brisbane	2002
NSWV00000000	AUS499	sputumofadultbronchiectasispatient	Homosapiens	Australia:Brisbane	2002
NSYW00000000	AUS083	sputumofadultcysticfibrosis	Homosapiens	Australia:Brisbane	2008
NSYV00000000	AUS088	sputumofadultcysticfibrosis	Homosapiens	Australia:Brisbane	2007
NSYS00000000	AUS476	sputumofadultcysticfibrosis	Homosapiens	Australia:Brisbane	2007
NSYI00000000	AUS327	sputumofadultcysticfibrosis	Homosapiens	Australia:Brisbane	2007
NSYH00000000	AUS058	sputumofadultcysticfibrosis	Homosapiens	Australia:Brisbane	2008
NSYB00000000	AUS304	sputumofadultcysticfibrosis	Homosapiens	Australia:Brisbane	2007
NSXZ00000000	AUS029	sputumofadultcysticfibrosis	Homosapiens	Australia:Brisbane	2007
NSYA00000000	AUS026	sputumofadultcysticfibrosis	Homosapiens	Australia:Brisbane	2008
NSXY00000000	AUS702	sputumofadultcysticfibrosis	Homosapiens	Australia:Melbourne	2011
NSXX00000000	AUS054	sputumofadultcysticfibrosis	Homosapiens	Australia:Brisbane	2007
NSXV00000000	AUS073	sputumofadultcysticfibrosis	Homosapiens	Australia:Brisbane	2007
NSXT00000000	AUS089	sputumofadultcysticfibrosis	Homosapiens	Australia:Brisbane	2008
NSXW00000000	AUS066	sputumofadultcysticfibrosis	Homosapiens	Australia:Brisbane	2007
NSXS00000000	AUS093	sputumofadultcysticfibrosis	Homosapiens	Australia:Brisbane	2007
NSXP00000000	AUS106	sputumofadultcysticfibrosis	Homosapiens	Australia:Brisbane	2007
NSXI00000000	AUS148	sputumofadultcysticfibrosis	Homosapiens	Australia:Brisbane	2007
NSWL00000000	AUS436	sputumofadultcysticfibrosis	Homosapiens	Australia:Brisbane	2008
NSWG00000000	AUS595	sputumofadultcysticfibrosis	Homosapiens	Australia:Perth	2009
NSWD00000000	AUS021	sputumofadultcysticfibrosis	Homosapiens	Australia:Brisbane	2008
NSWA00000000	AUS305	sputumofadultcysticfibrosis	Homosapiens	Australia:Brisbane	2008
NSVW00000000	AUS720	sputumofadultcysticfibrosis	Homosapiens	Australia:Brisbane	2011
NSVV00000000	AUS719	sputumofadultcysticfibrosis	Homosapiens	Australia:Brisbane	2008
NSQK00000000	H3	sputumofadultcysticfibrosis	Homosapiens	UnitedKingdom:Newcastle	2013-06-05
NSQD00000000	LiP3	sputumofadultcysticfibrosis	Homosapiens	UnitedKingdom:Nottingham	2013-03-15
NSQC00000000	LiP4	sputumofadultcysticfibrosis	Homosapiens	UnitedKingdom:Nottingham	2013-03-15
NSQA00000000	LiP6	sputumofadultcysticfibrosis	Homosapiens	UnitedKingdom:Nottingham	2013-04-25
NSPZ00000000	LiP7	sputumofadultcysticfibrosis	Homosapiens	UnitedKingdom:Nottingham	2013-04-25
NSQB00000000	LiP5	sputumofadultcysticfibrosis	Homosapiens	UnitedKingdom:Nottingham	2013-04-25
NSPU00000000	LiP11	sputumofadultcysticfibrosis	Homosapiens	UnitedKingdom:Nottingham	2013-07-10
NSPX00000000	LiP9	sputumofadultcysticfibrosis	Homosapiens	UnitedKingdom:Nottingham	2013-05-20
NSPW00000000	LiP10a	sputumofadultcysticfibrosis	Homosapiens	UnitedKingdom:Nottingham	2013-05-21
NSPV00000000	LiP10b	sputumofadultcysticfibrosis	Homosapiens	UnitedKingdom:Nottingham	2013-05-21
NSPT00000000	LiP12	sputumofadultcysticfibrosis	Homosapiens	UnitedKingdom:Nottingham	2013-07-10
NSPS00000000	LiP13	sputumofadultcysticfibrosis	Homosapiens	UnitedKingdom:Nottingham	2013-09-11
NSPR00000000	LiP14	sputumofadultcysticfibrosis	Homosapiens	UnitedKingdom:Nottingham	2013-09-12
NSZQ00000000	AUS127	Sputumofchildcysticfibrosis	Homosapiens	Australia:Brisbane	2008
NSXU00000000	AUS077	sputumofchildcysticfibrosis	Homosapiens	Australia:Brisbane	2008
NSXQ00000000	AUS105	sputumofchildcysticfibrosis	Homosapiens	Australia:Brisbane	2007
NSWN00000000	AUS050	sputumofchildcysticfibrosis	Homosapiens	Australia:Brisbane	2007
NSWM00000000	AUS434	sputumofchildcysticfibrosis	Homosapiens	Australia:Brisbane	2007
NSQP00000000	C3	sputumofchildcysticfibrosis	Homosapiens	UnitedKingdom:Manchester	2013-08-07
NSQN00000000	E2_H133420224	sputumofchildcysticfibrosis	Homosapiens	UnitedKingdom:Manchester	2013-08-12
NSQL00000000	G2	sputumofchildcysticfibrosis	Homosapiens	UnitedKingdom:Manchester	2013-09-19
NSQH00000000	LiP1d	sputumofchildcysticfibrosis	Homosapiens	UnitedKingdom:Nottingham	2013-05-14
NSQI00000000	LiP1c	sputumofchildcysticfibrosis	Homosapiens	UnitedKingdom:Nottingham	2013-01-03
NSQJ00000000	LiP1a	sputumofchildcysticfibrosis	Homosapiens	UnitedKingdom:Nottingham	2011-08-16
NSQG00000000	LiP2a	sputumofchildcysticfibrosis	Homosapiens	UnitedKingdom:Nottingham	2013-03-02
NSQF00000000	LiP2b	sputumofchildcysticfibrosis	Homosapiens	UnitedKingdom:Nottingham	2013-03-22
NSQE00000000	LiP2c	sputumofchildcysticfibrosis	Homosapiens	UnitedKingdom:Nottingham	2013-04-19
NSPY00000000	LiP8	sputumofchildcysticfibrosis	Homosapiens	UnitedKingdom:Nottingham	2013-05-14
NSVT00000000	AMT0005-138	sputumofcysticfibrosispatient	Homosapiens	USA:Seattle
NSVQ00000000	AMT0020-84	sputumofcysticfibrosispatient	Homosapiens	USA:Seattle
NSVN00000000	AMT0026-67	sputumofcysticfibrosispatient	Homosapiens	USA:Seattle
NSVL00000000	AMT0046-109	sputumofcysticfibrosispatient	Homosapiens	USA:Seattle
NSUZ00000000	A9	Surgicalbandage	Homosapiens	France:Paris	1882/1918
RXFA00000000	AUS277	Tankwater		Australia:Townsville	2008
MCLZ00000000	3C52	TBCF10839	Homosapiens	Germany
RWNH00000000	5024379144-15	throat	Homosapiens	Canada:Rouyn-Noranda	2015-02-12
RWNJ00000000	41004355322	throat	Homosapiens	Canada:Rouyn-Noranda	2015-11-05
RWNI00000000	5024379144-14	throat	Homosapiens	Canada:Rouyn-Noranda	2015-02-12
RWNG00000000	4094345258	throat	Homosapiens	Canada:Rouyn-Noranda	2015-09-26
RWND00000000	4064320487	throat	Homosapiens	Canada:Rouyn-Noranda	2014-06-20
RWNF00000000	5034388498-20	throat	Homosapiens	Canada:Rouyn-Noranda	2015-03-19
RWNE00000000	5034388498-21	throat	Homosapiens	Canada:Rouyn-Noranda	2015-03-19
RWMZ00000000	5034388513	throat	Homosapiens	Canada:Rouyn-Noranda	2015-03-19
RWMX00000000	4064321111	throat	Homosapiens	Canada:Rouyn-Noranda	2014-06-20
RWMY00000000	3052425557	throat	Homosapiens	Canada:Rouyn-Noranda	2013-05-20
RWMW00000000	4094341901	throat	Homosapiens	Canada:Rouyn-Noranda	2014-09-15
RWMU00000000	2032935751	throat	Homosapiens	Canada:Rouyn-Noranda	2012-04-05
RWMO00000000	2042723558	throat	Homosapiens	Canada:Rouyn-Noranda	2012-05-01
RWMA00000000	5054408345	throat	Homosapiens	Canada:Rouyn-Noranda	2015-06-03
RWMD00000000	5014375428	throat	Homosapiens	Canada:Rouyn-Noranda	2015-01-30
RWMC00000000	5024383182	throat	Homosapiens	Canada:Rouyn-Noranda	2015-03-04
RWMB00000000	3020837212	throat	Homosapiens	Canada:Rouyn-Noranda	2013-02-13
RWLX00000000	5014375233	throat	Homosapiens	Canada:Rouyn-Noranda	2015-02-03
RWLZ00000000	4084334344	throat	Homosapiens	Canada:Rouyn-Noranda	2014-08-13
RWLW00000000	4084336477	throat	Homosapiens	Canada:Rouyn-Noranda	2014-08-20
RWLV00000000	3052425557	throat	Homosapiens	Canada:Rouyn-Noranda	2013-05-30
RXDN00000000	AMT0006-64	throat	Homosapiens	USA:Seattle
RXDK00000000	AMT0026-1	throat	Homosapiens	USA:Seattle
RXDM00000000	AMT0006-65	throat	Homosapiens	USA:Seattle
RXDF00000000	AMT0047-2	throat	Homosapiens	USA:Seattle
RXBN00000000	MCF206	throat	Homosapiens	Germany:Munich	2006-10-26
RXBL00000000	MCF879	throat	Homosapiens	Germany:Munich	2007-07-25
RXBK00000000	MCF922	throat	Homosapiens	Germany:Munich	2007-08-30
RXBM00000000	MCF430	throat	Homosapiens	Israel	2007-02-07
RXBD00000000	MCF199	throat	Homosapiens	Germany:Munich	2006-10-18
RXBJ00000000	MCF1018	throat	Homosapiens	Germany:Munich	2007-11-25
RXBF00000000	MCF104	throat	Homosapiens	Germany:Munich	2006-09-27
RXBH00000000	MCF149	throat	Homosapiens	Germany:Munich	2006-10-06
RXBI00000000	MCF134	throat	Homosapiens	Germany:Munich	2006-09-28
RXBG00000000	MCF178	throat	Homosapiens	Germany:Munich	2006-10-19
RXBE00000000	MCF182	throat	Homosapiens	Germany:Munich	2006-10-12
RXBA00000000	SS1	throat	Homosapiens	Germany:Lueneburg	1985-07-09
RXAZ00000000	PD1	throat	Homosapiens	Germany:Hannover	1985-04-02
RXAX00000000	Zw31	throat	Homosapiens	Austria:Wels	1997-01-29
RXAV00000000	Zw64	throat	Homosapiens	Sweden:Lund	1997-04-04
RXAW00000000	Zw49	throat	Homosapiens	Italy:Verona	1997-02-05
RXAY00000000	Zw92	throat	Homosapiens	France:Marseille	1997-01-29
RXAQ00000000	Zw5	throat	Homosapiens	Germany:Aschaffenburg	1996-12-19
RXAS00000000	Zw9	throat	Homosapiens	Germany:Darmstadt	1996-11-18
RXAO00000000	HCF19	throat	Homosapiens	Germany:Hannover	1998
RXAL00000000	HCF86	throat	Homosapiens	Germany:Hannover	2000-09-19
RXAK00000000	HCF100	throat	Homosapiens	Germany:Hannover	2000-11-13
RXAR00000000	Zw115	throat	Homosapiens	Germany:Aachen	1997-12-23
RXAP00000000	Zw70	throat	Homosapiens	Germany:Cologne	1997-04-08
RXAN00000000	HCF483	throat	Homosapiens	Germany:Hannover	2005-04-19
RXAM00000000	HCF55	throat	Homosapiens	Germany:Hannover	1999
RXAH00000000	HCF336	throat	Homosapiens	Germany:Hannover	2003-09-05
RXAJ00000000	HCF238	throat	Homosapiens	Germany:Hannover	2002-08-23
RXAE00000000	HCF5	throat	Homosapiens	Germany:Hannover	1998
RXAC00000000	HCF73	throat	Homosapiens	Germany:Hannover	1998
RXAF00000000	HCF410	throat	Homosapiens	Germany:Hannover	2004-06-09
RXAD00000000	HCF591	throat	Homosapiens	Germany:Hannover	2007-11-02
RWZZ00000000	BJ2	throat	Homosapiens	Germany:Hannover	1992-01-06
RXAI00000000	HCF331	throat	Homosapiens	Germany:Hannover	2003
RXAB00000000	BJ4	throat	Homosapiens	Germany:Hannover	1992-01-06
RXAG00000000	HCF367	throat	Homosapiens	Germany:Hannover	2003-06-26
RXAA00000000	OY3	throat	Homosapiens	Germany:Hannover	1985-11-19
RWZU00000000	Zw64_2	throat	Homosapiens	Sweden:Lund	1997-04-04
RWZY00000000	FM4	throat	Homosapiens	Germany:Hannover	1989-05-12
RWZX00000000	SC1	throat	Homosapiens	Germany:Hannover	1993-11-24
RWZS00000000	Zw75_2	throat	Homosapiens	Germany:Jena	1997-04-10
RWZT00000000	Zw73_2	throat	Homosapiens	Germany:Ulm	1997-04-10
RWZR00000000	Zw73_1	throat	Homosapiens	Germany:Ulm	1997-04-10
RWZW00000000	NN5	throat	Homosapiens	Germany:Hannover	1986-04-22
RWZV00000000	OY15	throat	Homosapiens	Germany:Hannover	1988-06-01
NSVS00000000	AMT0006-1	throatofcysticfibrosispatient	Homosapiens	USA:Seattle
NSVU00000000	AMT0005-1	throatofcysticfibrosispatient	Homosapiens	USA:Seattle
NSVR00000000	AMT0006-66	throatofcysticfibrosispatient	Homosapiens	USA:Seattle
NSVP00000000	AMT0020-1	throatofcysticfibrosispatient	Homosapiens	USA:Seattle
NSVK00000000	AMT0071-76	throatofcysticfibrosispatient	Homosapiens	USA:Seattle
NTAU00000000	PA-W17	toe	Homosapiens	UnitedKingdom:Nottingham	2012
NTAX00000000	PA-W12	toenail	Homosapiens	UnitedKingdom:Nottingham	2012
NSXF00000000	AUS151	toewound	Homosapiens	Australia:Brisbane	2008
NSNH00000000	PA-W31	toewound	Homosapiens	UnitedKingdom:Nottingham
NSND00000000	PA-W37	toewound	Homosapiens	UnitedKingdom:Nottingham
NSNA00000000	PA-W42	toewound	Homosapiens	UnitedKingdom:Nottingham
MCMP00000000	2A42	U018A	Homosapiens	Australia:Hobart
NSZB00000000	AUS229	urinarytractinfection	Felidae	Australia:Brisbane	2009
NSXO00000000	AUS111	urinarytractinfection	Homosapiens	Australia:Brisbane	2008
NSXJ00000000	AUS138	urinarytractinfection	Canislupus	Australia:Brisbane	2008
NSXB00000000	AUS430	urinarytractinfection	Homosapiens	Australia:Brisbane	2008
NSWS00000000	AUS263	urinarytractinfection	Homosapiens	Australia:Brisbane	2008
NSWC00000000	AUS344	urinarytractinfection	Homosapiens	Australia:Brisbane	2008
NSVY00000000	AUS309	urinarytractinfection	Felidae	Australia:Brisbane	2008
NSOR00000000	S54485	urinarytractinfection	Homosapiens	USA:Seattle
NSOS00000000	JJ692	urinarytractinfection	Homosapiens	USA:Minneapolis
NSOQ00000000	U2504	urinarytractinfection	Homosapiens	USA:Gainesville
NSOP00000000	X24509	urinarytractinfection	Homosapiens	USA:Seattle
RXCK00000000	U2816	urine	Homosapiens	Thailand:Bangkok	2013
RXCL00000000	2810	urine	Homosapiens	Thailand:Bangkok	2013
NTAE00000000	903	urine	Equus	UnitedKingdom
NTAB00000000	982	urine	Canislupus	UnitedKingdom
NSUA00000000	CPHL5083	urine	Homosapiens	UnitedKingdom:London	1937
NSTZ00000000	CPHL6749	urine	Homosapiens	UnitedKingdom:Elstree	1944
NSTX00000000	CPHL8203	urine	Homosapiens	UnitedKingdom:London	1950
NSSX00000000	Us411	urine	Homosapiens	USA:SanAntonio	1991
NSQM00000000	F2	urineofadultcysticfibrosispatient	Homosapiens	UnitedKingdom:London	2013-07-18
NSUD00000000	CPHL950	USA:Detroit			1921
NSXD00000000	AUS165	uterus	Equus	Australia:Brisbane	2008
NTAC00000000	1098	vaginalmucosa	Canislupus	UnitedKingdom
NSTG00000000	LiA18_2003	vaginamucosa	Felidae	Portugal:Famoes	2003
RXBZ00000000	MSH10	water		USA:SpiritLake
RXCA00000000	MSH3	water		USA:SpiritLake
NSMS00000000	E1-WATER-2	Waterline	poultrybarn	Canada:SouthernAlberta	2012-05
NSMP00000000	G1-WATER-2A	Waterline	poultrybarn	Canada:SouthernAlberta	2012-05
NTAW00000000	PA-W13	wound	Homosapiens	UnitedKingdom:Nottingham	2012
NTAK00000000	PA-W35	wound	Homosapiens	UnitedKingdom:Nottingham	2012
NSZK00000000	AUS205	wound	Homosapiens	Australia:Brisbane	2008
NSZG00000000	AUS210	wound	Homosapiens	Australia:Brisbane	2008
NSZC00000000	AUS225	wound	Felidae	Australia:Brisbane	2006
NSYT00000000	AUS407	wound	Homosapiens	Australia:Brisbane	2008
NSXL00000000	AUS124	wound	Canislupus	Australia:Brisbane	2008
NSXM00000000	AUS120	wound	Phalangeriformes	Australia:Brisbane	2008
NSXE00000000	AUS154	wound	Canislupus	Australia:Brisbane	2008
NSVA00000000	So098	wound	Homosapiens	Bulgaria:Sofia	1997
NSUY00000000	A10	wound	Homosapiens	France:Paris	1882/1918
NSUV00000000	A15	wound	Homosapiens	France:Paris	1882/1918
NSUW00000000	A13	wound	Homosapiens	France:Paris	1882/1918
NSUT00000000	A19	wound	Homosapiens	France:Paris	1882/1918
NSUX00000000	A11	wound	Homosapiens	France:Paris	1882/1918
NSUS00000000	A22	wound	Homosapiens	France:Paris	1882/1918
NSUL00000000	CND03	wound	Homosapiens	Georgia:Tbilisi
NSUB00000000	CPHL2000	wound	Homosapiens	UnitedKingdom:London	1923
NSSR00000000	PhDW6	wound	Homosapiens	Philippines:TaclobanCity	1993
NSNL00000000	PA-W23	wound	Homosapiens	UnitedKingdom:Nottingham
NSNB00000000	PA-W39	wound	Homosapiens	UnitedKingdom:Nottingham
RWSZ00000000	PAC107A		Homosapiens	Canada:Sherbrooke	2009-10-20
RXDU00000000	AUS455		Homosapiens	Australia:Brisbane	2008
RXDS00000000	AUS727		Homosapiens	Australia:Brisbane	2005
RWZI00000000	33CFBRPA
RWZK00000000	20CFBRPA
RWZJ00000000	32CFBRPA
RWZH00000000	43CFBRPA
NTAG00000000	PA-W49		Homosapiens	UnitedKingdom:Nottingham	2012
MVHB00000000	ATCCBAA-2114		Homosapiens	USA	1995/1996
MVHA00000000	ATCCBAA-2113		Homosapiens	USA	1995/1996
MVGZ00000000	ATCCBAA-2112		Homosapiens	USA	1995/1996
MVGY00000000	ATCCBAA-2111		Homosapiens	USA	1995/1996
MVGW00000000	ATCCBAA-2109		Homosapiens	USA	1995/1996
MVGV00000000	ATCCBAA-2108		Homosapiens	USA	1995/1996
MVGX00000000	ATCCBAA-2110		Homosapiens	USA	1995/1996

## Sheet: IPCD Statistics
Dataset: Sorting of all P. aeruginosa from the IPCD used to R-pyocin type.
Source	Quantity	% of DB	Host	Quantity	% of DB	Country	Quantity	% of DB
Respiratory	449	52.6995	Homo sapiens (human)	621	72.8873	Australia	164	19.2488
Water	142	16.6667	Canis lupis (dog)	25	2.93427	Austria	1	0.117371
Wound	78	9.15493	Felidae	6	0.704225	Belgium	11	1.29108
Blood/bacteraemia	9	1.05634	Equus (horse)	4	0.469484	Benin	1	0.117371
Urine	27	3.16901	Plantae	5	0.586854	Brazil	6	0.704225
Animal	47	5.51643	Delphinidae (dolphin)	3	0.352113	Bulgaria	1	0.117371
Environment	26	3.05164	Macropus (kangaroo)	1	0.117371	Canada	282	33.0986
Plant	4	0.469484	Phalangeriformes (opossum)	3	0.352113	Columbia	3	0.352113
Other human	65	7.62911	Phascolarctoscinereus (koala)	1	0.117371	Czech Republic	1	0.117371
Unknown	5	0.586854	Pinnipedia (seal)	1	0.117371	Denmark	1	0.117371
Total*	852	100	Psittaciformes (parrot)	1	0.117371	France	11	1.29108
*one sample is water & soil, counted soil			Reptilia**	4	0.469484	Georgia	2	0.234742
			Testudines (turtle)	2	0.234742	Germany	53	6.22066
			Leporidae (rabbit)	1	0.117371	India	2	0.234742
Respiratory: CF, bronchiestasis, throat, sputum, sinus, nasopharynx			Caprahircus (goat)	1	0.117371	Israel	2	0.234742
			Total	679		Italy	3	0.352113
			Plantae: Aglaonema, Nicotianatabacum, Solanumlycopersicum			Japan	38	4.46009
						Mexico	1	0.117371
Water: River, pool, waterline, ocean						Netherlands	2	0.234742
						New Zealand	31	3.6385
			**Reptilia does not include the turtles (though they are reptiles)			Panama	1	0.117371
Environment: soil, poultry barn, hospital environment, home						Phillipines	2	0.234742
						Poland	1	0.117371
						Portugal	15	1.76056
						Puerto Rico	2	0.234742
						Republic of the Congo	1	0.117371
						Romania	1	0.117371
						South Korea	1	0.117371
						Spain	1	0.117371
						Sweden	2	0.234742
						Switzerland	1	0.117371
						Thailand	25	2.93427
						Tunisia	3	0.352113
						UK	109	12.7934
						USA	61	7.15962
						Unlisted	10	1.17371
						Total	852	100

## Sheet: Typing Statistics
Dataset: Descriptive statistics of the distribution of R-pyocin types among P. aeruginosa isolates of the International Pseudomonas Consortium Database
Type	Strains	% DB
R1	284	33.3333
R2	141	16.5493
R5	124	14.554
Untyped	303	35.5634
Total	852	100
(Strain Count)	R1	R2	R5	Untyped	Total		(% of each type per source)	R1	R2	R5	Untyped
Respiratory	144	76	43	185	448		Respiratory	32.1429	16.9643	9.59821	41.2946
Water	70	14	19	36	139		Water	50.3597	10.0719	13.6691	25.8993
wound	25	13	18	20	76		wound	32.8947	17.1053	23.6842	26.3158
blood/bacteraemia	1	3	3	2	9		blood/bacteraemia	11.1111	33.3333	33.3333	22.2222
urine	1	7	11	3	22		urine	4.54545	31.8182	50	13.6364
animal	15	8	7	22	52		animal	28.8462	15.3846	13.4615	42.3077
Environment	17	4	3	4	28		Environment	60.7143	14.2857	10.7143	14.2857
Plant	3	1	0	0	4		Plant	75	25	0	0
Other human	7	14	17	31	69		Other human	10.1449	20.2899	24.6377	44.9275
Unknown	1	1	3	0	5		Unknown	20	20	60	0
Total	284	141	124	303	852

## Sheet: R1-pyocin strains
Dataset: P. aerugiosa strains of the IPCD typed as R1-pyocin genotype.
Accession	Strain	Isolate	Source	Host	Country	Date	% Identity to 800bp	%QueryCover to 800bp	% Identity to full tail fiber gene (PA0620)	%QueryCover to full tail fiber gene (PA0620)	Note
MCMB00000000	1BAE	KK1		Homosapiens	Germany		100	100
MCMG00000000	EC2A	CHA		Homosapiens	Germany		100	100
MCMS00000000	3C1A	Jpn1563	lakewater		Japan:LakeTomaco	2003	100	100
MCMY00000000	55AA	PAK		Homosapiens			100	100			(Query sequence)
MVHA00000000	ATCCBAA-2113			Homosapiens	USA	1995/1996	100	100
NSMQ00000000	F1-DN-2		Environment	poultrybarn	Canada:SouthernAlberta	2012-05	100	100
NSMT00000000	AL561		cysticfibrosispatientthroat	Homosapiens	Germany:Munich	2007-03-01	100	100
NSMY00000000	PA-W44		legulcer	Homosapiens	UnitedKingdom:Nottingham		100	100
NSMZ00000000	PA-W43		shinwound	Homosapiens	UnitedKingdom:Nottingham		100	100
NSNI00000000	PA-W29		footwound	Homosapiens	UnitedKingdom:Nottingham		100	100
NSNO00000000	PA-W14		footulcer	Homosapiens	UnitedKingdom:Nottingham		100	100
NSOD00000000	JYH26		River		Japan		100	100
NSOI00000000	JYH14		River		Japan		100	100	100	75	(This contig contains latter 75% of tail fiber gene. 1-1581 is position on contig.)
NSOT00000000	CF127		cysticfibrosispatient	Homosapiens	USA:Denver		100	100
NSOV00000000	CF5		cysticfibrosispatient	Homosapiens	USA:Columbia		100	100
NSPR00000000	LiP14		sputumofadultcysticfibrosis	Homosapiens	UnitedKingdom:Nottingham	2013-09-12	100	100
NSPS00000000	LiP13		sputumofadultcysticfibrosis	Homosapiens	UnitedKingdom:Nottingham	2013-09-11	100	100
NSPT00000000	LiP12		sputumofadultcysticfibrosis	Homosapiens	UnitedKingdom:Nottingham	2013-07-10	100	100
NSPU00000000	LiP11		sputumofadultcysticfibrosis	Homosapiens	UnitedKingdom:Nottingham	2013-07-10	100	100
NSPV00000000	LiP10b		sputumofadultcysticfibrosis	Homosapiens	UnitedKingdom:Nottingham	2013-05-21	100	100
NSPW00000000	LiP10a		sputumofadultcysticfibrosis	Homosapiens	UnitedKingdom:Nottingham	2013-05-21	100	100
NSPX00000000	LiP9		sputumofadultcysticfibrosis	Homosapiens	UnitedKingdom:Nottingham	2013-05-20	100	100
NSPY00000000	LiP8		sputumofchildcysticfibrosis	Homosapiens	UnitedKingdom:Nottingham	2013-05-14	100	100
NSPZ00000000	LiP7		sputumofadultcysticfibrosis	Homosapiens	UnitedKingdom:Nottingham	2013-04-25	100	100
NSQA00000000	LiP6		sputumofadultcysticfibrosis	Homosapiens	UnitedKingdom:Nottingham	2013-04-25	100	100
NSQB00000000	LiP5		sputumofadultcysticfibrosis	Homosapiens	UnitedKingdom:Nottingham	2013-04-25	100	100
NSQD00000000	LiP3		sputumofadultcysticfibrosis	Homosapiens	UnitedKingdom:Nottingham	2013-03-15	100	100
NSQE00000000	LiP2c		sputumofchildcysticfibrosis	Homosapiens	UnitedKingdom:Nottingham	2013-04-19	100	100
NSQF00000000	LiP2b		sputumofchildcysticfibrosis	Homosapiens	UnitedKingdom:Nottingham	2013-03-22	100	100
NSQG00000000	LiP2a		sputumofchildcysticfibrosis	Homosapiens	UnitedKingdom:Nottingham	2013-03-02	100	100
NSQI00000000	LiP1c		sputumofchildcysticfibrosis	Homosapiens	UnitedKingdom:Nottingham	2013-01-03	100	100
NSQJ00000000	LiP1a		sputumofchildcysticfibrosis	Homosapiens	UnitedKingdom:Nottingham	2011-08-16	100	100
NSQN00000000	E2_H133420224		sputumofchildcysticfibrosis	Homosapiens	UnitedKingdom:Manchester	2013-08-12	100	100
NSQT00000000	DUN-024-1		cysticfibrosispatient	Homosapiens	NewZealand:Dunedin	2013-07-03	100	100
NSSC00000000	U0288B		cysticfibrosispatient	Homosapiens	Australia:Hobart	2005-11-11	100	100
NSSG00000000	S1983		cysticfibrosispatient	Homosapiens	NewZealand:Dunedin	1991	100	100
NSSI00000000	S2820		cysticfibrosispatient	Homosapiens	NewZealand:Dunedin	1991	100	100
NSSK00000000	S2239_15		cysticfibrosispatient	Homosapiens	NewZealand:Dunedin	1991	100	100
NSSM00000000	JD303		cysticfibrosispatient	Homosapiens	Canada:Toronto	2005-11	100	100
NSSN00000000	Pae110		Soil/water		Canada:Toronto	2010-08-04	100	100
NSSR00000000	PhDW6		wound	Homosapiens	Philippines:TaclobanCity	1993	100	100
NSTA00000000	Br670		sputum	Homosapiens	Belgium:Brussels	1998	100	100
NSTF00000000	LiA50_2005		ear	Canislupus	Portugal:Alcobaca	2005	100	100
NSTI00000000	LiA161_2005		eye	Psittaciformes	Portugal:Lisbon	2005	100	100
NSTN00000000	Jp245			Delphinidae	Japan:OtshuchiBay	2004	100	100
NSTU00000000	CPHL10701		sputum	Homosapiens	UnitedKingdom:Surrey	1967	100	100
NSVJ00000000	Rsan-ver		soil		Switzerland	1982	100	100
NSVN00000000	AMT0026-67		sputumofcysticfibrosispatient	Homosapiens	USA:Seattle		100	100
NSVY00000000	AUS309		urinarytractinfection	Felidae	Australia:Brisbane	2008	100	100
NSVZ00000000	AUS307		Bacteraemiapatient	Homosapiens	Australia:Brisbane	2009	100	100
NSWA00000000	AUS305		sputumofadultcysticfibrosis	Homosapiens	Australia:Brisbane	2008	100	100
NSWF00000000	AUS457		ear	Canislupus	Australia:Brisbane	2008	100	100
NSWG00000000	AUS595		sputumofadultcysticfibrosis	Homosapiens	Australia:Perth	2009	100	100
NSWH00000000	AUS442		ear	Canislupus	Australia:Brisbane	2008	100	100
NSWI00000000	AUS441		ear	Canislupus	Australia:Brisbane	2008	100	100
NSWJ00000000	AUS440		ear	Homosapiens	Australia:Brisbane	2008	100	100
NSWK00000000	AUS439		ear	Homosapiens	Australia:Brisbane	2008	100	100
NSWL00000000	AUS436		sputumofadultcysticfibrosis	Homosapiens	Australia:Brisbane	2008	100	100
NSWM00000000	AUS434		sputumofchildcysticfibrosis	Homosapiens	Australia:Brisbane	2007	100	100
NSWN00000000	AUS050		sputumofchildcysticfibrosis	Homosapiens	Australia:Brisbane	2007	100	100
NSWP00000000	AUS675		cysticfibrosispatient	Homosapiens	Australia:Sydney	2005	100	100
NSWV00000000	AUS499		sputumofadultbronchiectasispatient	Homosapiens	Australia:Brisbane	2002	100	100
NSWY00000000	AUS489		sputumofadultbronchiectasispatient	Homosapiens	Australia:Brisbane	2005	100	100
NSXF00000000	AUS151		toewound	Homosapiens	Australia:Brisbane	2008	100	100
NSXT00000000	AUS089		sputumofadultcysticfibrosis	Homosapiens	Australia:Brisbane	2008	100	100
NSXU00000000	AUS077		sputumofchildcysticfibrosis	Homosapiens	Australia:Brisbane	2008	100	100
NSXX00000000	AUS054		sputumofadultcysticfibrosis	Homosapiens	Australia:Brisbane	2007	100	100
NSYE00000000	AUS355		River		Australia:Brisbane	2009	100	100
NSYI00000000	AUS327		sputumofadultcysticfibrosis	Homosapiens	Australia:Brisbane	2007	100	100
NSYK00000000	AUS328		River		Australia:Brisbane	2009	100	100
NSYL00000000	AUS306		River		Australia:Brisbane	2009	100	100
NSZE00000000	AUS502		River		Australia:Brisbane	2009	100	100
NSZF00000000	AUS213		respiratorysystem	Canislupus	Australia:Brisbane	2008	100	100
NSZH00000000	AUS438		River		Australia:Brisbane	2009	100	100
NSZJ00000000	AUS207		ear	Phascolarctoscinereus	Australia:Brisbane	2009	100	100
NSZO00000000	AUS185		Hipwound	Homosapiens	Australia:Brisbane	2008	100	100
NSZQ00000000	AUS127		Sputumofchildcysticfibrosis	Homosapiens	Australia:Brisbane	2008	100	100
NTAK00000000	PA-W35		wound	Homosapiens	UnitedKingdom:Nottingham	2012	100	100
NTAV00000000	PA-W15		legskin	Homosapiens	UnitedKingdom:Nottingham	2012	100	100
NTAX00000000	PA-W12		toenail	Homosapiens	UnitedKingdom:Nottingham	2012	100	100
RWLD00000000	17		sputum	Homosapiens	Canada:Chicoutimi	2016	100	100
RWLM00000000	9		sputum	Homosapiens	Canada:Chicoutimi	2016	100	100
RWLW00000000	4084336477		throat	Homosapiens	Canada:Rouyn-Noranda	2014-08-20	100	100
RWLX00000000	5014375233		throat	Homosapiens	Canada:Rouyn-Noranda	2015-02-03	100	100
RWLY00000000	4104355315		sputum	Homosapiens	Canada:Rouyn-Noranda	2014-11-07	100	100
RWMH00000000	4104355340-13		sputum	Homosapiens	Canada:Rouyn-Noranda	2014-11-05	100	100
RWMI00000000	4104355340-15		sputum	Homosapiens	Canada:Rouyn-Noranda	2014-11-05	100	100
RWMJ00000000	110238627		sputum	Homosapiens	Canada:Rouyn-Noranda	2010-11-10	100	100
RWMK00000000	5054408352		sputum	Homosapiens	Canada:Rouyn-Noranda	2015-06-02	100	100
RWML00000000	4114358565		sputum	Homosapiens	Canada:Rouyn-Noranda	2014-11-18	100	100
RWMM00000000	5024382749-14		sputum	Homosapiens	Canada:Rouyn-Noranda	2015-02-26	100	100
RWMN00000000	5024382749-13		sputum	Homosapiens	Canada:Rouyn-Noranda	2015-02-26	100	100
RWMQ00000000	1042828174-20		sputum	Homosapiens	Canada:Rouyn-Noranda	2011-05-05	100	100
RWMV00000000	4044301968		sputum	Homosapiens	Canada:Rouyn-Noranda	2014-04-03	100	100
RWMZ00000000	5034388513		throat	Homosapiens	Canada:Rouyn-Noranda	2015-03-19	100	100
RWND00000000	4064320487		throat	Homosapiens	Canada:Rouyn-Noranda	2014-06-20	100	100
RWNG00000000	4094345258		throat	Homosapiens	Canada:Rouyn-Noranda	2015-09-26	100	100
RWNH00000000	5024379144-15		throat	Homosapiens	Canada:Rouyn-Noranda	2015-02-12	100	100
RWNI00000000	5024379144-14		throat	Homosapiens	Canada:Rouyn-Noranda	2015-02-12	100	100
RWNM00000000	4124363505		sputum	Homosapiens	Canada:Rouyn-Noranda	2014-12-09	100	100
RWOI00000000	6000.3		sputum	Homosapiens	Canada:QuebecCity	2014-11-20	100	100
RWOJ00000000	6000.2		sputum	Homosapiens	Canada:QuebecCity	2014-11-20	100	100
RWOK00000000	6000.1		sputum	Homosapiens	Canada:QuebecCity	2014-11-20	100	100
RWOL00000000	5999.3		sputum	Homosapiens	Canada:QuebecCity	2014-11-18	100	100
RWOM00000000	5999.2		sputum	Homosapiens	Canada:QuebecCity	2014-11-18	100	100
RWON00000000	5999.1		sputum	Homosapiens	Canada:QuebecCity	2014-11-18	100	100
RWOT00000000	5993		sputum	Homosapiens	Canada:QuebecCity	2014-11-10	100	100
RWPL00000000	PA-CL532		Hospitalsink		Canada:Montreal	2013	100	100
RWPP00000000	PA-CL524		Hospitalsink		Canada:Montreal	2013	100	100
RWPQ00000000	PA-CL522b		Hospitalsink		Canada:Montreal	2013	100	100
RWPR00000000	PA-CL521b		Hospitalsink		Canada:Montreal	2013	100	100
RWPS00000000	PA-CL521a		Hospitalsink		Canada:Montreal	2013	100	100
RWPT00000000	PA-CL520		Hospitalsink		Canada:Montreal	2013	100	100
RWPU00000000	PA-CL519		Hospitalsink		Canada:Montreal	2013	100	100
RWPV00000000	PA-CL518		Hospitalsink		Canada:Montreal	2013	100	100
RWPW00000000	PA-CL517		Hospitalsink		Canada:Montreal	2013	100	100
RWPX00000000	PA-CL516		Hospitalsink		Canada:Montreal	2013	100	100
RWPY00000000	PA-CL515		Hospitalsink		Canada:Montreal	2013	100	100
RWPZ00000000	PA-CL514		Hospitalsink		Canada:Montreal	2013	100	100
RWQB00000000	PA-CL512		Hospitalsink		Canada:Montreal	2013	100	100
RWQC00000000	PA-CL511		Hospitalsink		Canada:Montreal	2013	100	100
RWQD00000000	PA-CL510		Hospitalsink		Canada:Montreal	2013	100	100
RWQE00000000	PA-CL509		Hospitalsink		Canada:Montreal	2013	100	100
RWQM00000000	78RV		sandysoilcontaminatedwith		Canada:LAssomption	1993	100	100
RWQN00000000	57RV		sandysoilcontaminatedwith		Canada:LAssomption	1993	100	100
RWQO00000000	57SJ		sandysoilcontaminatedwith		Canada:LAssomption	1993	100	100
RWQP00000000	34JS		sandysoilcontaminatedwith		Canada:LAssomption	1993	100	100
RWQQ00000000	32SB		sandysoilcontaminatedwith		Canada:LAssomption	1993	100	100
RWQR00000000	32SP		sandysoilcontaminatedwith		Canada:LAssomption	1993	100	100
RWQS00000000	19SV		sandysoilcontaminatedwith		Canada:LAssomption	1993	100	100
RWQT00000000	19R		sandysoilcontaminatedwith		Canada:LAssomption	1993	100	100
RWQU00000000	19SJV		sandysoilcontaminatedwith		Canada:LAssomption	1993	100	100
RWQV00000000	18G		sandysoilcontaminatedwith		Canada:LAssomption	1993	100	100
RWQZ00000000	PAC91A		sputum	Homosapiens	Canada:Sherbrooke	2009-05-05	100	100
RWRA00000000	PAC81B		sputum	Homosapiens	Canada:Sherbrooke	2009-02-10	100	100
RWRB00000000	PAC81A		sputum	Homosapiens	Canada:Sherbrooke	2009-02-10	100	100
RWSV00000000	PAC106A		sputum	Homosapiens	Canada:Sherbrooke	2009-10-20	100	100
RWSW00000000	PAC79B		sputum	Homosapiens	Canada:Sherbrooke	2009-02-03	100	100
RWSX00000000	PAC79A		sputum	Homosapiens	Canada:Sherbrooke	2009-02-03	100	100
RWSY00000000	PAC11A		sputum	Homosapiens	Canada:Sherbrooke	2008-03-18	100	100
RWTT00000000	320S290711BSL_PA2		sputum	Homosapiens	Canada:Montreal	2011-07-29	100	100
RWTU00000000	320S290711BSL_PA1		sputum	Homosapiens	Canada:Montreal	2011-07-29	100	100
RWUT00000000	192S190811BSL_PA1		sputum	Homosapiens	Canada:Montreal	2011-08-19	100	100
RWVE00000000	44s031011BSL_PA2		sputum	Homosapiens	Canada:Montreal	2011-10-03	100	100
RWVF00000000	44s031011BSL_PA1		sputum	Homosapiens	Canada:Montreal	2011-10-03	100	100
RWVJ00000000	4094345290		sputum	Homosapiens	Canada:Rouyn-Noranda	2014-09-29	100	100
RWVK00000000	19SJO		sandysoilcontaminatedwith		Canada:LAssomption	1993	100	100
RWZU00000000	Zw64_2		throat	Homosapiens	Sweden:Lund	1997-04-04	100	100
RWZV00000000	OY15		throat	Homosapiens	Germany:Hannover	1988-06-01	100	100
RXAF00000000	HCF410		throat	Homosapiens	Germany:Hannover	2004-06-09	100	100
RXAH00000000	HCF336		throat	Homosapiens	Germany:Hannover	2003-09-05	100	100
RXAN00000000	HCF483		throat	Homosapiens	Germany:Hannover	2005-04-19	100	100
RXAQ00000000	Zw5		throat	Homosapiens	Germany:Aschaffenburg	1996-12-19	100	100
RXAW00000000	Zw49		throat	Homosapiens	Italy:Verona	1997-02-05	100	100
RXBK00000000	MCF922		throat	Homosapiens	Germany:Munich	2007-08-30	100	100
RXBS00000000	JYH19		River		Japan		100	100
RXCF00000000	T3354		sputum	Homosapiens	Thailand:Bangkok	2013	100	100
RXCH00000000	T3382		sputum	Homosapiens	Thailand:Bangkok	2013	100	100
RXCI00000000	T2584		sputum	Homosapiens	Thailand:Bangkok	2013	100	100
RXCO00000000	T3979		sputum	Homosapiens	Thailand:Bankok	2013	100	100
RXCR00000000	W15Okt31		River		Belgium:Woluweriver	2002	100	100
RXDT00000000	AUS456		milk	Caprahircus	Australia:Brisbane	2009	100	100
RXDU00000000	AUS455			Homosapiens	Australia:Brisbane	2008	100	100
RXDV00000000	AUS074		sputum	Homosapiens	Australia:Brisbane	2008	100	100
RXEI00000000	AUS175		River		Australia:Brisbane	2009	100	100
RXEW00000000	AUS110		River		Australia:Brisbane	2009	100	100
RXEZ00000000	AUS527		Home		Australia:Brisbane	2007	100	100
RXFF00000000	AUS258		Pool		Australia:Gladstone	2008	100	100
MCML00000000	E82A	AES-1R		Homosapiens	Australia:Melbourne	1992	99.875	100
NSNF00000000	PA-W33		groinwound	Homosapiens	UnitedKingdom:Nottingham		99.875	100
NSOK00000000	JYH10		River		Japan		99.875	100
NSQC00000000	LiP4		sputumofadultcysticfibrosis	Homosapiens	UnitedKingdom:Nottingham	2013-03-15	99.875	100
NSRR00000000	U454A		cysticfibrosispatient	Homosapiens	Australia:Hobart	2007-06-04	99.875	100
NSSA00000000	U0310A		cysticfibrosispatient	Homosapiens	Australia:Hobart	2006-02-17	99.875	100
NSSZ00000000	Mi159		pressuresore	Homosapiens	USA:AnnArbor	1997	99.875	100
NSUP00000000	NSWPA15a		Seawater(coastal)		Belgium:NorthSea	2007	99.875	100
NSXE00000000	AUS154		wound	Canislupus	Australia:Brisbane	2008	99.875	100
NSXY00000000	AUS702		sputumofadultcysticfibrosis	Homosapiens	Australia:Melbourne	2011	99.875	100
RWLA00000000	20		sputum	Homosapiens	Canada:Chicoutimi	2016	99.875	100
RWOD00000000	6086.1		sputum	Homosapiens	Canada:QuebecCity	2014-12-04	99.875	100
RWUR00000000	192S190811BSL_PA3		sputum	Homosapiens	Canada:Montreal	2011-08-19	99.875	100
RWUS00000000	192S190811BSL_PA2		sputum	Homosapiens	Canada:Montreal	2011-08-19	99.875	100
RWZS00000000	Zw75_2		throat	Homosapiens	Germany:Jena	1997-04-10	99.875	100
RXCN00000000	P2733		Chest	Homosapiens	Thailand:Bangkok	2013	99.875	100
NSNA00000000	PA-W42		toewound	Homosapiens	UnitedKingdom:Nottingham		99.75	100
NSNB00000000	PA-W39		wound	Homosapiens	UnitedKingdom:Nottingham		99.75	100
NSNH00000000	PA-W31		toewound	Homosapiens	UnitedKingdom:Nottingham		99.75	100
NSNQ00000000	PA-W5		legwound	Homosapiens	UnitedKingdom:Nottingham		99.75	100
NSNS00000000	PA-W3		legulcer	Homosapiens	UnitedKingdom:Nottingham		99.75	100
NSQO00000000	D1		infantrectum	Homosapiens	UnitedKingdom:Cardiff	2013-04-16	99.75	100
NSQU00000000	020MIC		cysticfibrosispatient	Homosapiens	NewZealand:Dunedin	2013-09-20	99.75	100
NSRA00000000	DUN-009B		cysticfibrosispatient	Homosapiens	NewZealand:Dunedin	2012-10-17	99.75	100
NSSY00000000	Aa249		burn	Homosapiens	Germany:Aachen	1997	99.75	100
NSTG00000000	LiA18_2003		vaginamucosa	Felidae	Portugal:Famoes	2003	99.75	100
NSUU00000000	A17		Legulcer	Homosapiens	France:Paris	1882/1918	99.75	100
NSVL00000000	AMT0046-109		sputumofcysticfibrosispatient	Homosapiens	USA:Seattle		99.75	100
NSWX00000000	AUS491		sputumofadultbronchiectasispatient	Homosapiens	Australia:Brisbane	2005	99.75	100
NSXO00000000	AUS111		urinarytractinfection	Homosapiens	Australia:Brisbane	2008	99.75	100
NSXR00000000	AUS503		river		Australia:Brisbane	2009	99.75	100
NSZI00000000	AUS465		River		Australia:Brisbane	2009	99.75	100
NTAT00000000	PA-W18		heelulcer	Homosapiens	UnitedKingdom:Nottingham	2012	99.75	100
RWKX00000000	22.2		sputum	Homosapiens	Canada:Chicoutimi	2016	99.75	100
RWKY00000000	22.1		sputum	Homosapiens	Canada:Chicoutimi	2016	99.75	100
RWNO00000000	6099		sputum	Homosapiens	Canada:QuebecCity	2015-01-13	99.75	100
RWPE00000000	PA-CL549		Hospitalsink		Canada:Montreal	2013	99.75	100
RWPF00000000	PA-CL547b		Hospitalsink		Canada:Montreal	2013	99.75	100
RWPG00000000	PA-CL545b		Hospitalsink		Canada:Montreal	2013	99.75	100
RWPH00000000	PA-CL542b		Hospitalsink		Canada:Montreal	2013	99.75	100
RWPI00000000	PA-CL542a		Hospitalsink		Canada:Montreal	2013	99.75	100
RWPJ00000000	PA-CL534x		Hospitalsink		Canada:Montreal	2013	99.75	100
RWPK00000000	PA-CL534a		Hospitalsink		Canada:Montreal	2013	99.75	100
RWPM00000000	PA-CL529		Hospitalsink		Canada:Montreal	2013	99.75	100
RWPN00000000	PA-CL528		Hospitalsink		Canada:Montreal	2013	99.75	100
RWPO00000000	PA-CL527		Hospitalsink		Canada:Montreal	2013	99.75	100
RWQF00000000	PA-CL508		Hospitalsink		Canada:Montreal	2013	99.75	100
RWQG00000000	PA-CL507		Hospitalsink		Canada:Montreal	2013	99.75	100
RWQH00000000	PA-CL506b		Hospitalsink		Canada:Montreal	2013	99.75	100
RWQI00000000	PA-CL505		Hospitalsink		Canada:Montreal	2013	99.75	100
RWQJ00000000	PA-CL504		Hospitalsink		Canada:Montreal	2013	99.75	100
RWQK00000000	PA-CL502		Hospitalsink		Canada:Montreal	2013	99.75	100
RWQL00000000	PA-CL501		Hospitalsink		Canada:Montreal	2013	99.75	100
RWSP00000000	PAC14B		sputum	Homosapiens	Canada:Sherbrooke	2008-04-01	99.75	100
RXAC00000000	HCF73		throat	Homosapiens	Germany:Hannover	1998	99.75	100
RXBC00000000	HJ2		sputum	Homosapiens	Germany:Cologne	1990	99.75	100
RXBD00000000	MCF199		throat	Homosapiens	Germany:Munich	2006-10-18	99.75	100
RXBL00000000	MCF879		throat	Homosapiens	Germany:Munich	2007-07-25	99.75	100
RXDB00000000	Jp241		Seawater(coastal)		Japan:SagamiBay	2004	99.75	100
RXDF00000000	AMT0047-2		throat	Homosapiens	USA:Seattle		99.75	100
RXDH00000000	AMT0046-108		sputum	Homosapiens	USA:Seattle		99.75	100
RXDI00000000	AMT0046-107		sputum	Homosapiens	USA:Seattle		99.75	100
NSZZ00000000	994		elbowskin	Canislupus	UnitedKingdom		99.625	100
RWLG00000000	14.2		sputum	Homosapiens	Canada:Chicoutimi	2016	99.625	100
RWLH00000000	14.1		sputum	Homosapiens	Canada:Chicoutimi	2016	99.625	100
RWMF00000000	5024382738-25		sputum	Homosapiens	Canada:Rouyn-Noranda	2015-03-04	99.625	100
RWMG00000000	5024382738-26		sputum	Homosapiens	Canada:Rouyn-Noranda	2015-03-04	99.625	100
RWQW00000000	PAC97A		sputum	Homosapiens	Canada:Sherbrooke	2009-06-16	99.625	100
RWZZ00000000	BJ2		throat	Homosapiens	Germany:Hannover	1992-01-06	99.625	100
RXAA00000000	OY3		throat	Homosapiens	Germany:Hannover	1985-11-19	99.625	100
RXCU00000000	W15Aug23		River		Belgium:Woluweriver	2002	99.625	100
RXEF00000000	AUS178		Pool		Australia:Kingaroy	2008	99.625	100
RXEL00000000	AUS157		River		Australia:Brisbane	2009	99.625	100
NSTT00000000	Tu61		Seawater(coastal)		Tunisia:MediterraneanSea	2000	99.5	100
RWLB00000000	19		sputum	Homosapiens	Canada:Chicoutimi	2016	99.5	100
RXAG00000000	HCF367		throat	Homosapiens	Germany:Hannover	2003-06-26	99.5	100
RXED00000000	AUS500		River		Australia:Brisbane	2009	99.5	100
RXEH00000000	AUS176		Pool		Australia:AirlieBeach	2008	99.5	100
RXEK00000000	AUS158		Pool		Australia:Brisbane	2008	99.5	100
RXEM00000000	AUS156		River		Australia:Brisbane	2009	99.5	100
RXET00000000	AUS128		River		Australia:Brisbane	2009	99.5	100
NSXQ00000000	AUS105		sputumofchildcysticfibrosis	Homosapiens	Australia:Brisbane	2007	99.375	100
NSZL00000000	AUS195		Pool		Australia:Brisbane	2008	99.375	100
RXEG00000000	AUS177		Pool		Australia:Capella	2008	99.375	100
NSUD00000000	CPHL950				USA:Detroit	1921	99.25	100
NSUN00000000	59.2			Plantae	UnitedKingdom:Cambridge	1936	99.25	100
NSWQ00000000	AUS674		cysticfibrosispatient	Homosapiens	Australia:Sydney	2006	99.25	100
RWUG00000000	274S010611BSL_PA1		sputum	Homosapiens	Canada:Montreal	2011-06-01	99.25	100
RXFC00000000	AUS452		River		Australia:Brisbane	2009	99.25	100
RXFK00000000	AUS209		River		Australia:Brisbane	2009	99.25	100
MCMO00000000	F462	CPHL9433		Nicotianatabacum	Philippines		99.125	100
NSTH00000000	LiA179_2006		eye	Canislupus	Portugal:Lisbon	2006	99.125	100
NSXN00000000	AUS119		feces	Reptilia	Australia:Brisbane	2006	99.125	100
RWME00000000	5023272159		sputum	Homosapiens	Canada:Rouyn-Noranda	2015-02-13	99.125	100
RWVG00000000	37s051011BSL_PA1		sputum	Homosapiens	Canada:Montreal	2011-10-05	99.125	100
RWZN00000000	SMC1596		sputum	Homosapiens	USA:Lebananon	2002-12-13	99.125	100
RXCB00000000	62		soil		USA:Berkeley		99.125	100
NSOL00000000	JYH8		River		Japan		98.875	100
NSQW00000000	DUN-015A		cysticfibrosispatient	Homosapiens	NewZealand:Dunedin	2012-12-12	98.875	100
RWOW00000000	5990.3		sputum	Homosapiens	Canada:QuebecCity	2015-11-04	98.875	100
RWOX00000000	5990.2		sputum	Homosapiens	Canada:QuebecCity	2015-11-04	98.875	100
RWOY00000000	5990.1		sputum	Homosapiens	Canada:QuebecCity	2015-11-04	98.875	100
RWTK00000000	PAC61A		sputum	Homosapiens	Canada:Sherbrooke	2008-10-28	98.875	100
RWTL00000000	PAC46A		sputum	Homosapiens	Canada:Sherbrooke	2008-09-10	98.875	100
RWTM00000000	PAC5B		sputum	Homosapiens	Canada:Sherbrooke	2007-08-25	98.875	100
RWTN00000000	PAC5A		sputum	Homosapiens	Canada:Sherbrooke	2007-08-25	98.875	100
RXAV00000000	Zw64		throat	Homosapiens	Sweden:Lund	1997-04-04	98.875	100
NSSV00000000	Cotonu1		riverwater		Benin:Cotonu	2008	98.75	100
NSSW00000000	Bo559		burn	Homosapiens	USA:Boston	1997	98.75	100
NSYO00000000	AUS517		Home		Australia:Brisbane	2007	98.75	100
NTAC00000000	1098		vaginalmucosa	Canislupus	UnitedKingdom		98.75	100
RXCV00000000	W15Apr4		River		Belgium:Woluweriver	2002	98.75	100
RXFH00000000	AUS525		Home		Australia:Brisbane	2007	98.75	100
RXFL00000000	Jp222		Seawater(openocean)		Japan:PacificOcean	2004	98.75	100
NSST00000000	LMG5031		Aglaonema		PuertoRico:Unknown	1961	96.75	100
NSZD00000000	AUS217		Pool		Australia:Cardwell	2008	96.125	100

## Sheet: R1 Statistics
Dataset: Percentages of P. aeruginosa isolates of the IPCD from each source and from each type of host found to have the R1-pyocin genotype.
Source	Quantity	% of DB	% of Results	Host	Quantity	% of DB	% of Results
Respiratory	144	16.9014	50.7042	Homo sapiens (human)	177	20.7746	62.3239
Water	70	8.21596	24.6479	Canis lupis (dog)	9	1.05634	3.16901
wound	25	2.93427	8.80282	Felidae	2	0.234742	0.704225
Blood/bacteraemia	1	0.117371	0.352113	Equus (horse)	0	0	0
Urine	1	0.117371	0.352113	Plantae	3	0.352113	1.05634
Animal	15	1.76056	5.28169	Delphinidae (dolphin)	1	0.117371	0.352113
Environment	17	1.99531	5.98592	Macropus (kangaroo)	0	0	0
Plant	3	0.352113	1.05634	Phalangeriformes (possum)	0	0	0
Other human	7	0.821596	2.46479	Phascolarctoscinereus (koala)	1	0.117371	0.352113
Unknown	1	0.117371	0.352113	Pinnipedia (seal)	0	0	0
Total	284	33.3333	100	Psittaciformes (parrot)	1	0.117371	0.352113
				Reptilia*	1	0.117371	0.352113
Respiratory: CF, bronchiestasis, throat, sputum, sinus, nasopharynx				Testudines (turtle)	0	0	0
				Leporidae (rabbit)	0	0	0
				Caprahircus (goat)	1	0.117371	0.352113
Water: River, pool, waterline, ocean
				Plantae: Aglaonema, Nicotianatabacum, Solanumlycopersicum
Environment: soil, poultry barn, hospital environment, home
				*Reptilia does not include the turtles (though they are reptiles)

## Sheet: R2-pyocin strains
Dataset: P. aerugiosa strains of the IPCD typed as R2-pyocin genotype.
Accession	Strain	Isolate	Source	Host	Country	Date	% Identity to 800bp	%QueryCover to 800bp	% Identity to full tail fiber gene (PA0620)
MCMJ00000000	AF9A	AA2		Homosapiens	Germany		100	100	99.374
NSNJ00000000	PA-W28		legwound	Homosapiens	UnitedKingdom:Nottingham		100	100	99.374
NSNU00000000	AA44		cysticfibrosispatient	Homosapiens	Germany		100	100	99.374
NSNV00000000	AA43		cysticfibrosispatient	Homosapiens	Germany		100	100	99.374
NSOM00000000	JYH6		River		Japan		100	100	99.374
NSON00000000	HB392		adultmaleurine	Homosapiens	Portugal:Braga	2012-09-12	100	100	99.374
NSOO00000000	HB159		adultmaleurine	Homosapiens	Portugal:Braga	2012-09-12	100	100	99.374
NSOW00000000	E2		Solanumlycopersicum		USA:Gainesville		100	100	99.47
NSPH00000000	E9(4068)		adultmaleurine	Homosapiens	Thailand:Bangkok	2013	100	100	99.374
NSPN00000000	B3(T2101)		adultmalesputum	Homosapiens	Thailand:Bangkok	2013	100	100	99.374
NSPP00000000	C7(T3583)		Adultfemalesputum	Homosapiens	Thailand:Bangkok	2013	100	100	99.374
NSQK00000000	H3		sputumofadultcysticfibrosis	Homosapiens	UnitedKingdom:Newcastle	2013-06-05	100	100	99.374
NSQS00000000	DUN-001A		cysticfibrosispatient	Homosapiens	NewZealand:Dunedin	2012-08-15	100	100	99.374
NSQV00000000	DUN-018		cysticfibrosispatient	Homosapiens	NewZealand:Dunedin	2013-01-18	100	100	99.374
NSRB00000000	DUN-008		cysticfibrosispatient	Homosapiens	NewZealand:Dunedin	2012-11-07	100	100	99.422
NSRH00000000	001-6		cysticfibrosispatient	Homosapiens	NewZealand:Dunedin	2013-05-06	100	100	99.374
NSRI00000000	001-5B		cysticfibrosispatient	Homosapiens	NewZealand:Dunedin	2013-04-18	100	100	99.374
NSRJ00000000	001-5A		cysticfibrosispatient	Homosapiens	NewZealand:Dunedin	2013-04-18	100	100	99.374
NSRK00000000	DUN-001-4		cysticfibrosispatient	Homosapiens	NewZealand:Dunedin	2013-10-21	100	100	99.374
NSRL00000000	DUN-001-3B		cysticfibrosispatient	Homosapiens	NewZealand:Dunedin	2012-11-21	100	100	99.374
NSRM00000000	DUN-001-3A		cysticfibrosispatient	Homosapiens	NewZealand:Dunedin	2012-11-21	100	100	99.374
NSRN00000000	DUN-001-2B		cysticfibrosispatient	Homosapiens	NewZealand:Dunedin	2012-10-17	100	100	99.374
NSRO00000000	DUN-001-2A		cysticfibrosispatient	Homosapiens	NewZealand:Dunedin	2012-10-17	100	100	99.374
NSRP00000000	DUN-001C		cysticfibrosispatient	Homosapiens	NewZealand:Dunedin	2012-08-15	100	100	99.374
NSRQ00000000	DUN-001B		cysticfibrosispatient	Homosapiens	NewZealand:Dunedin	2012-08-15	100	100	99.374
NSSF00000000	MSB3405		cysticfibrosispatient	Homosapiens	NewZealand:Dunedin	1991	100	100	99.374
NSSH00000000	MSB2949		cysticfibrosispatient	Homosapiens	NewZealand:Dunedin	1991	100	100	99.374
NSSJ00000000	S2239_16		cysticfibrosispatient	Homosapiens	NewZealand:Dunedin	1991	100	100	99.374
NSTX00000000	CPHL8203		urine	Homosapiens	UnitedKingdom:London	1950	100	100	99.374
NSTY00000000	CPHL8058			Homosapiens	USA:California	1949	100	100	99.374
NSUA00000000	CPHL5083		urine	Homosapiens	UnitedKingdom:London	1937	100	100	99.518
NSUC00000000	CPHL1999		ear	Homosapiens	UnitedKingdom:London	1924	100	100	99.374
NSUJ00000000	5BR2		cysticfibrosispatient	Homosapiens	Belgium:DeHaan	1993	100	100	99.518
NSVA00000000	So098		wound	Homosapiens	Bulgaria:Sofia	1997	100	100	99.326
NSVC00000000	Co399645		Peritonealfluid	Homosapiens	Colombia:Cali	2003	100	100	99.374
NSXB00000000	AUS430		urinarytractinfection	Homosapiens	Australia:Brisbane	2008	100	100	99.374
NSYD00000000	AUS389		Respiratoryinfection	Canislupus	Australia:Brisbane	2008	100	100	99.374
NSZP00000000	AUS183		oralmucosawound	Reptilia	Australia:Brisbane	2007	100	100	99.326
NTAA00000000	1090		skinlesion	Canislupus	UnitedKingdom		100	100	99.374
NTAH00000000	PA-W48		legulcer	Homosapiens	UnitedKingdom:Nottingham	2012	100	100	99.374
RWMT00000000	9092533235		sputum	Homosapiens	Canada:Rouyn-Noranda	2009-10-02	100	100	99.374
RWMW00000000	4094341901		throat	Homosapiens	Canada:Rouyn-Noranda	2014-09-15	100	100	100
RWNJ00000000	41004355322		throat	Homosapiens	Canada:Rouyn-Noranda	2015-11-05	100	100	99.374
RWNK00000000	5054407658-17		sputum	Homosapiens	Canada:Rouyn-Noranda	2015-05-29	100	100	99.374
RWNL00000000	5054407658-16		sputum	Homosapiens	Canada:Rouyn-Noranda	2015-05-29	100	100	99.374
RWNY00000000	6090		sputum	Homosapiens	Canada:QuebecCity	2014-12-11	100	100	99.952
RWOE00000000	6085		sputum	Homosapiens	Canada:QuebecCity	2014-12-02	100	100	99.952
RWOR00000000	5995		sputum	Homosapiens	Canada:QuebecCity	2014-11-11	100	100	99.663
RWSN00000000	PAC15B		sputum	Homosapiens	Canada:Sherbrooke	2008-04-02	100	100	99.374
RWSO00000000	PAC15A		sputum	Homosapiens	Canada:Sherbrooke	2008-04-02	100	100	99.374
RWZI00000000	33CFBRPA						100	100	99.326
RWZW00000000	NN5		throat	Homosapiens	Germany:Hannover	1986-04-22	100	100	99.374
RXAP00000000	Zw70		throat	Homosapiens	Germany:Cologne	1997-04-08	100	100	100
RXAR00000000	Zw115		throat	Homosapiens	Germany:Aachen	1997-12-23	100	100	100
RXAU00000000	PT6		River/sewer		Germany:Muelheim	1992	100	100	99.326
RXBW00000000	JYH11		River		Japan		100	100	99.566
RXBY00000000	JYH7		River		Japan		100	100	99.374
RXCJ00000000	E2758		EyePlate	Homosapiens	Thailand:Bangkok	2013	100	100	99.374
RXCP00000000	3141		sputum	Homosapiens	Thailand:Bangkok	2013	100	100	99.374
RXES00000000	AUS136		River		Australia:Brisbane	2009	100	100	99.518
NSMW00000000	PA-W46		heelwound	Homosapiens	UnitedKingdom:Nottingham		99.875	100	99.47
NSOX00000000	D93362		Adultmalesputum	Homosapiens	Thailand:Bangkok	2013	99.875	100	99.47
NSQQ00000000	B2	childcysticfibrosispatient	groin	Homosapiens	UnitedKingdom:Bristol	2013-05-20	99.875	100	99.47
NSRD00000000	DUN-006		cysticfibrosispatient	Homosapiens	NewZealand:Dunedin	2012-10-01	99.875	100	99.47
NSTP00000000	Jp97		Seawater(openocean)		Japan	2004	99.875	100	99.47
NSUF00000000	IDEXX_Canine4			Canislupus	UnitedKingdom	2004	99.875	100	99.47
NSVK00000000	AMT0071-76		throatofcysticfibrosispatient	Homosapiens	USA:Seattle		99.875	100	99.47
NSVO00000000	AMT0026-3		bronchoalveolarlavageofcystic	Homosapiens	USA:Seattle		99.875	100	99.47
NSZX00000000	152504sp2		pneumoniapatientsputum	Homosapiens	Portugal		99.875	100	99.711
NTBB00000000	PA-W7		skin	Homosapiens	UnitedKingdom:Nottingham	2012	99.875	100	99.47
RWLI00000000	13		sputum	Homosapiens	Canada:Chicoutimi	2016	99.875	100	99.47
RWMX00000000	4064321111		throat	Homosapiens	Canada:Rouyn-Noranda	2014-06-20	99.875	100	99.47
RWQA00000000	PA-CL513		Hospitalsink		Canada:Montreal	2013	99.875	100	99.47
RWUA00000000	295s071211BSL_PA1		sputum	Homosapiens	Canada:Montreal	2011-12-07	99.875	100	99.374
RWUB00000000	293S080611BSL_PA2		sputum	Homosapiens	Canada:Montreal	2011-06-08	99.875	100	99.374
RWUC00000000	293S080611BSL_PA1		sputum	Homosapiens	Canada:Montreal	2011-06-08	99.875	100	99.374
RWUH00000000	272S250511BSL_PA1		sputum	Homosapiens	Canada:Montreal	2011-05-25	99.875	100	99.47
RXAL00000000	HCF86		throat	Homosapiens	Germany:Hannover	2000-09-19	99.875	100	99.711
RXAS00000000	Zw9		throat	Homosapiens	Germany:Darmstadt	1996-11-18	99.875	100	99.711
RXCW00000000	Jp1303		Seawater(openocean)		Japan:PacificOcean	2003	99.875	100	99.711
RXDD00000000	Jp100		Seawater(openocean)		Japan:PacificOcean	2004	99.875	100	99.47
RXDJ00000000	AMT0026-2		bronchoalveolarlavage	Homosapiens	USA:Seattle		99.875	100	99.47
RXDK00000000	AMT0026-1		throat	Homosapiens	USA:Seattle		99.875	100	99.47
MCMD00000000	239A	13121-1		Homosapiens	France		99.75	100	99.422
NSMS00000000	E1-WATER-2	Waterline	poultrybarn		Canada:SouthernAlberta	2012-05	99.75	100	99.422
NSNW00000000	36BR			Homosapiens	Brazil	2002/2004	99.75	100	99.422
NSNX00000000	21BR			Homosapiens	Brazil	2002/2004	99.75	100	99.422
NSNY00000000	172BR			Homosapiens	Brazil	2002/2004	99.75	100	99.422
NSNZ00000000	205BR			Homosapiens	Brazil	2002/2004	99.75	100	99.422
NSOA00000000	211BR			Homosapiens	Brazil	2002/2004	99.75	100	99.422
NSOB00000000	175BR			Homosapiens	Brazil	2002/2004	99.75	100	99.422
NSWR00000000	AUS631		cysticfibrosispatient	Homosapiens	Australia:Brisbane	2002	99.75	100	99.422
NSXG00000000	AUS150		Bacteraemiapatient	Homosapiens	Australia:Brisbane	2008	99.75	100	99.422
NSXI00000000	AUS148		sputumofadultcysticfibrosis	Homosapiens	Australia:Brisbane	2007	99.75	100	99.422
NSYM00000000	AUS339		River		Australia:Brisbane	2009	99.75	100	99.422
NSYQ00000000	AUS460	bronchialmucosa	Respiratory	Felidae	Australia:Brisbane	2006	99.75	100	99.422
NSYT00000000	AUS407		wound	Homosapiens	Australia:Brisbane	2008	99.75	100	99.422
NSYX00000000	AUS462		Bacteraemiapatient	Homosapiens	Australia:Brisbane	2008	99.75	100	99.422
RWLF00000000	15		sputum	Homosapiens	Canada:Chicoutimi	2016	99.75	100	99.422
RWLV00000000	3052425557		throat	Homosapiens	Canada:Rouyn-Noranda	2013-05-30	99.75	100	99.422
RWMY00000000	3052425557		throat	Homosapiens	Canada:Rouyn-Noranda	2013-05-20	99.75	100	99.422
RWPA00000000	5988.3		sputum	Homosapiens	Canada:QuebecCity	2014-10-30	99.75	100	99.422
RWPB00000000	5988.2		sputum	Homosapiens	Canada:QuebecCity	2014-10-30	99.75	100	99.422
RWUD00000000	286S270711BSL_PA1		sputum	Homosapiens	Canada:Montreal	2011-07-27	99.75	100	99.422
RWZP00000000	SMC1587		sputum	Homosapiens	USA:Lebananon	2002-12-13	99.75	100	99.422
RXCD00000000	T3044		nasalmucosa	Homosapiens	Thailand:Bangkok	2013	99.75	100	99.422
RXCK00000000	U2816		urine	Homosapiens	Thailand:Bangkok	2013	99.75	100	99.422
RXCS00000000	W15Dec4		River		Belgium:Woluweriver	2002	99.75	100	99.422
RXEX00000000	AUS523		Home		Australia:Brisbane	2007	99.75	100	99.422
NSYB00000000	AUS304		sputumofadultcysticfibrosis	Homosapiens	Australia:Brisbane	2007	99.625	100	99.374
MCMP00000000	2A42	U018A		Homosapiens	Australia:Hobart		99	100	98.988
NSXJ00000000	AUS138		urinarytractinfection	Canislupus	Australia:Brisbane	2008	99	100	98.988
NSTV00000000	CPHL10662		Homosapiens		UnitedKingdom:London	1969	98.5	100	98.892
NSVM00000000	AMT0046-1		cysticfibrosispatient	Homosapiens	USA:Seattle		98.5	100	98.699
RWPC00000000	5987		sputum	Homosapiens	Canada:QuebecCity	2014-10-30	98.5	100	98.651
RWTP00000000	333S200112BSL_PA1		sputum	Homosapiens	Canada:Montreal	2012-01-20	98.5	100	98.699
RWTR00000000	326S290611BSL_PA2		sputum	Homosapiens	Canada:Montreal	2011-06-29	98.5	100	98.699
RWTS00000000	326S290611BSL_PA1		sputum	Homosapiens	Canada:Montreal	2011-06-29	98.5	100	98.699
RWUX00000000	144S190811BSL_PA2		sputum	Homosapiens	Canada:Montreal	2011-08-19	98.5	100	98.844
RWUY00000000	144S190811BSL_PA1		sputum	Homosapiens	Canada:Montreal	2011-08-19	98.5	100	98.844
RXAE00000000	HCF5		throat	Homosapiens	Germany:Hannover	1998	98.5	100	98.651
RXAZ00000000	PD1		throat	Homosapiens	Germany:Hannover	1985-04-02	98.5	100	98.699
RXBX00000000	JYH9		River		Japan		98.5	100	98.651
RXDX00000000	AUS526		Home		Australia:Brisbane	2007	98.5	100	98.603
RXFA00000000	AUS277		Tankwater		Australia:Townsville	2008	98.5	100	98.699
NSOH00000000	JYH16		River		Japan		98.375	100	98.94
NSRU00000000	U421		cysticfibrosispatient	Homosapiens	Australia:Hobart	2007-02-02	98.375	100	99.181
NSSS00000000	Lw1047		blood	Homosapiens	RepublicoftheCongo:Lwiro	2001	98.375	100	98.603
NSUB00000000	CPHL2000		wound	Homosapiens	UnitedKingdom:London	1923	98.375	100	98.603
NSVS00000000	AMT0006-1		throatofcysticfibrosispatient	Homosapiens	USA:Seattle		98.375	100	98.603
NSYA00000000	AUS026		sputumofadultcysticfibrosis	Homosapiens	Australia:Brisbane	2008	98.375	100	98.94
NTAG00000000	PA-W49			Homosapiens	UnitedKingdom:Nottingham	2012	98.375	100	98.796
NTAY00000000	PA-W11		legulcer	Homosapiens	UnitedKingdom:Nottingham	2012	98.375	100	98.796
NTAZ00000000	PA-W9		legulcer	Homosapiens	UnitedKingdom:Nottingham	2012	98.375	100	98.603
NTBA00000000	PA-W8		shinulcer	Homosapiens	UnitedKingdom:Nottingham	2012	98.375	100	98.603
RWTQ00000000	326S290611BSL_PA3		sputum	Homosapiens	Canada:Montreal	2011-06-29	98.375	100	98.651
RWZO00000000	SMC1595		sputum	Homosapiens	USA:Lebananon	2002-12-13	98.375	100	98.796
NSWT00000000	AUS353		ear	Canislupus	Australia:Brisbane	2008	98.25	100	98.555
NSTK00000000	LiA133_2003		organs	Pinnipedia	Portugal:Lisbon	2003	96.25	100	96.821
NSNP00000000	PA-W10		footburn	Homosapiens	UnitedKingdom:Nottingham		98.496	99	98.844
RXDZ00000000	AUS511		River		Australia:Brisbane	2009	98.496	99	98.699

## Sheet: R2 Statistics
Dataset: Percentages of P. aeruginosa isolates of the IPCD from each source and from each type of host found to have the R2-pyocin genotype.
Source	Quantity	% of DB	% of Results	Host	Quantity	% of DB	% of Results
Respiratory	76	8.92019	53.9007	Homo sapiens (human)	113	13.2629	80.1418
Water	14	1.64319	9.92908	Canis lupis (dog)	5	0.586854	3.5461
wound	13	1.52582	9.21986	Felidae	1	0.117371	0.70922
Blood/bacteraemia	3	0.352113	2.12766	Equus (horse)	0	0	0
Urine	7	0.821596	4.96454	Plantae	1	0.117371	0.70922
Animal	8	0.938967	5.67376	Delphinidae (dolphin)	0	0	0
Environment	4	0.469484	2.83688	Macropus (kangaroo)	0	0	0
Plant	1	0.117371	0.70922	Phalangeriformes (possum)	0	0	0
Other human	14	1.64319	9.92908	Phascolarctoscinereus (koala)	0	0	0
Unknown	1	0.117371	0.70922	Pinnipedia (seal)	1	0.117371	0.70922
Total	141	16.5493	100	Psittaciformes (parrot)	0	0	0
				Reptilia*	1	0.117371	0.70922
Respiratory: CF, bronchiestasis, throat, sputum, sinus, nasopharynx				Testudines (turtle)	0	0	0
				Leporidae (rabbit)	0	0	0
				Caprahircus (goat)	0	0	0
Water: River, pool, waterline, ocean
				Plantae: Aglaonema, Nicotianatabacum, Solanumlycopersicum
Environment: soil, poultry barn, hospital environment, home
				*Reptilia does not include the turtles (though they are reptiles)

## Sheet: R5-pyocin strains
Dataset: P. aerugiosa strains of the IPCD typed as R5-pyocin genotype.
Accession	Strain	Isolate	Source	Host	Country	Date	% Identity to 800bp	%QueryCover to 800bp	% Identity to full tail fiber gene (PA0620)	%QueryCover to full tail fiber gene (PA0620)
MCME00000000	E429		15108-1	Homosapiens	Spain		100	100	100	100	(Query sequence)
NSNK00000000	PA-W24		chestwound	Homosapiens	UnitedKingdom:Nottingham		100	100	100	100
NSQL00000000	G2		sputumofchildcysticfibrosis	Homosapiens	UnitedKingdom:Manchester	2013-09-19	100	100	100	100
NSQZ00000000	010-4		cysticfibrosispatient	Homosapiens	NewZealand:Dunedin	2013-08-14	100	100	100	100
NSVQ00000000	AMT0020-84		sputumofcysticfibrosispatient	Homosapiens	USA:Seattle		100	100	99.953	100
NTAE00000000	903		urine	Equus	UnitedKingdom		100	100	99.953	100
NTAI00000000	PA-W47		Calfburn	Homosapiens	UnitedKingdom:Nottingham	2012	100	100	100	100
RWSB00000000	PAC94A		nasopharynx	Homosapiens	Canada:Sherbrooke	2009-06-16	100	100	99.953	100
RXCE00000000	T3677		MaxillarySinus	Homosapiens	Thailand:Bangkok	2013	100	100	99.953	100
RXDL00000000	AMT0020-83		sputum	Homosapiens	USA:Seattle		100	100	99.953	100
MCMF00000000	D429(Q)		Mi162_2	Homosapiens	USA:AnnArbor	1997	99.875	100	99.81	100
MCMR00000000	E42A(B)	LMG14084	water		Romania:Bucarest		99.875	100	99.905	100
NSMU00000000	AL363(Israel14)		cysticfibrosispatientthroat	Homosapiens	Israel	2007-01-09	99.875	100	99.858	100
NSNR00000000	PA-W4		legulcer	Homosapiens	UnitedKingdom:Nottingham		99.875	100	98.246	100
NSOR00000000	S54485		urinarytractinfection	Homosapiens	USA:Seattle		99.875	100	99.81	100
NSPO00000000	A1(A2448)		adultmaleurine	Homosapiens	Thailand:Bangkok	2013	99.875	100	98.103	100
NSQH00000000	LiP1d		sputumofchildcysticfibrosis	Homosapiens	UnitedKingdom:Nottingham	2013-05-14	99.875	100	99.81	100
NSSL00000000	PMM38		nasopharynx	Homosapiens	SouthKorea:Seoul	2004	99.875	100	99.763	100
NSSO00000000	TuD199		sputum	Homosapiens	Tunisia:Tunis	1998	99.875	100	99.905	100
NSTM00000000	Jp1140			Seawater(coastal)	Japan	2003	99.875	100	99.905	100
NSTO00000000	Jp224			Seawater(openocean)	Japan	2004	99.875	100	99.905	100
NSUQ00000000	Mex2			Cenotewater	Mexico:Loltun	2004	99.875	100	99.81	100
NSYN00000000	AUS321		Pool		Australia:Mundubbera	2008	99.875	100	99.905	100
NSYS00000000	AUS476		sputumofadultcysticfibrosis	Homosapiens	Australia:Brisbane	2007	99.875	100	98.103	100
NSZK00000000	AUS205		wound	Homosapiens	Australia:Brisbane	2008	99.875	100	99.858	100
NSZY00000000	886-1		nailpus	Canislupus	UnitedKingdom		99.875	100	99.858	100
NTAR00000000	PA-W20		legulcer	Homosapiens	UnitedKingdom:Nottingham	2012	99.875	100	98.246	100
NTAU00000000	PA-W17		toe	Homosapiens	UnitedKingdom:Nottingham	2012	99.875	100	98.246	100
RWNT00000000	6095		sputum	Homosapiens	Canada:QuebecCity	2014-12-18	99.875	100	98.293	100
RWVI00000000	2S030611BSL_PA1		sputum	Homosapiens	Canada:Montreal	2011-06-03	99.875	100	98.009	100
RXBB00000000	H2		Catheter	Germany:Hannover			99.875	100	98.293	100
RXBE00000000	MCF182		throat	Homosapiens	Germany:Munich	2006-10-12	99.875	100	99.858	100
RXBF00000000	MCF104		throat	Homosapiens	Germany:Munich	2006-09-27	99.875	100	99.858	100
RXBN00000000	MCF206		throat	Homosapiens	Germany:Munich	2006-10-26	99.875	100	99.858	100
RXCM00000000	P2404		Foot	Homosapiens	Thailand:Bangkok	2013	99.875	100	98.246	100
RXCX00000000	Jp1206		Seawater(openocean)		Japan:PacificOcean	2003	99.875	100	99.905	100
RXCY00000000	Jp1200		Seawater(openocean)		Japan:PacificOcean	2003	99.875	100	99.905	100
RXCZ00000000	Jp1170		Seawater(openocean)		Japan:PacificOcean	2003	99.875	100	99.905	100
RXDA00000000	Jp1155		Seawater(openocean)		Japan:PacificOcean	2003	99.875	100	99.905	100
RXEV00000000	AUS122		River		Australia:Brisbane	2009	99.875	100	99.81	100
RXFB00000000	AUS516		Home		Australia:Brisbane	2007	99.875	100	98.246	100
MCLX00000000	39016		corneaofapatientwithulcerative	Homosapiens			99.75	100	99.716	100
MCMZ00000000	6D92(H)	AMT0060-3		Homosapiens	USA:Seattle		99.75	100	98.293	100
MCNA00000000	6D92(H)	AMT0060-2		Homosapiens	USA:Seattle		99.75	100	98.293	100
MCNB00000000	6D92(H)	AMT0060-1		Homosapiens	USA:Seattle		99.75	100	98.293	100
MVGV00000000	ATCCBAA-2108			Homosapiens	USA	1995/1996	99.75	100	99.716	100
NSMV00000000	AL191		cysticfibrosispatientthroat	Homosapiens	Germany:Munich	2006-10-20	99.75	100	99.763	100
NSNG00000000	PA-W32		anklewound	Homosapiens	UnitedKingdom:Nottingham		99.75	100	99.716	100
NSOE00000000	JYH24		River		Japan		99.75	100	99.716	100
NSOG00000000	JYH18		River		Japan		99.75	100	99.763	100
NSOJ00000000	JYH12		River		Japan		99.75	100	97.961	100
NSOQ00000000	U2504		urinarytractinfection	Homosapiens	USA:Gainesville		99.75	100	99.716	100
NSOS00000000	JJ692		urinarytractinfection	Homosapiens	USA:Minneapolis		99.75	100	99.716	100
NSOU00000000	CF27		cysticfibrosispatient	Homosapiens	USA:Jackson		99.75	100	99.716	100
NSPI00000000	C9(P1814)		femaleinfantasciticfluid	Homosapiens	Thailand:Bangkok	2013	99.75	100	99.716	100
NSPJ00000000	C8(T3532)		adultmalesputum	Homosapiens	Thailand:Bangkok	2013	99.75	100	99.716	100
NSPK00000000	E1(T4189)		Adultfemalesputum	Homosapiens	Thailand:Bangkok	2013	99.75	100	99.716	100
NSPL00000000	B9(T2436)		adultmalesputum	Homosapiens	Thailand:Bangkok	2013	99.75	100	99.763	100
NSPM00000000	A3(H638)		adultmaleblood	Homosapiens	Thailand:Bangkok	2013	99.75	100	99.763	100
NSPQ00000000	B1(P2356)		femaleinfantwithPrimaryCiliary	Homosapiens	Thailand:Bangkok	2013	99.75	100	99.716	100
NSQM00000000	F2		urineofadultcysticfibrosispatient	Homosapiens	UnitedKingdom:London	2013-07-18	99.75	100	98.293	100
NSRV00000000	U413A		cysticfibrosispatient	Homosapiens	Australia:Hobart	2006-12-15	99.75	100	99.763	100
NSTC00000000	LiA96_2004		respiratorysystem	Delphinidae	Portugal:Algarve	2004	99.75	100	98.198	100
NSTD00000000	LiA91_2004		skinlesion	Delphinidae	Portugal:Algarve	2004	99.75	100	98.198	100
NSTL00000000	LiA131_2005		skin	Canislupus	Portugal:Lisbon	2005	99.75	100	98.198	100
NSUH00000000	Co380791		blood	Homosapiens	Colombia:Cali	2003	99.75	100	98.293	100
NSUK00000000	ESP06B		Clinicalnoncysticfibrosis	Homosapiens	Belgium:Brussels	1993	99.75	100	98.293	100
NSUL00000000	CND03		wound	Homosapiens	Georgia:Tbilisi		99.75	100	99.716	100
NSVB00000000	PN586(35)w		catheter	Homosapiens	Panama:PanamaCity	2006	99.75	100	98.293	100
NSVD00000000	Co398373		Hospitalenvironment		Colombia:Cali	2003	99.75	100	98.293	100
NSVE00000000	HPA16		noncysticfibrosis	Homosapiens	Italy:Naples	1988	99.75	100	98.293	100
NSVF00000000	HPA12		noncysticfibrosis	Homosapiens	Italy:Udine	1988	99.75	100	98.293	100
NSVG00000000	HPA8		noncysticfibrosis	Homosapiens	Netherlands:Leiden	1988	99.75	100	98.293	100
NSVH00000000	HPA6		noncysticfibrosis	Homosapiens	Netherlands:Rotterdam	1988	99.75	100	98.293	100
NSVT00000000	AMT0005-138		sputumofcysticfibrosispatient	Homosapiens	USA:Seattle		99.75	100	99.716	100
NSXV00000000	AUS073		sputumofadultcysticfibrosis	Homosapiens	Australia:Brisbane	2007	99.75	100	99.716	100
NSYC00000000	AUS283		ear	Felidae	Australia:Brisbane	2007	99.75	100	98.198	100
NSYJ00000000	AUS504		River		Australia:Brisbane	2009	99.75	100	99.716	100
NTAF00000000	Mi162		burn	Homosapiens	USA	1997	99.75	100	98.293	100
NTAS00000000	PA-W19		skin	Homosapiens	UnitedKingdom:Nottingham	2012	99.75	100	99.716	100
NTBD00000000	PA-W2		Spinepressuresore	Homosapiens	UnitedKingdom:Nottingham	2012	99.75	100	99.716	100
RWNP00000000	6098		sputum	Homosapiens	Canada:QuebecCity	2015-01-13	99.75	100	97.961	100
RWNQ00000000	6097.3		sputum	Homosapiens	Canada:QuebecCity	2015-01-08	99.75	100	97.961	100
RWNR00000000	6097.1		sputum	Homosapiens	Canada:QuebecCity	2015-01-08	99.75	100	97.961	100
RWOA00000000	6088		sputum	Homosapiens	Canada:QuebecCity	2014-12-09	99.75	100	99.716	100
RWSR00000000	PAC117A		sputum	Homosapiens	Canada:Sherbrooke	2010-07-06	99.75	100	97.866	100
RWST00000000	PAC13B		sputum	Homosapiens	Canada:Sherbrooke	2008-04-01	99.75	100	97.866	100
RWSU00000000	PAC13A		sputum	Homosapiens	Canada:Sherbrooke	2008-04-01	99.75	100	97.866	100
RWUW00000000	145S200511BSL_PA2		sputum	Homosapiens	Canada:Montreal	2011-05-20	99.75	100	99.763	100
RXBO00000000	JYH29		River		Japan		99.75	100	99.763	100
RXCG00000000	T4242		sputum	Homosapiens	Thailand:Bangkok	2013	99.75	100	97.961	100
RXCL00000000	2810		urine	Homosapiens	Thailand:Bangkok	2013	99.75	100	99.716	100
RXDG00000000	AMT0047-125		sputum	Homosapiens	USA:Seattle		99.75	100	99.716	100
RXDO00000000	AMT0005-137		sputum	Homosapiens	USA:Seattle		99.75	100	99.716	100
RXDP00000000	AMT0005-136		sputum	Homosapiens	USA:Seattle		99.75	100	99.716	100
RXDQ00000000	AMT0005-135		sputum	Homosapiens	USA:Seattle		99.75	100	99.716	100
RXEP00000000	AUS141		River		Australia:Brisbane	2009	99.75	100	99.716	100
RXER00000000	AUS139		Pool		Australia:Capella	2008	99.75	100	97.866	100
MCMA00000000	F429		A5803	Homosapiens			99.625	100	99.097	99
NSMP00000000	G1-WATER-2A	Waterline	poultrybarn		Canada:SouthernAlberta	2012-05	99.625	100	99.097	99
NSNL00000000	PA-W23		wound	Homosapiens	UnitedKingdom:Nottingham		99.5	100	97.961	100
NSWS00000000	AUS263		urinarytractinfection	Homosapiens	Australia:Brisbane	2008	99.5	100	97.961	100
NTAN00000000	PA-W27		centralvenouscatheter	Homosapiens	UnitedKingdom:Nottingham	2012	99.5	100	97.961	100
NTAO00000000	PA-W26		legskin	Homosapiens	UnitedKingdom:Nottingham	2012	99.5	100	97.961	100
RWZH00000000	43CFBRPA						99.5	100	98.009	100
RWZK00000000	20CFBRPA						99.5	100	98.009	100
MCLZ00000000	3C52	TBCF10839		Homosapiens	Germany		99.375	100	99.668	100
MCMV00000000	3C52(K)	968333S		Homosapiens	UnitedKingdom		99.25	100	99.573	100
NSOP00000000	X24509		urinarytractinfection	Homosapiens	USA:Seattle		99.25	100	97.819	100
NSUG00000000	IC1			Canislupus	India		99.25	100	97.866	100
RWNU00000000	6093		sputum	Homosapiens	Canada:QuebecCity	2015-03-31	99.25	100	97.866	100
RXBH00000000	MCF149		throat	Homosapiens	Germany:Munich	2006-10-06	99.25	100	97.866	100
RXBJ00000000	MCF1018		throat	Homosapiens	Germany:Munich	2007-11-25	99.25	100	97.866	100
RXEQ00000000	AUS311		River		Australia:Brisbane	2009	99.25	100	97.819	100
NSQY00000000	DUN-013		cysticfibrosispatient	Homosapiens	NewZealand:Dunedin	2012-11-28	99.125	100	97.819	100
NSYR00000000	AUS301		Bacteraemiapatient	Homosapiens	Australia:Brisbane	2008	99.125	100	97.819	100
RWRD00000000	PAC76A		nasopharynx	Homosapiens	Canada:Sherbrooke	2009-01-13	99.125	100	97.819	100
RWZJ00000000	32CFBRPA						99.125	100	97.819	100
RXAK00000000	HCF100		throat	Homosapiens	Germany:Hannover	2000-11-13	99.125	100	97.819	100
NSSP00000000	Tu863		ear	Homosapiens	Tunisia:Tunis	1998	97.875	100	97.527	99
NSUV00000000	A15		wound	Homosapiens	France:Paris	1882/1918	97.875	100	97.527	99
NSUZ00000000	A9		Surgicalbandage	Homosapiens	France:Paris	1882/1918	97.875	100	97.527	99
RXBV00000000	JYH13		River		Japan		97.875	100	97.48	99
RXCC00000000	P1885		Foot	Homosapiens	Thailand:Bangkok	2013	97.875	100	97.575	99

## Sheet: R5 Statistics
Dataset: Percentages of P. aeruginosa isolates of the IPCD from each source and from each type of host found to have the R5-pyocin genotype.
Source	Quantity	% of DB	% of Results	Host	Quantity	% of DB	% of Results
Respiratory	43	5.04695	34.6774	Homo sapiens (human)	92	10.7981	74.1935
Water	19	2.23005	15.3226	Canis lupis (dog)	3	0.352113	2.41935
wound	18	2.11268	14.5161	Felidae	1	0.117371	0.806452
Blood/bacteraemia	3	0.352113	2.41935	Equus (horse)	1	0.117371	0.806452
Urine	11	1.29108	8.87097	Plantae	0	0	0
Animal	7	0.821596	5.64516	Delphinidae (dolphin)	2	0.234742	1.6129
Environment	3	0.352113	2.41935	Macropus (kangaroo)	0	0	0
Plant	0	0	0	Phalangeriformes (possum)	0	0	0
Other human	17	1.99531	13.7097	Phascolarctoscinereus (koala)	0	0	0
Unknown	3	0.352113	2.41935	Pinnipedia (seal)	0	0	0
Total	124	14.554	100	Psittaciformes (parrot)	0	0	0
				Reptilia*	0	0	0
Respiratory: CF, bronchiestasis, throat, sputum, sinus, nasopharynx				Testudines (turtle)	0	0	0
				Leporidae (rabbit)	0	0	0
				Caprahircus (goat)	0	0	0
Water: River, pool, waterline, ocean
				Plantae: Aglaonema, Nicotianatabacum, Solanumlycopersicum
Environment: soil, poultry barn, hospital environment, home
				*Reptilia does not include the turtles (though they are reptiles)

[truncated: 2 more sheets: Untyped strains, Untyped Statistics]
