# Supplementary material for: Heterogenous Susceptibility to R-Pyocins in Populations of Pseudomonas aeruginosa Sourced from Cystic Fibrosis Lungs
Source: mBio. 2021 May 4;12(3):e00458-21. doi: 10.1128/mBio.00458-21 (PMC8262887; doi:10.1128/mBio.00458-21)
Supplement: DATA SET S2 [file mbio.00458-21-sd002.xlsx]

## Sheet: R-pyocin Typing strains
Dataset: Isolates of P. aeruginosa from 8 CF patients. Patient number, Longitudinal collection, Strain ID, and R-pyocin type.
PATIENT	Longitudinal Collection	Isolate ID	R-pyocin Genotype	Reference
PATIENT 1	1	258-1	UT	This study
		258-2	UT	This study
		258-3	UT	This study
		258-4	UT	This study
		258-5	UT	This study
		258-6	UT	This study
		258-7	UT	This study
		258-8	UT	This study
		258-9	UT	This study
		258-10	UT	This study
		258-11	UT	This study
		258-12	UT	This study
		258-13	UT	This study
		258-14	UT	This study
		258-15	UT	This study
		258-16	UT	This study
		258-17	UT	This study
		258-18	UT	This study
		258-19	UT	This study
		258-20	UT	This study
	2	258(2)-1	UT	This study
		258(2)-2	UT	This study
		258(2)-3	UT	This study
		258(2)-4	UT	This study
		258(2)-5	UT	This study
		258(2)-6	UT	This study
		258(2)-7	UT	This study
		258(2)-8	UT	This study
		258(2)-9	UT	This study
		258(2)-10	UT	This study
PATIENT 2	1	599-15	UT	This study
		599-16	UT	This study
		599-17	UT	This study
		599-18	UT	This study
		599-19	UT	This study
		599-20	UT	This study
		599-21	UT	This study
		599-22	UT	This study
		599-23	UT	This study
		599-24	UT	This study
		599-25	UT	This study
		599-26	UT	This study
		599-28	UT	This study
		599-30	UT	This study
		599-31	UT	This study
		599-32	UT	This study
		599-33	UT	This study
		599-38	UT	This study
		599-40	UT	This study
PATIENT 3	1	213-1 (Isolate 1)	R1	This study
		213-2 (Isolate 2)	R1	This study
		213-3 (Isolate 3)	R1	This study
		213-4	R1	This study
		213-5	R1	This study
		213-6	R1	This study
		213-7	R1	This study
		213-8	R1	This study
		213-9	R1	This study
		213-10	R1	This study
		213-11	R1	This study
		213-12	R1	This study
		213-13	R1	This study
		213-14	R1	This study
		213-15	R1	This study
		213-16	R1	This study
		213-17	R1	This study
		213-18	R1	This study
		213-19	R1	This study
		213-20	R1	This study
	2	213(2)-1	R1	This study
		213(2)-2	R1	This study
		213(2)-3	R1	This study
		213(2)-4	R1	This study
		213(2)-5	R1	This study
		213(2)-6	R1	This study
		213(2)-7	R1	This study
		213(2)-8	R1	This study
		213(2)-9	R1	This study
		213(2)-10	R1	This study
	3	213(3)-1	R1	This study
		213(3)-2	R1	This study
		213(3)-3	R1	This study
		213(3)-4	R1	This study
		213(3)-5	R1	This study
		213(3)-6	R1	This study
		213(3)-7	R1	This study
		213(3)-8	R1	This study
		213(3)-9	R1	This study
		213(3)-10	R1	This study
	4	213(4)-1	R1	This study
		213(4)-2	R1	This study
		213(4)-3	R1	This study
		213(4)-4	R1	This study
		213(4)-5	R1	This study
		213(4)-6	R1	This study
		213(4)-7	R1	This study
		213(4)-8	R1	This study
		213(4)-9	R1	This study
		213(4)-10	R1	This study
PATIENT 4	1	295-1	R1	This study
		295-2	R1	This study
		295-3	R1	This study
		295-4	R1	This study
		295-5	R1	This study
		295-6	R1	This study
		295-7	R1	This study
		295-8	R1	This study
		295-9	R1	This study
		295-10	R1	This study
PATIENT 5	1	130-1	R1	This study
		130-2	R1	This study
		130-3	R1	This study
		130-4	R1	This study
		130-5	R1	This study
		130-6	R1	This study
		130-7	R1	This study
		130-8	R1	This study
		130-9	R1	This study
		130-10	R1	This study
	2	130(2)-1	R1	This study
		130(2)-2	R1	This study
		130(2)-3	R1	This study
		130(2)-4	R1	This study
		130(2)-5	R1	This study
	3	130(3)-1	R1	This study
		130(3)-2	R1	This study
		130(3)-3	R1	This study
		130(3)-4	R1	This study
		130(3)-5	R1	This study
		130(3)-6	R1	This study
		130(3)-7	R1	This study
		130(3)-8	R1	This study
		130(3)-9	R1	This study
		130(3)-10	R1	This study
	4	130(4)-1	R1	This study
		130(4)-2	R1	This study
		130(4)-3	R1	This study
		130(4)-4	R1	This study
		130(4)-5	R1	This study
		130(4)-6	R1	This study
		130(4)-7	R1	This study
		130(4)-8	R1	This study
		130(4)-9	R1	This study
		130(4)-10	R1	This study
PATIENT 6	1	196-1	R1	This study
		196-2	R1	This study
		196-3	R1	This study
		196-4	R1	This study
		196-5	R1	This study
	2	196(2)-1	R1	This study
		196(2)-2	R1	This study
		196(2)-3	R1	This study
		196(2)-4	R1	This study
		196(2)-5	R1	This study
	3	196(3)-1	R1	This study
		196(3)-2	R1	This study
		196(3)-3	R1	This study
		196(3)-4	R1	This study
		196(3)-5	R1	This study
		196(3)-6	R1	This study
		196(3)-7	R1	This study
		196(3)-8	R1	This study
		196(3)-9	R1	This study
		196(3)-10	R1	This study
	5	196(5)-1	R1	This study
		196(5)-2	R1	This study
		196(5)-3	R1	This study
		196(5)-4	R1	This study
		196(5)-5	R1	This study
		196(5)-6	R1	This study
		196(5)-7	R1	This study
		196(5)-8	R1	This study
		196(5)-9	R1	This study
		196(5)-10	R1	This study
PATIENT 7	1	531-1	R1	This study
PATIENT 8	1	229-1	R2	This study
		229-2	R2	This study
		229-3	R2	This study
		229-4	R2	This study
		229-5	R2	This study
	2	229(2)-1	R2	This study
		229(2)-2	R2	This study
		229(2)-3	R2	This study

## Sheet: Other strains
Dataset: Laboratory strains used in this study.
Strain ID	R-pyocin Genotype	Description	Reference
PAO1N	R2	wildtype Nottingham laboratory strain	(2)
PAO1NΔR	R-	R-pyocin null mutant; lacking tail fiber protein (pa0620) and chaperone protein (pa0621)	This study
A018	R2	Isolated from CF chronic lung infection; previously described	(1)
A018ΔR	R-	R-pyocin null mutant; lacking tail fiber protein (pa0620) and chaperone protein (pa0621)	This study
A026	R1	Isolated from CF chronic lung infection; previously described	(1)
A026ΔR	R-	R-pyocin null mutant; lacking tail fiber protein (pa0620) and chaperone protein (pa0621)	This study
PAK	R1	wildtype; used as R1 control for multiplex PCR	(3)
TuD199	R5	Isolated from sputum; used as R5 control for multiplex PCR; previously described	(4-5)
E429, isolate 15108-1	R5	Isolated from CF lung infection, previously described	(5-6)
E. coli S17-1 λpir	-	galU galK rpsL(Strr) endA1 nupG thi pro hsdR hsdM+ recA (RP4-2 Tc::Mu Km::Tn7) λpir	(7)

## Sheet: Susceptibility- 3 populations
Dataset: 20 isolates each of P. aeruginosa from 3 CF patients. Patient number, Isolate ID, Morphotype, Fold change in growth, and Susceptibility to R2-pyocin.
PATIENT	Strain ID	Morphotype	Avg. Fold change in OD after 4 hrs growth (Normalized to PAO1)	Susceptiblity to R2-pyocin**
PATIENT 1	258-1	Mucoid	0.263298	Susceptible
	258-2	Mucoid	0.272198	Susceptible
	258-3	Mucoid	0.231369	Susceptible
	258-4	Mucoid	0.247277	Susceptible
	258-5	Mucoid	0.187172	Susceptible
	258-6	Mucoid	0.462956	Susceptible
	258-7	Mucoid	0.202014	Susceptible
	258-8	Mucoid	0.176909	Susceptible
	258-9	Mucoid	0.190587	Susceptible
	258-10	Mucoid	0.349463	Susceptible
	258-11	Mucoid	0.116632	Susceptible
	258-12	Mucoid	0.513184	Susceptible
	258-13	Mucoid	0.259028	Susceptible
	258-14	Mucoid	0.513326	Susceptible
	258-15	Mucoid	0.510916	Susceptible
	258-16	Mucoid	0.351132	Susceptible
	258-17	Mucoid	0.537285	Susceptible
	258-18	Non-mucoid	0.167868	Susceptible
	258-19	Mucoid	0.537416	Susceptible
	258-20	Mucoid	0.460291	Susceptible
PATIENT 2	599-15	Non-mucoid	0.0518382	Susceptible
	599-16	Non-mucoid	0.0525094	Susceptible
	599-17	Non-mucoid	0.0683206	Susceptible
	599-18	Non-mucoid	0.101601	Susceptible
	599-19	Non-mucoid	0.0741558	Susceptible
	599-20	Non-mucoid	0.100694	Susceptible
	599-21	Non-mucoid	0.0713744	Susceptible
	599-22	Mucoid	0.0429756	Susceptible
	599-23	Mucoid	0.102628	Susceptible
	599-24	Mucoid	0.0424684	Susceptible
	599-25	Non-mucoid	0.0487712	Susceptible
	599-26	Mucoid	0.0352962	Susceptible
	599-28	Non-mucoid	0.0199412	Susceptible
	599-30	Mucoid	0.040414	Susceptible
	599-31	Non-mucoid	0.0548312	Susceptible
	599-32	Mucoid	0.0991368	Susceptible
	599-33	Mucoid	0.0618324	Susceptible
	599-38	Mucoid	0.0643396	Susceptible
	599-40	NT*	0.0535138	Susceptible
	213-20	NT*	0.045676	Susceptible
PATIENT 3	213-1 (Isolate 1)	Non-mucoid	1.12986	Resistant
	213-2 (Isolate 2)	Non-mucoid	0.124488	Susceptible
	213-3 (Isolate 3)	Mucoid	0.115714	Susceptible
	213-4	Mucoid	0.774818	Susceptible
	213-5	Mucoid	0.125022	Susceptible
	213-6	Non-mucoid	0.0903378	Susceptible
	213-7	Non-mucoid	0.134875	Susceptible
	213-8	Non-mucoid	0.291738	Susceptible
	213-9	Mucoid	0.387652	Susceptible
	213-10	Mucoid	0.103718	Susceptible
	213-11	Mucoid	0.101491	Susceptible
	213-12	Non-mucoid	0.0582286	Susceptible
	213-13	Non-mucoid	1.04676	Resistant
	213-14	Mucoid	0.162915	Susceptible
	213-15	Non-mucoid	0.101026	Susceptible
	213-16	Non-mucoid	0.074768	Susceptible
	213-17	Non-mucoid	0.0977404	Susceptible
	213-18	Non-mucoid	0.264769	Susceptible
	213-19	Non-mucoid	0.0947994	Susceptible
	213-20	Non-mucoid	1.05912	Resistant
*NT = not tested
**Isolates determined resistant if Fold-change in OD after 4 hours of growth ≥1

## Sheet: Susceptibility- 3 isolates
Dataset: Isolates of P. aeruginosa with differential susceptibility to R2-pyocin, from a single population
PATIENT	Strain ID	MLST	Morphotype	R-pyocin type	Avg. Log2Fold-change in CFU after 4 hrs growth (Normalized to PAO1)	Significant difference between normal growth and R-pyocin addition**	Susceptiblity to R2-pyocin	Predicted O-serotype¥	LPS extraction & SDS-page prediction
PATIENT 3	213-1 (Isolate 1)	ST-2999	Non-mucoid	R1	2.338	P=0.1851	Resistant	O6	altered core; A- B-
	213-2 (Isolate 2)	ST-2999	Non-mucoid	R1	-4.494	P=0.0050	Susceptible	O6	normal core; A- B-
	213-3 (Isolate 3)	ST-2999	Mucoid	R1	-5.431	P=0.0050	Susceptible	O6	normal core; A+ B-
** With R2-pyocin added to medium
*** CFU measured at t=0 hr and t=4 hr for control and R2-pyocin treated cultures; Differential fold change in growth between controls and R2-pyocin treated cultures were measured for significance with an unpaired, parametric, Student's t-test
¥ Predicted with PAst 1.0

## Sheet: Statistical analyses 1
Dataset: Statistical analyses comparing R2-pyocin response between three isolates from Patient 3.
One-way ANOVA and Tukey-Kramer Analysis
(Averaged, Log2Fold-change after 4 hours of growth with R2-pyocins (Normalized to PAO1))
Alpha	0.05
Tukey's multiple comparisons test	Mean Diff.	95.00% CI of diff.	Significant?	Summary	Adjusted P Value
213-1 vs. 213-2	6.832	0.9689 to 12.69	Yes	*	0.0334	A-B
213-1 vs. 213-3	7.769	1.415 to 14.12	Yes	*	0.0293	A-C
213-2 vs. 213-3	0.9373	-10.95 to 12.82	No	ns	0.943	B-C
Test details	Mean 1	Mean 2	Mean Diff.	SE of diff.	n1	n2	q	DF
213-1 vs. 213-2	2.338	-4.494	6.832	1.403	4	4	6.886	3
213-1 vs. 213-3	2.338	-5.431	7.769	1.521	4	4	7.225	3
213-2 vs. 213-3	-4.494	-5.431	0.9373	2.845	4	4	0.4659	3
Paired, two-tailed Student's t-test: Isolate 1 (no pyocins) vs Isolate 1 (pyocins)
(Averaged, Log2Fold-change after 4 hours of growth (Normalized to PAO1))
Paired t test
P value	0.1851
P value summary	ns
Significantly different (P < 0.05)?	No
One- or two-tailed P value?	Two-tailed
t, df	t=1.714, df=3
Paired, two-tailed Student's t-test: Isolate 2 (no pyocins) vs Isolate 2 (pyocins)
(Averaged, Log2Fold-change after 4 hours of growth (Normalized to PAO1))
P value	0.005
P value summary	**
Significantly different (P < 0.05)?	Yes
One- or two-tailed P value?	Two-tailed
t, df	t=7.459, df=3
Paired, two-tailed Student's t-test: Isolate 3 (no pyocins) vs Isolate 3 (pyocins)
(Averaged, Log2Fold-change after 4 hours of growth (Normalized to PAO1)
P value	0.005
P value summary	**
Significantly different (P < 0.05)?	Yes
One- or two-tailed P value?	Two-tailed
t, df	t=7.433, df=3

## Sheet: Statistical analysis 2
Dataset: Statistical analyses comparing alginate production between three clinical P. aeruginosa isolates from Patient 3.
One-way ANOVA and Tukey-Kramer Analysis
(Averaged Alginate Production, n=3)
Alpha	0.05
ANOVA summary
F	6.982
P value	0.0127
P value summary	*
Significant diff. among means (P < 0.05)?	Yes
R squared	0.7236
Tukey's multiple comparisons test	Mean Diff.	95.00% CI of diff.	Significant?	Summary	Adjusted P Value
Isolate 2 vs. Isolate 1	0.931	-339.5 to 341.3	No	ns	>0.9999	B-A
Isolate 3 vs. Isolate 1	395.1	54.72 to 735.5	Yes	*	0.0244	C-A
PAO1 vs. Isolate 1	-7.048	-347.5 to 333.4	No	ns	0.9999	D-A
Isolate 3 vs. Isolate 2	394.2	53.79 to 734.6	Yes	*	0.0247	C-B
PAO1 vs. Isolate 2	-7.979	-348.4 to 332.4	No	ns	0.9998	D-B
PAO1 vs. Isolate 3	-402.2	-742.6 to -61.77	Yes	*	0.0223	D-C
