# Supplementary material for: Heterogenous Susceptibility to R-Pyocins in Populations of Pseudomonas aeruginosa Sourced from Cystic Fibrosis Lungs
Source: mBio. 2021 May 4;12(3):e00458-21. doi: 10.1128/mBio.00458-21 (PMC8262887; doi:10.1128/mBio.00458-21)
Supplement: DATA SET S3 [file mbio.00458-21-sd003.xlsx]

## Sheet: WGS_stats
Dataset: Sequencing information for clinical P. aeruginosa isolates analyzed in this study.
Isolate	No. reads	% reads mapped (to PAO1)	Coverage (of Reference)
213-1	772480	89.2	61.6563
213-2	1314952	89.37	104.954
213-3	870876	88.57	69.5099

## Sheet: 213-1_SNV
Dataset: Output from SnpEff annotation of SNVs unique to clinical isolate 213-1 when mapped to a PAO1 reference genome.
##INFO=<ID=DP,Number=1,Type=Integer,Description="Raw read depth">
##INFO=<ID=DP4,Number=4,Type=Integer,Description="# high-quality ref-forward bases, ref-reverse, alt-forward and alt-reverse bases">
##INFO=<ID=MQ,Number=1,Type=Integer,Description="Root-mean-square mapping quality of covering reads">
##INFO=<ID=FQ,Number=1,Type=Float,Description="Phred probability of all samples being the same">
##INFO=<ID=AF1,Number=1,Type=Float,Description="Max-likelihood estimate of the first ALT allele frequency (assuming HWE)">
##INFO=<ID=AC1,Number=1,Type=Float,Description="Max-likelihood estimate of the first ALT allele count (no HWE assumption)">
##INFO=<ID=AN,Number=1,Type=Integer,Description="Total number of alleles in called genotypes">
##INFO=<ID=IS,Number=2,Type=Float,Description="Maximum number of reads supporting an indel and fraction of indel reads">
##INFO=<ID=AC,Number=A,Type=Integer,Description="Allele count in genotypes for each ALT allele, in the same order as listed">
##INFO=<ID=G3,Number=3,Type=Float,Description="ML estimate of genotype frequencies">
##INFO=<ID=HWE,Number=1,Type=Float,Description="Chi^2 based HWE test P-value based on G3">
##INFO=<ID=CLR,Number=1,Type=Integer,Description="Log ratio of genotype likelihoods with and without the constraint">
##INFO=<ID=UGT,Number=1,Type=String,Description="The most probable unconstrained genotype configuration in the trio">
##INFO=<ID=CGT,Number=1,Type=String,Description="The most probable constrained genotype configuration in the trio">
##INFO=<ID=PV4,Number=4,Type=Float,Description="P-values for strand bias, baseQ bias, mapQ bias and tail distance bias">
##INFO=<ID=INDEL,Number=0,Type=Flag,Description="Indicates that the variant is an INDEL.">
##INFO=<ID=PC2,Number=2,Type=Integer,Description="Phred probability of the nonRef allele frequency in group1 samples being larger (,smaller) than in group2.">
##INFO=<ID=PCHI2,Number=1,Type=Float,Description="Posterior weighted chi^2 P-value for testing the association between group1 and group2 samples.">
##INFO=<ID=QCHI2,Number=1,Type=Integer,Description="Phred scaled PCHI2.">
##INFO=<ID=PR,Number=1,Type=Integer,Description="# permutations yielding a smaller PCHI2.">
##INFO=<ID=QBD,Number=1,Type=Float,Description="Quality by Depth: QUAL/#reads">
##INFO=<ID=RPB,Number=1,Type=Float,Description="Read Position Bias">
##INFO=<ID=MDV,Number=1,Type=Integer,Description="Maximum number of high-quality nonRef reads in samples">
##INFO=<ID=ANN,Number=.,Type=String,Description="Functional annotations: 'Allele | Annotation | Annotation_Impact | Gene_Name | Gene_ID | Feature_Type | Feature_ID | Transcript_BioType | Rank | HGVS.c | HGVS.p | cDNA.pos / cDNA.length | CDS.pos / CDS.length | AA.pos / AA.length | Distance | ERRORS / WARNINGS / INFO' ">
##INFO=<ID=LOF,Number=.,Type=String,Description="Predicted loss of function effects for this variant. Format: 'Gene_Name | Gene_ID | Number_of_transcripts_in_gene | Percent_of_transcripts_affected'">
##INFO=<ID=NMD,Number=.,Type=String,Description="Predicted nonsense mediated decay effects for this variant. Format: 'Gene_Name | Gene_ID | Number_of_transcripts_in_gene | Percent_of_transcripts_affected'">
POS	REF	ALT	QUAL	INFO
2	TTA	TTACCTGGGTTGACGACTTGAGGTCGCAGTGACCCCGTTTA	32	ANN=TTACCTGGGTTGACGACTTGAGGTCGCAGTGACCCCGTTTA|upstream_gene_variant|MODIFIER|dnaA|gene-PA0001|transcript|TRANSCRIPT_gene-PA0001|protein_coding||c.-479_-478insCCTGGGTTGACGACTTGAGGTCGCAGTGACCCCGTTTA|||||478|WARNING_TRANSCRIPT_NO_START_CODON,TTACCTGGGTTGACGACTTGAGGTCGCAGTGACCCCGTTTA|upstream_gene_variant|MODIFIER|dnaN|gene-PA0002|transcript|TRANSCRIPT_gene-PA0002|protein_coding||c.-2052_-2051insCCTG…
6377	C	T	222	ANN=T|synonymous_variant|LOW|gyrB|gene-PA0004|transcript|TRANSCRIPT_gene-PA0004|protein_coding|1/1|c.2103C>T|p.Ser701Ser|2103/2421|2103/2421|701/806||,T|upstream_gene_variant|MODIFIER|PA0007|gene-PA0007|transcript|TRANSCRIPT_gene-PA0007|protein_coding||c.-2294C>T|||||2294|WARNING_TRANSCRIPT_NO_START_CODON,T|downstream_gene_variant|MODIFIER|dnaA|gene-PA0001|transcript|TRANSCRIPT_gene-PA0001|protei…
19333	C	T	225	ANN=T|missense_variant|MODERATE|PA0017|gene-PA0017|transcript|TRANSCRIPT_gene-PA0017|protein_coding|1/1|c.739G>A|p.Val247Ile|739/1305|739/1305|247/434||,T|upstream_gene_variant|MODIFIER|PA0014|gene-PA0014|transcript|TRANSCRIPT_gene-PA0014|protein_coding||c.-2726G>A|||||2726|,T|upstream_gene_variant|MODIFIER|PA0015|gene-PA0015|transcript|TRANSCRIPT_gene-PA0015|protein_coding||c.-2116G>A|||||2116|,…
57100	TCCTTGGCCTTG	TCCTTG	214	ANN=TCCTTG|upstream_gene_variant|MODIFIER|exoT|gene-PA0044|transcript|TRANSCRIPT_gene-PA0044|protein_coding||c.-1680_-1675delGCCTTG|||||1680|,TCCTTG|upstream_gene_variant|MODIFIER|PA0045|gene-PA0045|transcript|TRANSCRIPT_gene-PA0045|protein_coding||c.-3550_-3545delGCCTTG|||||3550|,TCCTTG|upstream_gene_variant|MODIFIER|PA0046|gene-PA0046|transcript|TRANSCRIPT_gene-PA0046|protein_coding||c.-4267_-4…
100982	C	T	206	ANN=T|missense_variant|MODERATE|PA0082|gene-PA0082|transcript|TRANSCRIPT_gene-PA0082|protein_coding|1/1|c.859C>T|p.Arg287Cys|859/1035|859/1035|287/344||WARNING_TRANSCRIPT_NO_START_CODON,T|upstream_gene_variant|MODIFIER|PA0078|gene-PA0078|transcript|TRANSCRIPT_gene-PA0078|protein_coding||c.-4585G>A|||||4585|,T|upstream_gene_variant|MODIFIER|PA0079|gene-PA0079|transcript|TRANSCRIPT_gene-PA0079|prot…
113166	A	G	29.5	ANN=G|synonymous_variant|LOW|PA0092|gene-PA0092|transcript|TRANSCRIPT_gene-PA0092|protein_coding|1/1|c.141T>C|p.Asp47Asp|141/285|141/285|47/94||,G|upstream_gene_variant|MODIFIER|PA0095|gene-PA0095|transcript|TRANSCRIPT_gene-PA0095|protein_coding||c.-2133A>G|||||2133|,G|upstream_gene_variant|MODIFIER|PA0096|gene-PA0096|transcript|TRANSCRIPT_gene-PA0096|protein_coding||c.-4386A>G|||||4386|,G|upstre…
151882	G	A	200	ANN=A|upstream_gene_variant|MODIFIER|gabP|gene-PA0129|transcript|TRANSCRIPT_gene-PA0129|protein_coding||c.-4490C>T|||||4490|,A|upstream_gene_variant|MODIFIER|PA0130|gene-PA0130|transcript|TRANSCRIPT_gene-PA0130|protein_coding||c.-2828C>T|||||2828|,A|upstream_gene_variant|MODIFIER|PA0131|gene-PA0131|transcript|TRANSCRIPT_gene-PA0131|protein_coding||c.-2457C>T|||||2457|,A|upstream_gene_variant|MODI…
214023	GCCCCCC	GCCCCCCC,GCCCCCCCC	108	ANN=GCCCCCCC|frameshift_variant|HIGH|PA0187|gene-PA0187|transcript|TRANSCRIPT_gene-PA0187|protein_coding|1/1|c.211dupC|p.His71fs|212/816|212/816|71/271||,GCCCCCCCC|frameshift_variant|HIGH|PA0187|gene-PA0187|transcript|TRANSCRIPT_gene-PA0187|protein_coding|1/1|c.210_211dupCC|p.His71fs|212/816|212/816|71/271||,GCCCCCCC|upstream_gene_variant|MODIFIER|atsA|gene-PA0183|transcript|TRANSCRIPT_gene-PA018…
268617	C	T	222	ANN=T|missense_variant|MODERATE|PA0237|gene-PA0237|transcript|TRANSCRIPT_gene-PA0237|protein_coding|1/1|c.980C>T|p.Ala327Val|980/1044|980/1044|327/347||,T|upstream_gene_variant|MODIFIER|pcaK|gene-PA0235|transcript|TRANSCRIPT_gene-PA0235|protein_coding||c.-2307G>A|||||2307|,T|upstream_gene_variant|MODIFIER|PA0238|gene-PA0238|transcript|TRANSCRIPT_gene-PA0238|protein_coding||c.-87C>T|||||87|,T|upst…
370491	G	T	37.3	ANN=T|upstream_gene_variant|MODIFIER|PA0325|gene-PA0325|transcript|TRANSCRIPT_gene-PA0325|protein_coding||c.-4408C>A|||||4408|,T|upstream_gene_variant|MODIFIER|PA0326|gene-PA0326|transcript|TRANSCRIPT_gene-PA0326|protein_coding||c.-3362C>A|||||3362|,T|upstream_gene_variant|MODIFIER|PA0328|gene-PA0328|transcript|TRANSCRIPT_gene-PA0328|protein_coding||c.-86C>A|||||86|WARNING_TRANSCRIPT_NO_START_COD…
370492	A	G	37.3	ANN=G|upstream_gene_variant|MODIFIER|PA0325|gene-PA0325|transcript|TRANSCRIPT_gene-PA0325|protein_coding||c.-4409T>C|||||4409|,G|upstream_gene_variant|MODIFIER|PA0326|gene-PA0326|transcript|TRANSCRIPT_gene-PA0326|protein_coding||c.-3363T>C|||||3363|,G|upstream_gene_variant|MODIFIER|PA0328|gene-PA0328|transcript|TRANSCRIPT_gene-PA0328|protein_coding||c.-87T>C|||||87|WARNING_TRANSCRIPT_NO_START_COD…
370511	G	T	25.5	ANN=T|upstream_gene_variant|MODIFIER|PA0325|gene-PA0325|transcript|TRANSCRIPT_gene-PA0325|protein_coding||c.-4428C>A|||||4428|,T|upstream_gene_variant|MODIFIER|PA0326|gene-PA0326|transcript|TRANSCRIPT_gene-PA0326|protein_coding||c.-3382C>A|||||3382|,T|upstream_gene_variant|MODIFIER|PA0328|gene-PA0328|transcript|TRANSCRIPT_gene-PA0328|protein_coding||c.-106C>A|||||106|WARNING_TRANSCRIPT_NO_START_C…
370519	A	C	25.5	ANN=C|upstream_gene_variant|MODIFIER|PA0325|gene-PA0325|transcript|TRANSCRIPT_gene-PA0325|protein_coding||c.-4436T>G|||||4436|,C|upstream_gene_variant|MODIFIER|PA0326|gene-PA0326|transcript|TRANSCRIPT_gene-PA0326|protein_coding||c.-3390T>G|||||3390|,C|upstream_gene_variant|MODIFIER|PA0328|gene-PA0328|transcript|TRANSCRIPT_gene-PA0328|protein_coding||c.-114T>G|||||114|WARNING_TRANSCRIPT_NO_START_C…
370528	T	C	25.5	ANN=C|upstream_gene_variant|MODIFIER|PA0325|gene-PA0325|transcript|TRANSCRIPT_gene-PA0325|protein_coding||c.-4445A>G|||||4445|,C|upstream_gene_variant|MODIFIER|PA0326|gene-PA0326|transcript|TRANSCRIPT_gene-PA0326|protein_coding||c.-3399A>G|||||3399|,C|upstream_gene_variant|MODIFIER|PA0328|gene-PA0328|transcript|TRANSCRIPT_gene-PA0328|protein_coding||c.-123A>G|||||123|WARNING_TRANSCRIPT_NO_START_C…
370530	C	G	25.5	ANN=G|upstream_gene_variant|MODIFIER|PA0325|gene-PA0325|transcript|TRANSCRIPT_gene-PA0325|protein_coding||c.-4447G>C|||||4447|,G|upstream_gene_variant|MODIFIER|PA0326|gene-PA0326|transcript|TRANSCRIPT_gene-PA0326|protein_coding||c.-3401G>C|||||3401|,G|upstream_gene_variant|MODIFIER|PA0328|gene-PA0328|transcript|TRANSCRIPT_gene-PA0328|protein_coding||c.-125G>C|||||125|WARNING_TRANSCRIPT_NO_START_C…
411520	C	T	222	ANN=T|synonymous_variant|LOW|PA0367|gene-PA0367|transcript|TRANSCRIPT_gene-PA0367|protein_coding|1/1|c.297C>T|p.Leu99Leu|297/648|297/648|99/215||,T|upstream_gene_variant|MODIFIER|coaD|gene-PA0363|transcript|TRANSCRIPT_gene-PA0363|protein_coding||c.-4422G>A|||||4422|,T|upstream_gene_variant|MODIFIER|PA0364|gene-PA0364|transcript|TRANSCRIPT_gene-PA0364|protein_coding||c.-2675G>A|||||2675|,T|upstrea…
442555	A	G	33	ANN=G|missense_variant|MODERATE|PA0400|gene-PA0400|transcript|TRANSCRIPT_gene-PA0400|protein_coding|1/1|c.548A>G|p.Asp183Gly|548/1185|548/1185|183/394||,G|upstream_gene_variant|MODIFIER|PA0397|gene-PA0397|transcript|TRANSCRIPT_gene-PA0397|protein_coding||c.-2718T>C|||||2718|,G|downstream_gene_variant|MODIFIER|pilT|gene-PA0395|transcript|TRANSCRIPT_gene-PA0395|protein_coding||c.*4951A>G|||||4951|,…
486389	A	AGCCAGCG	38.2	ANN=AGCCAGCG|frameshift_variant|HIGH|PA0434|gene-PA0434|transcript|TRANSCRIPT_gene-PA0434|protein_coding|1/1|c.1426_1427insGCCAGCG|p.Asn476fs|1427/2193|1427/2193|476/730||,AGCCAGCG|upstream_gene_variant|MODIFIER|metF|gene-PA0430|transcript|TRANSCRIPT_gene-PA0430|protein_coding||c.-4322_-4321insCGCTGGC|||||4322|WARNING_TRANSCRIPT_NO_START_CODON,AGCCAGCG|upstream_gene_variant|MODIFIER|PA0431|gene-P…
628515	G	T	36.1	ANN=T|missense_variant|MODERATE|PA0573|gene-PA0573|transcript|TRANSCRIPT_gene-PA0573|protein_coding|1/1|c.156C>A|p.His52Gln|156/336|156/336|52/111||WARNING_TRANSCRIPT_NO_START_CODON,T|upstream_gene_variant|MODIFIER|PA0569|gene-PA0569|transcript|TRANSCRIPT_gene-PA0569|protein_coding||c.-4677C>A|||||4677|,T|upstream_gene_variant|MODIFIER|PA0570|gene-PA0570|transcript|TRANSCRIPT_gene-PA0570|protein_…
628665	A	G	22.2	ANN=G|synonymous_variant|LOW|PA0573|gene-PA0573|transcript|TRANSCRIPT_gene-PA0573|protein_coding|1/1|c.6T>C|p.Asp2Asp|6/336|6/336|2/111||WARNING_TRANSCRIPT_NO_START_CODON,G|upstream_gene_variant|MODIFIER|PA0569|gene-PA0569|transcript|TRANSCRIPT_gene-PA0569|protein_coding||c.-4827T>C|||||4827|,G|upstream_gene_variant|MODIFIER|PA0570|gene-PA0570|transcript|TRANSCRIPT_gene-PA0570|protein_coding||c.-…
628670	C	T	36.1	ANN=T|missense_variant|MODERATE|PA0573|gene-PA0573|transcript|TRANSCRIPT_gene-PA0573|protein_coding|1/1|c.1G>A|p.Val1Met|1/336|1/336|1/111||WARNING_TRANSCRIPT_NO_START_CODON,T|upstream_gene_variant|MODIFIER|PA0569|gene-PA0569|transcript|TRANSCRIPT_gene-PA0569|protein_coding||c.-4832G>A|||||4832|,T|upstream_gene_variant|MODIFIER|PA0570|gene-PA0570|transcript|TRANSCRIPT_gene-PA0570|protein_coding||…
628740	A	G	26	ANN=G|upstream_gene_variant|MODIFIER|PA0569|gene-PA0569|transcript|TRANSCRIPT_gene-PA0569|protein_coding||c.-4902T>C|||||4902|,G|upstream_gene_variant|MODIFIER|PA0570|gene-PA0570|transcript|TRANSCRIPT_gene-PA0570|protein_coding||c.-4541T>C|||||4541|,G|upstream_gene_variant|MODIFIER|PA0571|gene-PA0571|transcript|TRANSCRIPT_gene-PA0571|protein_coding||c.-3937T>C|||||3937|,G|upstream_gene_variant|MO…
628744	G	A	33	ANN=A|upstream_gene_variant|MODIFIER|PA0569|gene-PA0569|transcript|TRANSCRIPT_gene-PA0569|protein_coding||c.-4906C>T|||||4906|,A|upstream_gene_variant|MODIFIER|PA0570|gene-PA0570|transcript|TRANSCRIPT_gene-PA0570|protein_coding||c.-4545C>T|||||4545|,A|upstream_gene_variant|MODIFIER|PA0571|gene-PA0571|transcript|TRANSCRIPT_gene-PA0571|protein_coding||c.-3941C>T|||||3941|,A|upstream_gene_variant|MO…
628775	C	T	29	ANN=T|synonymous_variant|LOW|PA0574|gene-PA0574|transcript|TRANSCRIPT_gene-PA0574|protein_coding|1/1|c.1110G>A|p.Gln370Gln|1110/1122|1110/1122|370/373||,T|upstream_gene_variant|MODIFIER|PA0569|gene-PA0569|transcript|TRANSCRIPT_gene-PA0569|protein_coding||c.-4937G>A|||||4937|,T|upstream_gene_variant|MODIFIER|PA0570|gene-PA0570|transcript|TRANSCRIPT_gene-PA0570|protein_coding||c.-4576G>A|||||4576|,…
628798	T	C	42	ANN=C|missense_variant|MODERATE|PA0574|gene-PA0574|transcript|TRANSCRIPT_gene-PA0574|protein_coding|1/1|c.1087A>G|p.Arg363Gly|1087/1122|1087/1122|363/373||,C|upstream_gene_variant|MODIFIER|PA0569|gene-PA0569|transcript|TRANSCRIPT_gene-PA0569|protein_coding||c.-4960A>G|||||4960|,C|upstream_gene_variant|MODIFIER|PA0570|gene-PA0570|transcript|TRANSCRIPT_gene-PA0570|protein_coding||c.-4599A>G|||||459…
628877	C	T	47	ANN=T|synonymous_variant|LOW|PA0574|gene-PA0574|transcript|TRANSCRIPT_gene-PA0574|protein_coding|1/1|c.1008G>A|p.Val336Val|1008/1122|1008/1122|336/373||,T|upstream_gene_variant|MODIFIER|PA0570|gene-PA0570|transcript|TRANSCRIPT_gene-PA0570|protein_coding||c.-4678G>A|||||4678|,T|upstream_gene_variant|MODIFIER|PA0571|gene-PA0571|transcript|TRANSCRIPT_gene-PA0571|protein_coding||c.-4074G>A|||||4074|,…
628907	C	G	30	ANN=G|missense_variant|MODERATE|PA0574|gene-PA0574|transcript|TRANSCRIPT_gene-PA0574|protein_coding|1/1|c.978G>C|p.Glu326Asp|978/1122|978/1122|326/373||,G|upstream_gene_variant|MODIFIER|PA0570|gene-PA0570|transcript|TRANSCRIPT_gene-PA0570|protein_coding||c.-4708G>C|||||4708|,G|upstream_gene_variant|MODIFIER|PA0571|gene-PA0571|transcript|TRANSCRIPT_gene-PA0571|protein_coding||c.-4104G>C|||||4104|,…
630285	AGGGGGG	AGGGGG	24.7	ANN=AGGGGG|upstream_gene_variant|MODIFIER|PA0572|gene-PA0572|transcript|TRANSCRIPT_gene-PA0572|protein_coding||c.-2526delC|||||2526|WARNING_TRANSCRIPT_NO_START_CODON,AGGGGG|upstream_gene_variant|MODIFIER|PA0573|gene-PA0573|transcript|TRANSCRIPT_gene-PA0573|protein_coding||c.-1621delC|||||1621|WARNING_TRANSCRIPT_NO_START_CODON,AGGGGG|upstream_gene_variant|MODIFIER|PA0574|gene-PA0574|transcript|TRA…
820325	A	G	212	ANN=G|missense_variant|MODERATE|PA0752|gene-PA0752|transcript|TRANSCRIPT_gene-PA0752|protein_coding|1/1|c.1048T>C|p.Phe350Leu|1048/1518|1048/1518|350/505||,G|upstream_gene_variant|MODIFIER|PA0747|gene-PA0747|transcript|TRANSCRIPT_gene-PA0747|protein_coding||c.-4313T>C|||||4313|,G|upstream_gene_variant|MODIFIER|PA0751|gene-PA0751|transcript|TRANSCRIPT_gene-PA0751|protein_coding||c.-463T>C|||||463|…
820619	G	A	45	ANN=A|missense_variant|MODERATE|PA0752|gene-PA0752|transcript|TRANSCRIPT_gene-PA0752|protein_coding|1/1|c.754C>T|p.Leu252Phe|754/1518|754/1518|252/505||,A|upstream_gene_variant|MODIFIER|PA0747|gene-PA0747|transcript|TRANSCRIPT_gene-PA0747|protein_coding||c.-4607C>T|||||4607|,A|upstream_gene_variant|MODIFIER|PA0751|gene-PA0751|transcript|TRANSCRIPT_gene-PA0751|protein_coding||c.-757C>T|||||757|,A|…
820632	C	T	47	ANN=T|synonymous_variant|LOW|PA0752|gene-PA0752|transcript|TRANSCRIPT_gene-PA0752|protein_coding|1/1|c.741G>A|p.Glu247Glu|741/1518|741/1518|247/505||,T|upstream_gene_variant|MODIFIER|PA0747|gene-PA0747|transcript|TRANSCRIPT_gene-PA0747|protein_coding||c.-4620G>A|||||4620|,T|upstream_gene_variant|MODIFIER|PA0751|gene-PA0751|transcript|TRANSCRIPT_gene-PA0751|protein_coding||c.-770G>A|||||770|,T|ups…
826410	C	T	222	ANN=T|synonymous_variant|LOW|PA0757|gene-PA0757|transcript|TRANSCRIPT_gene-PA0757|protein_coding|1/1|c.1338C>T|p.Gly446Gly|1338/1383|1338/1383|446/460||WARNING_TRANSCRIPT_NO_START_CODON,T|upstream_gene_variant|MODIFIER|PA0753|gene-PA0753|transcript|TRANSCRIPT_gene-PA0753|protein_coding||c.-4557G>A|||||4557|,T|upstream_gene_variant|MODIFIER|PA0754|gene-PA0754|transcript|TRANSCRIPT_gene-PA0754|prot…
833604	C	T	225	ANN=T|missense_variant|MODERATE|mucC|gene-PA0765|transcript|TRANSCRIPT_gene-PA0765|protein_coding|1/1|c.151C>T|p.Arg51Trp|151/456|151/456|51/151||,T|upstream_gene_variant|MODIFIER|nadB|gene-PA0761|transcript|TRANSCRIPT_gene-PA0761|protein_coding||c.-2712G>A|||||2712|,T|upstream_gene_variant|MODIFIER|mucD|gene-PA0766|transcript|TRANSCRIPT_gene-PA0766|protein_coding||c.-345C>T|||||345|,T|upstream_g…
904911	A	G	222	ANN=G|missense_variant|MODERATE|PA0830|gene-PA0830|transcript|TRANSCRIPT_gene-PA0830|protein_coding|1/1|c.691T>C|p.Trp231Arg|691/834|691/834|231/277||,G|upstream_gene_variant|MODIFIER|PA0825|gene-PA0825|transcript|TRANSCRIPT_gene-PA0825|protein_coding||c.-4746T>C|||||4746|,G|upstream_gene_variant|MODIFIER|PA0826|gene-PA0826|transcript|TRANSCRIPT_gene-PA0826|protein_coding||c.-3865T>C|||||3865|,G|…
923985	TAAAAAAA	TAAAAAAAA	70.5	ANN=TAAAAAAAA|upstream_gene_variant|MODIFIER|plcR|gene-PA0843|transcript|TRANSCRIPT_gene-PA0843|protein_coding||c.-4753_-4752insT|||||4753|,TAAAAAAAA|upstream_gene_variant|MODIFIER|plcH|gene-PA0844|transcript|TRANSCRIPT_gene-PA0844|protein_coding||c.-2543_-2542insT|||||2543|,TAAAAAAAA|upstream_gene_variant|MODIFIER|PA0845|gene-PA0845|transcript|TRANSCRIPT_gene-PA0845|protein_coding||c.-189_-188in…
974804	A	G	222	ANN=G|missense_variant|MODERATE|PA0891|gene-PA0891|transcript|TRANSCRIPT_gene-PA0891|protein_coding|1/1|c.323A>G|p.Asp108Gly|323/1113|323/1113|108/370||,G|upstream_gene_variant|MODIFIER|aotP|gene-PA0892|transcript|TRANSCRIPT_gene-PA0892|protein_coding||c.-809A>G|||||809|,G|upstream_gene_variant|MODIFIER|argR|gene-PA0893|transcript|TRANSCRIPT_gene-PA0893|protein_coding||c.-1606A>G|||||1606|,G|upst…
1016325	CGGGGGGG	CGGGGGGGG,CGGGGGGGGG	82.5	ANN=CGGGGGGGG|frameshift_variant|HIGH|PA0929|gene-PA0929|transcript|TRANSCRIPT_gene-PA0929|protein_coding|1/1|c.395dupG|p.Ala133fs|396/720|396/720|132/239||,CGGGGGGGGG|frameshift_variant|HIGH|PA0929|gene-PA0929|transcript|TRANSCRIPT_gene-PA0929|protein_coding|1/1|c.394_395dupGG|p.Pro134fs|396/720|396/720|132/239||,CGGGGGGGG|upstream_gene_variant|MODIFIER|PA0925|gene-PA0925|transcript|TRANSCRIPT_g…
1068487	AG	AGGTGCAGGGG	187	ANN=AGGTGCAGGGG|start_lost&conservative_inframe_insertion|HIGH|PA0987|gene-PA0987|transcript|TRANSCRIPT_gene-PA0987|protein_coding|1/1|c.-1_1insGTGCAGGGG||1/843|1/843|1/280||INFO_REALIGN_3_PRIME,AGGTGCAGGGG|upstream_gene_variant|MODIFIER|PA0982|gene-PA0982|transcript|TRANSCRIPT_gene-PA0982|protein_coding||c.-3386_-3385insCCCCTGCAC|||||3386|,AGGTGCAGGGG|upstream_gene_variant|MODIFIER|pyoS5|gene-PA…
1070752	C	T	222	ANN=T|missense_variant|MODERATE|PA0989|gene-PA0989|transcript|TRANSCRIPT_gene-PA0989|protein_coding|1/1|c.103G>A|p.Val35Ile|103/561|103/561|35/186||,T|upstream_gene_variant|MODIFIER|pyoS5|gene-PA0985|transcript|TRANSCRIPT_gene-PA0985|protein_coding||c.-2935G>A|||||2935|,T|upstream_gene_variant|MODIFIER|cupC1|gene-PA0992|transcript|TRANSCRIPT_gene-PA0992|protein_coding||c.-2533C>T|||||2533|WARNING…
1079546	A	G	222	ANN=G|missense_variant|MODERATE|pqsA|gene-PA0996|transcript|TRANSCRIPT_gene-PA0996|protein_coding|1/1|c.1085A>G|p.Tyr362Cys|1085/1554|1085/1554|362/517||,G|upstream_gene_variant|MODIFIER|ogt|gene-PA0995|transcript|TRANSCRIPT_gene-PA0995|protein_coding||c.-1642T>C|||||1642|,G|upstream_gene_variant|MODIFIER|pqsB|gene-PA0997|transcript|TRANSCRIPT_gene-PA0997|protein_coding||c.-463A>G|||||463|,G|upst…
1079763	C	T	222	ANN=T|synonymous_variant|LOW|pqsA|gene-PA0996|transcript|TRANSCRIPT_gene-PA0996|protein_coding|1/1|c.1302C>T|p.Cys434Cys|1302/1554|1302/1554|434/517||,T|upstream_gene_variant|MODIFIER|ogt|gene-PA0995|transcript|TRANSCRIPT_gene-PA0995|protein_coding||c.-1859G>A|||||1859|,T|upstream_gene_variant|MODIFIER|pqsB|gene-PA0997|transcript|TRANSCRIPT_gene-PA0997|protein_coding||c.-246C>T|||||246|,T|upstrea…
1113756	ACCCCCC	ACCCCC	86.5	ANN=ACCCCC|frameshift_variant|HIGH|PA1027|gene-PA1027|transcript|TRANSCRIPT_gene-PA1027|protein_coding|1/1|c.634delC|p.Leu212fs|634/1590|634/1590|212/529||,ACCCCC|upstream_gene_variant|MODIFIER|PA1026|gene-PA1026|transcript|TRANSCRIPT_gene-PA1026|protein_coding||c.-712delG|||||712|,ACCCCC|upstream_gene_variant|MODIFIER|PA1028|gene-PA1028|transcript|TRANSCRIPT_gene-PA1028|protein_coding||c.-1012de…
1172457	C	T	21.3	ANN=T|synonymous_variant|LOW|flgK|gene-PA1086|transcript|TRANSCRIPT_gene-PA1086|protein_coding|1/1|c.295C>T|p.Leu99Leu|295/2052|295/2052|99/683||,T|upstream_gene_variant|MODIFIER|flgL|gene-PA1087|transcript|TRANSCRIPT_gene-PA1087|protein_coding||c.-1783C>T|||||1783|,T|upstream_gene_variant|MODIFIER|PA1088|gene-PA1088|transcript|TRANSCRIPT_gene-PA1088|protein_coding||c.-3157C>T|||||3157|,T|upstrea…
1172460	G	T	21.3	ANN=T|missense_variant|MODERATE|flgK|gene-PA1086|transcript|TRANSCRIPT_gene-PA1086|protein_coding|1/1|c.298G>T|p.Ala100Ser|298/2052|298/2052|100/683||,T|upstream_gene_variant|MODIFIER|flgL|gene-PA1087|transcript|TRANSCRIPT_gene-PA1087|protein_coding||c.-1780G>T|||||1780|,T|upstream_gene_variant|MODIFIER|PA1088|gene-PA1088|transcript|TRANSCRIPT_gene-PA1088|protein_coding||c.-3154G>T|||||3154|,T|up…
1172462	G	C	21.3	ANN=C|synonymous_variant|LOW|flgK|gene-PA1086|transcript|TRANSCRIPT_gene-PA1086|protein_coding|1/1|c.300G>C|p.Ala100Ala|300/2052|300/2052|100/683||,C|upstream_gene_variant|MODIFIER|flgL|gene-PA1087|transcript|TRANSCRIPT_gene-PA1087|protein_coding||c.-1778G>C|||||1778|,C|upstream_gene_variant|MODIFIER|PA1088|gene-PA1088|transcript|TRANSCRIPT_gene-PA1088|protein_coding||c.-3152G>C|||||3152|,C|upstr…
1172463	G	A	21.3	ANN=A|missense_variant|MODERATE|flgK|gene-PA1086|transcript|TRANSCRIPT_gene-PA1086|protein_coding|1/1|c.301G>A|p.Asp101Asn|301/2052|301/2052|101/683||,A|upstream_gene_variant|MODIFIER|flgL|gene-PA1087|transcript|TRANSCRIPT_gene-PA1087|protein_coding||c.-1777G>A|||||1777|,A|upstream_gene_variant|MODIFIER|PA1088|gene-PA1088|transcript|TRANSCRIPT_gene-PA1088|protein_coding||c.-3151G>A|||||3151|,A|up…
1172465	T	C	21.3	ANN=C|synonymous_variant|LOW|flgK|gene-PA1086|transcript|TRANSCRIPT_gene-PA1086|protein_coding|1/1|c.303T>C|p.Asp101Asp|303/2052|303/2052|101/683||,C|upstream_gene_variant|MODIFIER|flgL|gene-PA1087|transcript|TRANSCRIPT_gene-PA1087|protein_coding||c.-1775T>C|||||1775|,C|upstream_gene_variant|MODIFIER|PA1088|gene-PA1088|transcript|TRANSCRIPT_gene-PA1088|protein_coding||c.-3149T>C|||||3149|,C|upstr…
1172467	A	C	21.3	ANN=C|missense_variant|MODERATE|flgK|gene-PA1086|transcript|TRANSCRIPT_gene-PA1086|protein_coding|1/1|c.305A>C|p.Asn102Thr|305/2052|305/2052|102/683||,C|upstream_gene_variant|MODIFIER|flgL|gene-PA1087|transcript|TRANSCRIPT_gene-PA1087|protein_coding||c.-1773A>C|||||1773|,C|upstream_gene_variant|MODIFIER|PA1088|gene-PA1088|transcript|TRANSCRIPT_gene-PA1088|protein_coding||c.-3147A>C|||||3147|,C|up…
1173413	C	T	28.5	ANN=T|synonymous_variant|LOW|flgK|gene-PA1086|transcript|TRANSCRIPT_gene-PA1086|protein_coding|1/1|c.1251C>T|p.Ala417Ala|1251/2052|1251/2052|417/683||,T|upstream_gene_variant|MODIFIER|flgL|gene-PA1087|transcript|TRANSCRIPT_gene-PA1087|protein_coding||c.-827C>T|||||827|,T|upstream_gene_variant|MODIFIER|PA1088|gene-PA1088|transcript|TRANSCRIPT_gene-PA1088|protein_coding||c.-2201C>T|||||2201|,T|upst…
1199237	C	T	223	ANN=T|missense_variant|MODERATE|PA1107|gene-PA1107|transcript|TRANSCRIPT_gene-PA1107|protein_coding|1/1|c.710G>A|p.Arg237His|710/1197|710/1197|237/398||WARNING_TRANSCRIPT_NO_START_CODON,T|upstream_gene_variant|MODIFIER|PA1106|gene-PA1106|transcript|TRANSCRIPT_gene-PA1106|protein_coding||c.-686G>A|||||686|,T|upstream_gene_variant|MODIFIER|PA1109|gene-PA1109|transcript|TRANSCRIPT_gene-PA1109|protei…
1208789	C	T	222	ANN=T|synonymous_variant|LOW|PA1115|gene-PA1115|transcript|TRANSCRIPT_gene-PA1115|protein_coding|1/1|c.1515G>A|p.Ala505Ala|1515/2325|1515/2325|505/774||WARNING_TRANSCRIPT_NO_START_CODON,T|upstream_gene_variant|MODIFIER|PA1112a|gene-PA1112a|transcript|TRANSCRIPT_gene-PA1112a|protein_coding||c.-3783G>A|||||3783|,T|upstream_gene_variant|MODIFIER|PA1112.1|gene-PA1112.1|transcript|rna-PA1112.1|lincRNA…
1242668	G	GAAGAAATA	22.2	ANN=GAAGAAATA|upstream_gene_variant|MODIFIER|PA1146|gene-PA1146|transcript|TRANSCRIPT_gene-PA1146|protein_coding||c.-3937_-3936insTATTTCTT|||||3937|,GAAGAAATA|upstream_gene_variant|MODIFIER|PA1147|gene-PA1147|transcript|TRANSCRIPT_gene-PA1147|protein_coding||c.-2345_-2344insTATTTCTT|||||2345|,GAAGAAATA|upstream_gene_variant|MODIFIER|toxA|gene-PA1148|transcript|TRANSCRIPT_gene-PA1148|protein_codin…
1247981	G	C	27	ANN=C|missense_variant|MODERATE|PA1153|gene-PA1153|transcript|TRANSCRIPT_gene-PA1153|protein_coding|1/1|c.506C>G|p.Ser169Cys|506/555|506/555|169/184||,C|upstream_gene_variant|MODIFIER|PA1149|gene-PA1149|transcript|TRANSCRIPT_gene-PA1149|protein_coding||c.-4863C>G|||||4863|,C|downstream_gene_variant|MODIFIER|pys2|gene-PA1150|transcript|TRANSCRIPT_gene-PA1150|protein_coding||c.*2318G>C|||||2318|,C|…
1292391	GCCCCC	GCCCCCC	137	ANN=GCCCCCC|frameshift_variant|HIGH|PA1190|gene-PA1190|transcript|TRANSCRIPT_gene-PA1190|protein_coding|1/1|c.16_17insG|p.Leu8fs|16/600|16/600|6/199||,GCCCCCC|upstream_gene_variant|MODIFIER|PA1189|gene-PA1189|transcript|TRANSCRIPT_gene-PA1189|protein_coding||c.-752_-751insG|||||752|,GCCCCCC|upstream_gene_variant|MODIFIER|PA1192|gene-PA1192|transcript|TRANSCRIPT_gene-PA1192|protein_coding||c.-871d…
1347938	CCA	C	27.2	ANN=C|upstream_gene_variant|MODIFIER|PA1243|gene-PA1243|transcript|TRANSCRIPT_gene-PA1243|protein_coding||c.-116_-115delTG|||||115|,C|upstream_gene_variant|MODIFIER|PA1245|gene-PA1245|transcript|TRANSCRIPT_gene-PA1245|protein_coding||c.-1477_-1476delCA|||||1477|,C|upstream_gene_variant|MODIFIER|aprD|gene-PA1246|transcript|TRANSCRIPT_gene-PA1246|protein_coding||c.-2808_-2807delCA|||||2808|,C|upstr…
1364218	T	G	27	ANN=G|missense_variant|MODERATE|PA1255|gene-PA1255|transcript|TRANSCRIPT_gene-PA1255|protein_coding|1/1|c.256A>C|p.Thr86Pro|256/1035|256/1035|86/344||,G|upstream_gene_variant|MODIFIER|PA1251|gene-PA1251|transcript|TRANSCRIPT_gene-PA1251|protein_coding||c.-4868A>C|||||4868|,G|upstream_gene_variant|MODIFIER|PA1253|gene-PA1253|transcript|TRANSCRIPT_gene-PA1253|protein_coding||c.-1940A>C|||||1940|,G|…
1407778	G	A	222	ANN=A|missense_variant|MODERATE|PA1296|gene-PA1296|transcript|TRANSCRIPT_gene-PA1296|protein_coding|1/1|c.772G>A|p.Ala258Thr|772/933|772/933|258/310||,A|upstream_gene_variant|MODIFIER|PA1292|gene-PA1292|transcript|TRANSCRIPT_gene-PA1292|protein_coding||c.-3943C>T|||||3943|,A|upstream_gene_variant|MODIFIER|PA1293|gene-PA1293|transcript|TRANSCRIPT_gene-PA1293|protein_coding||c.-2581C>T|||||2581|,A|…
1411072	C	T	222	ANN=T|synonymous_variant|LOW|PA1301|gene-PA1301|transcript|TRANSCRIPT_gene-PA1301|protein_coding|1/1|c.600C>T|p.Leu200Leu|600/984|600/984|200/327||,T|upstream_gene_variant|MODIFIER|PA1297|gene-PA1297|transcript|TRANSCRIPT_gene-PA1297|protein_coding||c.-2141G>A|||||2141|,T|upstream_gene_variant|MODIFIER|PA1302|gene-PA1302|transcript|TRANSCRIPT_gene-PA1302|protein_coding||c.-513C>T|||||513|,T|downs…
1418238	C	T	222	ANN=T|missense_variant|MODERATE|PA1307|gene-PA1307|transcript|TRANSCRIPT_gene-PA1307|protein_coding|1/1|c.274C>T|p.His92Tyr|274/774|274/774|92/257||,T|upstream_gene_variant|MODIFIER|PA1303|gene-PA1303|transcript|TRANSCRIPT_gene-PA1303|protein_coding||c.-3552G>A|||||3552|,T|upstream_gene_variant|MODIFIER|PA1304|gene-PA1304|transcript|TRANSCRIPT_gene-PA1304|protein_coding||c.-1424G>A|||||1424|,T|up…
1442881	C	T	222	ANN=T|upstream_gene_variant|MODIFIER|PA1328|gene-PA1328|transcript|TRANSCRIPT_gene-PA1328|protein_coding||c.-1334G>A|||||1334|,T|downstream_gene_variant|MODIFIER|ilvA2|gene-PA1326|transcript|TRANSCRIPT_gene-PA1326|protein_coding||c.*4267C>T|||||4267|,T|downstream_gene_variant|MODIFIER|PA1327|gene-PA1327|transcript|TRANSCRIPT_gene-PA1327|protein_coding||c.*2205C>T|||||2205|,T|downstream_gene_varia…
1468892	CAT	C	214	ANN=C|upstream_gene_variant|MODIFIER|PA1352|gene-PA1352|transcript|TRANSCRIPT_gene-PA1352|protein_coding||c.-1574_-1573delAT|||||1573|,C|upstream_gene_variant|MODIFIER|PA1353|gene-PA1353|transcript|TRANSCRIPT_gene-PA1353|protein_coding||c.-993_-992delAT|||||992|,C|upstream_gene_variant|MODIFIER|PA1354|gene-PA1354|transcript|TRANSCRIPT_gene-PA1354|protein_coding||c.-531_-530delAT|||||530|,C|upstre…
1480212	GG	GTACGCCGTCCCG,GGGAAGGACAGGGTACGCCGTCCCG,GCCCG	26.2	ANN=GCCCG|upstream_gene_variant|MODIFIER|PA1366|gene-PA1366|transcript|TRANSCRIPT_gene-PA1366|protein_coding||c.-422_-421insGGG|||||422|,GTACGCCGTCCCG|upstream_gene_variant|MODIFIER|PA1366|gene-PA1366|transcript|TRANSCRIPT_gene-PA1366|protein_coding||c.-422_-421insGGGACGGCGTA|||||422|,GGGAAGGACAGGGTACGCCGTCCCG|upstream_gene_variant|MODIFIER|PA1366|gene-PA1366|transcript|TRANSCRIPT_gene-PA1366|pro…
1491896	C	T	222	ANN=T|upstream_gene_variant|MODIFIER|PA1371|gene-PA1371|transcript|TRANSCRIPT_gene-PA1371|protein_coding||c.-4929G>A|||||4929|,T|upstream_gene_variant|MODIFIER|PA1372|gene-PA1372|transcript|TRANSCRIPT_gene-PA1372|protein_coding||c.-2801G>A|||||2801|,T|upstream_gene_variant|MODIFIER|fabF2|gene-PA1373|transcript|TRANSCRIPT_gene-PA1373|protein_coding||c.-813G>A|||||813|,T|upstream_gene_variant|MODIF…
1532724	C	T	222	ANN=T|missense_variant|MODERATE|PA1408|gene-PA1408|transcript|TRANSCRIPT_gene-PA1408|protein_coding|1/1|c.305G>A|p.Arg102Gln|305/2424|305/2424|102/807||,T|upstream_gene_variant|MODIFIER|PA1406|gene-PA1406|transcript|TRANSCRIPT_gene-PA1406|protein_coding||c.-3163G>A|||||3163|,T|upstream_gene_variant|MODIFIER|PA1407|gene-PA1407|transcript|TRANSCRIPT_gene-PA1407|protein_coding||c.-2186G>A|||||2186|,…
1547522	A	G	222	ANN=G|missense_variant|MODERATE|gbuR|gene-PA1422|transcript|TRANSCRIPT_gene-PA1422|protein_coding|1/1|c.86A>G|p.Glu29Gly|86/894|86/894|29/297||WARNING_TRANSCRIPT_NO_START_CODON,G|upstream_gene_variant|MODIFIER|PA1417|gene-PA1417|transcript|TRANSCRIPT_gene-PA1417|protein_coding||c.-4776T>C|||||4776|,G|upstream_gene_variant|MODIFIER|PA1418|gene-PA1418|transcript|TRANSCRIPT_gene-PA1418|protein_codin…
1564437	A	G	222	ANN=G|synonymous_variant|LOW|PA1436|gene-PA1436|transcript|TRANSCRIPT_gene-PA1436|protein_coding|1/1|c.471A>G|p.Glu157Glu|471/3111|471/3111|157/1036||WARNING_TRANSCRIPT_NO_START_CODON,G|upstream_gene_variant|MODIFIER|PA1433|gene-PA1433|transcript|TRANSCRIPT_gene-PA1433|protein_coding||c.-2519T>C|||||2519|,G|upstream_gene_variant|MODIFIER|PA1434|gene-PA1434|transcript|TRANSCRIPT_gene-PA1434|protei…
1571325	C	T	172	ANN=T|missense_variant|MODERATE|PA1441|gene-PA1441|transcript|TRANSCRIPT_gene-PA1441|protein_coding|1/1|c.830C>T|p.Pro277Leu|830/1284|830/1284|277/427||,T|upstream_gene_variant|MODIFIER|PA1439|gene-PA1439|transcript|TRANSCRIPT_gene-PA1439|protein_coding||c.-1616G>A|||||1616|WARNING_TRANSCRIPT_NO_START_CODON,T|upstream_gene_variant|MODIFIER|PA1440|gene-PA1440|transcript|TRANSCRIPT_gene-PA1440|prot…
1591219	C	T	71	ANN=T|synonymous_variant|LOW|motC|gene-PA1460|transcript|TRANSCRIPT_gene-PA1460|protein_coding|1/1|c.687C>T|p.Ala229Ala|687/741|687/741|229/246||,T|upstream_gene_variant|MODIFIER|motD|gene-PA1461|transcript|TRANSCRIPT_gene-PA1461|protein_coding||c.-67C>T|||||67|,T|upstream_gene_variant|MODIFIER|PA1462|gene-PA1462|transcript|TRANSCRIPT_gene-PA1462|protein_coding||c.-1052C>T|||||1052|,T|upstream_ge…
1642146	G	A	34	ANN=A|missense_variant|MODERATE|PA1511|gene-PA1511|transcript|TRANSCRIPT_gene-PA1511|protein_coding|1/1|c.1880C>T|p.Pro627Leu|1880/2529|1880/2529|627/842||,A|upstream_gene_variant|MODIFIER|PA1507|gene-PA1507|transcript|TRANSCRIPT_gene-PA1507|protein_coding||c.-4450C>T|||||4450|,A|upstream_gene_variant|MODIFIER|PA1508|gene-PA1508|transcript|TRANSCRIPT_gene-PA1508|protein_coding||c.-3507C>T|||||350…
1644801	A	G	23	ANN=G|upstream_gene_variant|MODIFIER|PA1510|gene-PA1510|transcript|TRANSCRIPT_gene-PA1510|protein_coding||c.-3301T>C|||||3301|,G|upstream_gene_variant|MODIFIER|PA1511|gene-PA1511|transcript|TRANSCRIPT_gene-PA1511|protein_coding||c.-776T>C|||||776|,G|upstream_gene_variant|MODIFIER|hcpA|gene-PA1512|transcript|TRANSCRIPT_gene-PA1512|protein_coding||c.-76T>C|||||76|,G|downstream_gene_variant|MODIFIER…
1671392	GCC	GCCCGAACC	218	ANN=GCCCGAACC|disruptive_inframe_insertion|MODERATE|dnaX|gene-PA1532|transcript|TRANSCRIPT_gene-PA1532|protein_coding|1/1|c.1406_1407insCGAACC|p.Pro469_Leu470insGluPro|1407/2046|1407/2046|469/681||,GCCCGAACC|upstream_gene_variant|MODIFIER|PA1531|gene-PA1531|transcript|TRANSCRIPT_gene-PA1531|protein_coding||c.-1443_-1442insGGTTCG|||||1443|,GCCCGAACC|upstream_gene_variant|MODIFIER|PA1533|gene-PA153…
1774143	C	T	222	ANN=T|synonymous_variant|LOW|PA1630|gene-PA1630|transcript|TRANSCRIPT_gene-PA1630|protein_coding|1/1|c.462C>T|p.Asp154Asp|462/867|462/867|154/288||,T|upstream_gene_variant|MODIFIER|PA1626|gene-PA1626|transcript|TRANSCRIPT_gene-PA1626|protein_coding||c.-3822G>A|||||3822|,T|upstream_gene_variant|MODIFIER|PA1627|gene-PA1627|transcript|TRANSCRIPT_gene-PA1627|protein_coding||c.-3159G>A|||||3159|WARNIN…
1816623	T	C	222	ANN=C|missense_variant|MODERATE|PA1666|gene-PA1666|transcript|TRANSCRIPT_gene-PA1666|protein_coding|1/1|c.272T>C|p.Val91Ala|272/507|272/507|91/168||,C|upstream_gene_variant|MODIFIER|PA1667|gene-PA1667|transcript|TRANSCRIPT_gene-PA1667|protein_coding||c.-232T>C|||||232|,C|upstream_gene_variant|MODIFIER|PA1668|gene-PA1668|transcript|TRANSCRIPT_gene-PA1668|protein_coding||c.-1566T>C|||||1566|,C|upst…
1823991	C	T	20	ANN=T|synonymous_variant|LOW|stk1|gene-PA1671|transcript|TRANSCRIPT_gene-PA1671|protein_coding|1/1|c.666C>T|p.Ile222Ile|666/990|666/990|222/329||,T|upstream_gene_variant|MODIFIER|PA1673|gene-PA1673|transcript|TRANSCRIPT_gene-PA1673|protein_coding||c.-978C>T|||||978|,T|upstream_gene_variant|MODIFIER|PA1678|gene-PA1678|transcript|TRANSCRIPT_gene-PA1678|protein_coding||c.-4001C>T|||||4001|,T|downstr…
1932974	C	T	222	ANN=T|upstream_gene_variant|MODIFIER|nirB|gene-PA1781|transcript|TRANSCRIPT_gene-PA1781|protein_coding||c.-4348G>A|||||4348|,T|upstream_gene_variant|MODIFIER|PA1781.1|gene-PA1781.1|transcript|rna-PA1781.1|lincRNA||n.-4088G>A|||||4088|,T|upstream_gene_variant|MODIFIER|PA1782|gene-PA1782|transcript|TRANSCRIPT_gene-PA1782|protein_coding||c.-2485G>A|||||2485|WARNING_TRANSCRIPT_NO_START_CODON,T|upstre…
1972871	C	T	226	ANN=T|missense_variant|MODERATE|PA1814|gene-PA1814|transcript|TRANSCRIPT_gene-PA1814|protein_coding|1/1|c.677C>T|p.Pro226Leu|677/762|677/762|226/253||,T|upstream_gene_variant|MODIFIER|PA1811|gene-PA1811|transcript|TRANSCRIPT_gene-PA1811|protein_coding||c.-3427G>A|||||3427|,T|upstream_gene_variant|MODIFIER|mltD|gene-PA1812|transcript|TRANSCRIPT_gene-PA1812|protein_coding||c.-1632G>A|||||1632|,T|up…
1991213	C	T	222	ANN=T|synonymous_variant|LOW|PA1832|gene-PA1832|transcript|TRANSCRIPT_gene-PA1832|protein_coding|1/1|c.786C>T|p.Asp262Asp|786/1026|786/1026|262/341||WARNING_TRANSCRIPT_NO_START_CODON,T|upstream_gene_variant|MODIFIER|PA1828|gene-PA1828|transcript|TRANSCRIPT_gene-PA1828|protein_coding||c.-3457G>A|||||3457|,T|upstream_gene_variant|MODIFIER|PA1829|gene-PA1829|transcript|TRANSCRIPT_gene-PA1829|protein…
2004552	A	G	222	ANN=G|missense_variant|MODERATE|PA1845|gene-PA1845|transcript|TRANSCRIPT_gene-PA1845|protein_coding|1/1|c.341T>C|p.Val114Ala|341/519|341/519|114/172||,G|upstream_gene_variant|MODIFIER|PA1842|gene-PA1842|transcript|TRANSCRIPT_gene-PA1842|protein_coding||c.-4678T>C|||||4678|,G|upstream_gene_variant|MODIFIER|metH|gene-PA1843|transcript|TRANSCRIPT_gene-PA1843|protein_coding||c.-959T>C|||||959|,G|upst…
2032687	A	G	226	ANN=G|upstream_gene_variant|MODIFIER|lasA|gene-PA1871|transcript|TRANSCRIPT_gene-PA1871|protein_coding||c.-8A>G|||||8|,G|upstream_gene_variant|MODIFIER|PA1874|gene-PA1874|transcript|TRANSCRIPT_gene-PA1874|protein_coding||c.-3754A>G|||||3754|,G|downstream_gene_variant|MODIFIER|PA1866|gene-PA1866|transcript|TRANSCRIPT_gene-PA1866|protein_coding||c.*4674A>G|||||4674|,G|downstream_gene_variant|MODIFI…
2041617	T	C	24.1	ANN=C|missense_variant|MODERATE|PA1874|gene-PA1874|transcript|TRANSCRIPT_gene-PA1874|protein_coding|1/1|c.5177T>C|p.Val1726Ala|5177/7407|5177/7407|1726/2468||,C|upstream_gene_variant|MODIFIER|PA1875|gene-PA1875|transcript|TRANSCRIPT_gene-PA1875|protein_coding||c.-2230T>C|||||2230|,C|upstream_gene_variant|MODIFIER|PA1876|gene-PA1876|transcript|TRANSCRIPT_gene-PA1876|protein_coding||c.-3497T>C|||||…
2047464	C	T	20	ANN=T|missense_variant|MODERATE|PA1877|gene-PA1877|transcript|TRANSCRIPT_gene-PA1877|protein_coding|1/1|c.190C>T|p.Arg64Cys|190/1188|190/1188|64/395||,T|downstream_gene_variant|MODIFIER|PA1874|gene-PA1874|transcript|TRANSCRIPT_gene-PA1874|protein_coding||c.*3617C>T|||||3617|,T|downstream_gene_variant|MODIFIER|PA1875|gene-PA1875|transcript|TRANSCRIPT_gene-PA1875|protein_coding||c.*2340C>T|||||2340…
2057879	G	A	222	ANN=A|missense_variant|MODERATE|PA1887|gene-PA1887|transcript|TRANSCRIPT_gene-PA1887|protein_coding|1/1|c.68C>T|p.Pro23Leu|68/669|68/669|23/222||,A|upstream_gene_variant|MODIFIER|PA1884|gene-PA1884|transcript|TRANSCRIPT_gene-PA1884|protein_coding||c.-3656C>T|||||3656|,A|upstream_gene_variant|MODIFIER|PA1889|gene-PA1889|transcript|TRANSCRIPT_gene-PA1889|protein_coding||c.-1690G>A|||||1690|WARNING_…
2071906	A	G	27	ANN=G|synonymous_variant|LOW|phzC2|gene-PA1901|transcript|TRANSCRIPT_gene-PA1901|protein_coding|1/1|c.186A>G|p.Val62Val|186/1218|186/1218|62/405||,G|upstream_gene_variant|MODIFIER|PA1896|gene-PA1896|transcript|TRANSCRIPT_gene-PA1896|protein_coding||c.-3951T>C|||||3951|,G|upstream_gene_variant|MODIFIER|PA1897|gene-PA1897|transcript|TRANSCRIPT_gene-PA1897|protein_coding||c.-3178T>C|||||3178|,G|upst…
2091993	CGGGGGGG	CGGGGGGGG,CGGGGGGGGG	57.5	ANN=CGGGGGGGG|frameshift_variant|HIGH|PA1918|gene-PA1918|transcript|TRANSCRIPT_gene-PA1918|protein_coding|1/1|c.1250_1251insC|p.Glu420fs|1250/1401|1250/1401|417/466||,CGGGGGGGGG|frameshift_variant|HIGH|PA1918|gene-PA1918|transcript|TRANSCRIPT_gene-PA1918|protein_coding|1/1|c.1250_1251insCC|p.Glu420fs|1250/1401|1250/1401|417/466||,CGGGGGGGG|upstream_gene_variant|MODIFIER|PA1914|gene-PA1914|transcr…
2217666	C	T	181	ANN=T|missense_variant|MODERATE|gor|gene-PA2025|transcript|TRANSCRIPT_gene-PA2025|protein_coding|1/1|c.979C>T|p.Pro327Ser|979/1356|979/1356|327/451||,T|upstream_gene_variant|MODIFIER|PA2021|gene-PA2021|transcript|TRANSCRIPT_gene-PA2021|protein_coding||c.-4127G>A|||||4127|,T|upstream_gene_variant|MODIFIER|PA2024|gene-PA2024|transcript|TRANSCRIPT_gene-PA2024|protein_coding||c.-1123G>A|||||1123|,T|u…
2222718	T	C	222	ANN=C|missense_variant|MODERATE|PA2032|gene-PA2032|transcript|TRANSCRIPT_gene-PA2032|protein_coding|1/1|c.1382T>C|p.Val461Ala|1382/1425|1382/1425|461/474||,C|upstream_gene_variant|MODIFIER|PA2026|gene-PA2026|transcript|TRANSCRIPT_gene-PA2026|protein_coding||c.-3619A>G|||||3619|,C|upstream_gene_variant|MODIFIER|PA2027|gene-PA2027|transcript|TRANSCRIPT_gene-PA2027|protein_coding||c.-3073A>G|||||307…
2226296	A	G	25.3	ANN=G|upstream_gene_variant|MODIFIER|PA2035|gene-PA2035|transcript|TRANSCRIPT_gene-PA2035|protein_coding||c.-152T>C|||||152|,G|upstream_gene_variant|MODIFIER|PA2036|gene-PA2036|transcript|TRANSCRIPT_gene-PA2036|protein_coding||c.-583A>G|||||583|,G|upstream_gene_variant|MODIFIER|PA2037|gene-PA2037|transcript|TRANSCRIPT_gene-PA2037|protein_coding||c.-1245A>G|||||1245|,G|upstream_gene_variant|MODIFI…
2233915	A	G	222	ANN=G|upstream_gene_variant|MODIFIER|PA2038|gene-PA2038|transcript|TRANSCRIPT_gene-PA2038|protein_coding||c.-4475T>C|||||4475|,G|upstream_gene_variant|MODIFIER|PA2039|gene-PA2039|transcript|TRANSCRIPT_gene-PA2039|protein_coding||c.-3732T>C|||||3732|,G|upstream_gene_variant|MODIFIER|PA2042|gene-PA2042|transcript|TRANSCRIPT_gene-PA2042|protein_coding||c.-165A>G|||||165|,G|upstream_gene_variant|MODI…
2262897	C	G	22	ANN=G|missense_variant|MODERATE|pcoB|gene-PA2064|transcript|TRANSCRIPT_gene-PA2064|protein_coding|1/1|c.186G>C|p.Glu62Asp|186/978|186/978|62/325||,G|downstream_gene_variant|MODIFIER|PA2061|gene-PA2061|transcript|TRANSCRIPT_gene-PA2061|protein_coding||c.*3565C>G|||||3565|,G|downstream_gene_variant|MODIFIER|PA2062|gene-PA2062|transcript|TRANSCRIPT_gene-PA2062|protein_coding||c.*2238C>G|||||2238|,G|…
2262908	G	T	36	ANN=T|missense_variant|MODERATE|pcoB|gene-PA2064|transcript|TRANSCRIPT_gene-PA2064|protein_coding|1/1|c.175C>A|p.Gln59Lys|175/978|175/978|59/325||,T|downstream_gene_variant|MODIFIER|PA2061|gene-PA2061|transcript|TRANSCRIPT_gene-PA2061|protein_coding||c.*3576G>T|||||3576|,T|downstream_gene_variant|MODIFIER|PA2062|gene-PA2062|transcript|TRANSCRIPT_gene-PA2062|protein_coding||c.*2249G>T|||||2249|,T|…
2262909	T	C	33	ANN=C|synonymous_variant|LOW|pcoB|gene-PA2064|transcript|TRANSCRIPT_gene-PA2064|protein_coding|1/1|c.174A>G|p.Ala58Ala|174/978|174/978|58/325||,C|downstream_gene_variant|MODIFIER|PA2061|gene-PA2061|transcript|TRANSCRIPT_gene-PA2061|protein_coding||c.*3577T>C|||||3577|,C|downstream_gene_variant|MODIFIER|PA2062|gene-PA2062|transcript|TRANSCRIPT_gene-PA2062|protein_coding||c.*2250T>C|||||2250|,C|dow…
2262920	G	A	50	ANN=A|missense_variant|MODERATE|pcoB|gene-PA2064|transcript|TRANSCRIPT_gene-PA2064|protein_coding|1/1|c.163C>T|p.Pro55Ser|163/978|163/978|55/325||,A|downstream_gene_variant|MODIFIER|PA2061|gene-PA2061|transcript|TRANSCRIPT_gene-PA2061|protein_coding||c.*3588G>A|||||3588|,A|downstream_gene_variant|MODIFIER|PA2062|gene-PA2062|transcript|TRANSCRIPT_gene-PA2062|protein_coding||c.*2261G>A|||||2261|,A|…
2262921	C	G	66.1	ANN=G|synonymous_variant|LOW|pcoB|gene-PA2064|transcript|TRANSCRIPT_gene-PA2064|protein_coding|1/1|c.162G>C|p.Ser54Ser|162/978|162/978|54/325||,G|downstream_gene_variant|MODIFIER|PA2061|gene-PA2061|transcript|TRANSCRIPT_gene-PA2061|protein_coding||c.*3589C>G|||||3589|,G|downstream_gene_variant|MODIFIER|PA2062|gene-PA2062|transcript|TRANSCRIPT_gene-PA2062|protein_coding||c.*2262C>G|||||2262|,G|dow…
2262923	A	T	48	ANN=T|missense_variant|MODERATE|pcoB|gene-PA2064|transcript|TRANSCRIPT_gene-PA2064|protein_coding|1/1|c.160T>A|p.Ser54Thr|160/978|160/978|54/325||,T|downstream_gene_variant|MODIFIER|PA2061|gene-PA2061|transcript|TRANSCRIPT_gene-PA2061|protein_coding||c.*3591A>T|||||3591|,T|downstream_gene_variant|MODIFIER|PA2062|gene-PA2062|transcript|TRANSCRIPT_gene-PA2062|protein_coding||c.*2264A>T|||||2264|,T|…
2262924	T	C	50	ANN=C|synonymous_variant|LOW|pcoB|gene-PA2064|transcript|TRANSCRIPT_gene-PA2064|protein_coding|1/1|c.159A>G|p.Ala53Ala|159/978|159/978|53/325||,C|downstream_gene_variant|MODIFIER|PA2061|gene-PA2061|transcript|TRANSCRIPT_gene-PA2061|protein_coding||c.*3592T>C|||||3592|,C|downstream_gene_variant|MODIFIER|PA2062|gene-PA2062|transcript|TRANSCRIPT_gene-PA2062|protein_coding||c.*2265T>C|||||2265|,C|dow…
2262925	G	C	44	ANN=C|missense_variant|MODERATE|pcoB|gene-PA2064|transcript|TRANSCRIPT_gene-PA2064|protein_coding|1/1|c.158C>G|p.Ala53Gly|158/978|158/978|53/325||,C|downstream_gene_variant|MODIFIER|PA2061|gene-PA2061|transcript|TRANSCRIPT_gene-PA2061|protein_coding||c.*3593G>C|||||3593|,C|downstream_gene_variant|MODIFIER|PA2062|gene-PA2062|transcript|TRANSCRIPT_gene-PA2062|protein_coding||c.*2266G>C|||||2266|,C|…
2262927	G	C	58	ANN=C|synonymous_variant|LOW|pcoB|gene-PA2064|transcript|TRANSCRIPT_gene-PA2064|protein_coding|1/1|c.156C>G|p.Ala52Ala|156/978|156/978|52/325||,C|downstream_gene_variant|MODIFIER|PA2061|gene-PA2061|transcript|TRANSCRIPT_gene-PA2061|protein_coding||c.*3595G>C|||||3595|,C|downstream_gene_variant|MODIFIER|PA2062|gene-PA2062|transcript|TRANSCRIPT_gene-PA2062|protein_coding||c.*2268G>C|||||2268|,C|dow…
2262928	G	T	48.1	ANN=T|missense_variant|MODERATE|pcoB|gene-PA2064|transcript|TRANSCRIPT_gene-PA2064|protein_coding|1/1|c.155C>A|p.Ala52Asp|155/978|155/978|52/325||,T|downstream_gene_variant|MODIFIER|PA2061|gene-PA2061|transcript|TRANSCRIPT_gene-PA2061|protein_coding||c.*3596G>T|||||3596|,T|downstream_gene_variant|MODIFIER|PA2062|gene-PA2062|transcript|TRANSCRIPT_gene-PA2062|protein_coding||c.*2269G>T|||||2269|,T|…
2262929	C	G,T	53	ANN=G|missense_variant|MODERATE|pcoB|gene-PA2064|transcript|TRANSCRIPT_gene-PA2064|protein_coding|1/1|c.154G>C|p.Ala52Pro|154/978|154/978|52/325||,T|missense_variant|MODERATE|pcoB|gene-PA2064|transcript|TRANSCRIPT_gene-PA2064|protein_coding|1/1|c.154G>A|p.Ala52Thr|154/978|154/978|52/325||,G|downstream_gene_variant|MODIFIER|PA2061|gene-PA2061|transcript|TRANSCRIPT_gene-PA2061|protein_coding||c.*35…
2326251	C	T	222	ANN=T|upstream_gene_variant|MODIFIER|PA2110|gene-PA2110|transcript|TRANSCRIPT_gene-PA2110|protein_coding||c.-4180G>A|||||4180|,T|upstream_gene_variant|MODIFIER|PA2111|gene-PA2111|transcript|TRANSCRIPT_gene-PA2111|protein_coding||c.-3470G>A|||||3470|,T|upstream_gene_variant|MODIFIER|PA2112|gene-PA2112|transcript|TRANSCRIPT_gene-PA2112|protein_coding||c.-2730G>A|||||2730|,T|upstream_gene_variant|MO…
2387280	C	T	222	ANN=T|missense_variant|MODERATE|PA2164|gene-PA2164|transcript|TRANSCRIPT_gene-PA2164|protein_coding|1/1|c.1067G>A|p.Arg356His|1067/1752|1067/1752|356/583||,T|upstream_gene_variant|MODIFIER|PA2162|gene-PA2162|transcript|TRANSCRIPT_gene-PA2162|protein_coding||c.-2725G>A|||||2725|,T|upstream_gene_variant|MODIFIER|PA2163|gene-PA2163|transcript|TRANSCRIPT_gene-PA2163|protein_coding||c.-678G>A|||||678|…
2404212	G	A	27.5	ANN=A|synonymous_variant|LOW|PA2181|gene-PA2181|transcript|TRANSCRIPT_gene-PA2181|protein_coding|1/1|c.1062G>A|p.Glu354Glu|1062/1134|1062/1134|354/377||,A|upstream_gene_variant|MODIFIER|PA2178|gene-PA2178|transcript|TRANSCRIPT_gene-PA2178|protein_coding||c.-3932C>T|||||3932|,A|upstream_gene_variant|MODIFIER|PA2179|gene-PA2179|transcript|TRANSCRIPT_gene-PA2179|protein_coding||c.-2607C>T|||||2607|,…
2404215	C	G	27.5	ANN=G|synonymous_variant|LOW|PA2181|gene-PA2181|transcript|TRANSCRIPT_gene-PA2181|protein_coding|1/1|c.1065C>G|p.Arg355Arg|1065/1134|1065/1134|355/377||,G|upstream_gene_variant|MODIFIER|PA2178|gene-PA2178|transcript|TRANSCRIPT_gene-PA2178|protein_coding||c.-3935G>C|||||3935|,G|upstream_gene_variant|MODIFIER|PA2179|gene-PA2179|transcript|TRANSCRIPT_gene-PA2179|protein_coding||c.-2610G>C|||||2610|,…
2404219	C	G	27.5	ANN=G|missense_variant|MODERATE|PA2181|gene-PA2181|transcript|TRANSCRIPT_gene-PA2181|protein_coding|1/1|c.1069C>G|p.Pro357Ala|1069/1134|1069/1134|357/377||,G|upstream_gene_variant|MODIFIER|PA2178|gene-PA2178|transcript|TRANSCRIPT_gene-PA2178|protein_coding||c.-3939G>C|||||3939|,G|upstream_gene_variant|MODIFIER|PA2179|gene-PA2179|transcript|TRANSCRIPT_gene-PA2179|protein_coding||c.-2614G>C|||||261…
2404220	C	T	27.5	ANN=T|missense_variant|MODERATE|PA2181|gene-PA2181|transcript|TRANSCRIPT_gene-PA2181|protein_coding|1/1|c.1070C>T|p.Pro357Leu|1070/1134|1070/1134|357/377||,T|upstream_gene_variant|MODIFIER|PA2178|gene-PA2178|transcript|TRANSCRIPT_gene-PA2178|protein_coding||c.-3940G>A|||||3940|,T|upstream_gene_variant|MODIFIER|PA2179|gene-PA2179|transcript|TRANSCRIPT_gene-PA2179|protein_coding||c.-2615G>A|||||261…
2404224	A	G	27.5	ANN=G|synonymous_variant|LOW|PA2181|gene-PA2181|transcript|TRANSCRIPT_gene-PA2181|protein_coding|1/1|c.1074A>G|p.Ala358Ala|1074/1134|1074/1134|358/377||,G|upstream_gene_variant|MODIFIER|PA2178|gene-PA2178|transcript|TRANSCRIPT_gene-PA2178|protein_coding||c.-3944T>C|||||3944|,G|upstream_gene_variant|MODIFIER|PA2179|gene-PA2179|transcript|TRANSCRIPT_gene-PA2179|protein_coding||c.-2619T>C|||||2619|,…
2501626	T	G	20	ANN=G|upstream_gene_variant|MODIFIER|PA2267|gene-PA2267|transcript|TRANSCRIPT_gene-PA2267|protein_coding||c.-3614A>C|||||3614|,G|upstream_gene_variant|MODIFIER|PA2269|gene-PA2269|transcript|TRANSCRIPT_gene-PA2269|protein_coding||c.-1288A>C|||||1288|,G|upstream_gene_variant|MODIFIER|pbpC|gene-PA2272|transcript|TRANSCRIPT_gene-PA2272|protein_coding||c.-94T>G|||||94|,G|upstream_gene_variant|MODIFIER…
2522150	G	T	47	ANN=T|missense_variant|MODERATE|PA2291|gene-PA2291|transcript|TRANSCRIPT_gene-PA2291|protein_coding|1/1|c.467C>A|p.Ala156Asp|467/1359|467/1359|156/452||WARNING_TRANSCRIPT_NO_START_CODON,T|upstream_gene_variant|MODIFIER|PA2289|gene-PA2289|transcript|TRANSCRIPT_gene-PA2289|protein_coding||c.-3589C>A|||||3589|,T|upstream_gene_variant|MODIFIER|gcd|gene-PA2290|transcript|TRANSCRIPT_gene-PA2290|protein…
2700271	A	G	156	ANN=G|missense_variant|MODERATE|PA2417|gene-PA2417|transcript|TRANSCRIPT_gene-PA2417|protein_coding|1/1|c.835T>C|p.Phe279Leu|835/939|835/939|279/312||,G|upstream_gene_variant|MODIFIER|pvdH|gene-PA2413|transcript|TRANSCRIPT_gene-PA2413|protein_coding||c.-4020T>C|||||4020|,G|upstream_gene_variant|MODIFIER|PA2414|gene-PA2414|transcript|TRANSCRIPT_gene-PA2414|protein_coding||c.-2522T>C|||||2522|,G|up…
2722376	T	C	222	ANN=C|missense_variant|MODERATE|pvdS|gene-PA2426|transcript|TRANSCRIPT_gene-PA2426|protein_coding|1/1|c.202T>C|p.Phe68Leu|202/564|202/564|68/187||,C|upstream_gene_variant|MODIFIER|pvdL|gene-PA2424|transcript|TRANSCRIPT_gene-PA2424|protein_coding||c.-1682A>G|||||1682|,C|upstream_gene_variant|MODIFIER|pvdG|gene-PA2425|transcript|TRANSCRIPT_gene-PA2425|protein_coding||c.-845A>G|||||845|WARNING_TRANS…
2722711	C	T	41	ANN=T|synonymous_variant|LOW|pvdS|gene-PA2426|transcript|TRANSCRIPT_gene-PA2426|protein_coding|1/1|c.537C>T|p.Asn179Asn|537/564|537/564|179/187||,T|upstream_gene_variant|MODIFIER|pvdL|gene-PA2424|transcript|TRANSCRIPT_gene-PA2424|protein_coding||c.-2017G>A|||||2017|,T|upstream_gene_variant|MODIFIER|pvdG|gene-PA2425|transcript|TRANSCRIPT_gene-PA2425|protein_coding||c.-1180G>A|||||1180|WARNING_TRAN…
2722712	G	C	41	ANN=C|missense_variant|MODERATE|pvdS|gene-PA2426|transcript|TRANSCRIPT_gene-PA2426|protein_coding|1/1|c.538G>C|p.Val180Leu|538/564|538/564|180/187||,C|upstream_gene_variant|MODIFIER|pvdL|gene-PA2424|transcript|TRANSCRIPT_gene-PA2424|protein_coding||c.-2018C>G|||||2018|,C|upstream_gene_variant|MODIFIER|pvdG|gene-PA2425|transcript|TRANSCRIPT_gene-PA2425|protein_coding||c.-1181C>G|||||1181|WARNING_T…
2722714	C	G	41	ANN=G|synonymous_variant|LOW|pvdS|gene-PA2426|transcript|TRANSCRIPT_gene-PA2426|protein_coding|1/1|c.540C>G|p.Val180Val|540/564|540/564|180/187||,G|upstream_gene_variant|MODIFIER|pvdL|gene-PA2424|transcript|TRANSCRIPT_gene-PA2424|protein_coding||c.-2020G>C|||||2020|,G|upstream_gene_variant|MODIFIER|pvdG|gene-PA2425|transcript|TRANSCRIPT_gene-PA2425|protein_coding||c.-1183G>C|||||1183|WARNING_TRAN…
2722715	A	G	41	ANN=G|missense_variant|MODERATE|pvdS|gene-PA2426|transcript|TRANSCRIPT_gene-PA2426|protein_coding|1/1|c.541A>G|p.Thr181Ala|541/564|541/564|181/187||,G|upstream_gene_variant|MODIFIER|pvdL|gene-PA2424|transcript|TRANSCRIPT_gene-PA2424|protein_coding||c.-2021T>C|||||2021|,G|upstream_gene_variant|MODIFIER|pvdG|gene-PA2425|transcript|TRANSCRIPT_gene-PA2425|protein_coding||c.-1184T>C|||||1184|WARNING_T…
2722717	C	G	41	ANN=G|synonymous_variant|LOW|pvdS|gene-PA2426|transcript|TRANSCRIPT_gene-PA2426|protein_coding|1/1|c.543C>G|p.Thr181Thr|543/564|543/564|181/187||,G|upstream_gene_variant|MODIFIER|pvdL|gene-PA2424|transcript|TRANSCRIPT_gene-PA2424|protein_coding||c.-2023G>C|||||2023|,G|upstream_gene_variant|MODIFIER|pvdG|gene-PA2425|transcript|TRANSCRIPT_gene-PA2425|protein_coding||c.-1186G>C|||||1186|WARNING_TRAN…
2722718	C	A	41	ANN=A|missense_variant|MODERATE|pvdS|gene-PA2426|transcript|TRANSCRIPT_gene-PA2426|protein_coding|1/1|c.544C>A|p.His182Asn|544/564|544/564|182/187||,A|upstream_gene_variant|MODIFIER|pvdL|gene-PA2424|transcript|TRANSCRIPT_gene-PA2424|protein_coding||c.-2024G>T|||||2024|,A|upstream_gene_variant|MODIFIER|pvdG|gene-PA2425|transcript|TRANSCRIPT_gene-PA2425|protein_coding||c.-1187G>T|||||1187|WARNING_T…
2722720	T	C	41	ANN=C|synonymous_variant|LOW|pvdS|gene-PA2426|transcript|TRANSCRIPT_gene-PA2426|protein_coding|1/1|c.546T>C|p.His182His|546/564|546/564|182/187||,C|upstream_gene_variant|MODIFIER|pvdL|gene-PA2424|transcript|TRANSCRIPT_gene-PA2424|protein_coding||c.-2026A>G|||||2026|,C|upstream_gene_variant|MODIFIER|pvdG|gene-PA2425|transcript|TRANSCRIPT_gene-PA2425|protein_coding||c.-1189A>G|||||1189|WARNING_TRAN…
2722723	C	G	41	ANN=G|synonymous_variant|LOW|pvdS|gene-PA2426|transcript|TRANSCRIPT_gene-PA2426|protein_coding|1/1|c.549C>G|p.Leu183Leu|549/564|549/564|183/187||,G|upstream_gene_variant|MODIFIER|pvdL|gene-PA2424|transcript|TRANSCRIPT_gene-PA2424|protein_coding||c.-2029G>C|||||2029|,G|upstream_gene_variant|MODIFIER|pvdG|gene-PA2425|transcript|TRANSCRIPT_gene-PA2425|protein_coding||c.-1192G>C|||||1192|WARNING_TRAN…
2722729	C	G	23.8	ANN=G|synonymous_variant|LOW|pvdS|gene-PA2426|transcript|TRANSCRIPT_gene-PA2426|protein_coding|1/1|c.555C>G|p.Ala185Ala|555/564|555/564|185/187||,G|upstream_gene_variant|MODIFIER|pvdL|gene-PA2424|transcript|TRANSCRIPT_gene-PA2424|protein_coding||c.-2035G>C|||||2035|,G|upstream_gene_variant|MODIFIER|pvdG|gene-PA2425|transcript|TRANSCRIPT_gene-PA2425|protein_coding||c.-1198G>C|||||1198|WARNING_TRAN…
2722731	G	A	24.8	ANN=A|missense_variant|MODERATE|pvdS|gene-PA2426|transcript|TRANSCRIPT_gene-PA2426|protein_coding|1/1|c.557G>A|p.Arg186His|557/564|557/564|186/187||,A|upstream_gene_variant|MODIFIER|pvdL|gene-PA2424|transcript|TRANSCRIPT_gene-PA2424|protein_coding||c.-2037C>T|||||2037|,A|upstream_gene_variant|MODIFIER|pvdG|gene-PA2425|transcript|TRANSCRIPT_gene-PA2425|protein_coding||c.-1200C>T|||||1200|WARNING_T…
2722732	C	T	24.8	ANN=T|synonymous_variant|LOW|pvdS|gene-PA2426|transcript|TRANSCRIPT_gene-PA2426|protein_coding|1/1|c.558C>T|p.Arg186Arg|558/564|558/564|186/187||,T|upstream_gene_variant|MODIFIER|pvdL|gene-PA2424|transcript|TRANSCRIPT_gene-PA2424|protein_coding||c.-2038G>A|||||2038|,T|upstream_gene_variant|MODIFIER|pvdG|gene-PA2425|transcript|TRANSCRIPT_gene-PA2425|protein_coding||c.-1201G>A|||||1201|WARNING_TRAN…
2732782	T	C	225	ANN=C|missense_variant|MODERATE|PA2436|gene-PA2436|transcript|TRANSCRIPT_gene-PA2436|protein_coding|1/1|c.185A>G|p.Lys62Arg|185/435|185/435|62/144||,C|upstream_gene_variant|MODIFIER|PA2431|gene-PA2431|transcript|TRANSCRIPT_gene-PA2431|protein_coding||c.-4641A>G|||||4641|,C|upstream_gene_variant|MODIFIER|PA2434|gene-PA2434|transcript|TRANSCRIPT_gene-PA2434|protein_coding||c.-2261A>G|||||2261|WARNI…
2744560	A	G	222	ANN=G|missense_variant|MODERATE|gcvP2|gene-PA2445|transcript|TRANSCRIPT_gene-PA2445|protein_coding|1/1|c.2120T>C|p.Leu707Pro|2120/2880|2120/2880|707/959||,G|upstream_gene_variant|MODIFIER|gcvT2|gene-PA2442|transcript|TRANSCRIPT_gene-PA2442|protein_coding||c.-3677T>C|||||3677|,G|upstream_gene_variant|MODIFIER|sdaA|gene-PA2443|transcript|TRANSCRIPT_gene-PA2443|protein_coding||c.-2207T>C|||||2207|,G…
2759145	TC	TCGGCTACC	26.4	ANN=TCGGCTACC|frameshift_variant|HIGH|PA2458|gene-PA2458|transcript|TRANSCRIPT_gene-PA2458|protein_coding|1/1|c.1086_1087insGGCTACC|p.Arg363fs|1087/1122|1087/1122|363/373||WARNING_TRANSCRIPT_NO_START_CODON,TCGGCTACC|downstream_gene_variant|MODIFIER|PA2453|gene-PA2453|transcript|TRANSCRIPT_gene-PA2453|protein_coding||c.*4323_*4324insGGCTACC|||||4324|,TCGGCTACC|downstream_gene_variant|MODIFIER|PA24…
2823175	T	C	222	ANN=C|missense_variant|MODERATE|opdT|gene-PA2505|transcript|TRANSCRIPT_gene-PA2505|protein_coding|1/1|c.746A>G|p.Gln249Arg|746/1347|746/1347|249/448||,C|upstream_gene_variant|MODIFIER|PA2501|gene-PA2501|transcript|TRANSCRIPT_gene-PA2501|protein_coding||c.-4289A>G|||||4289|,C|upstream_gene_variant|MODIFIER|PA2502|gene-PA2502|transcript|TRANSCRIPT_gene-PA2502|protein_coding||c.-2686A>G|||||2686|,C|…
2871540	T	C	222	ANN=C|missense_variant|MODERATE|PA2542|gene-PA2542|transcript|TRANSCRIPT_gene-PA2542|protein_coding|1/1|c.2288A>G|p.Gln763Arg|2288/3666|2288/3666|763/1221||WARNING_TRANSCRIPT_NO_START_CODON,C|upstream_gene_variant|MODIFIER|PA2539|gene-PA2539|transcript|TRANSCRIPT_gene-PA2539|protein_coding||c.-4034A>G|||||4034|WARNING_TRANSCRIPT_NO_START_CODON,C|upstream_gene_variant|MODIFIER|PA2540|gene-PA2540|t…
2906980	A	G	222	ANN=G|missense_variant|MODERATE|PA2571|gene-PA2571|transcript|TRANSCRIPT_gene-PA2571|protein_coding|1/1|c.599T>C|p.Leu200Pro|599/1413|599/1413|200/470||,G|upstream_gene_variant|MODIFIER|PA2568|gene-PA2568|transcript|TRANSCRIPT_gene-PA2568|protein_coding||c.-2533T>C|||||2533|,G|upstream_gene_variant|MODIFIER|PA2569|gene-PA2569|transcript|TRANSCRIPT_gene-PA2569|protein_coding||c.-2073T>C|||||2073|,…
2935287	G	A	226	ANN=A|synonymous_variant|LOW|PA2592|gene-PA2592|transcript|TRANSCRIPT_gene-PA2592|protein_coding|1/1|c.747G>A|p.Gln249Gln|747/1104|747/1104|249/367||,A|upstream_gene_variant|MODIFIER|PA2589|gene-PA2589|transcript|TRANSCRIPT_gene-PA2589|protein_coding||c.-4490C>T|||||4490|WARNING_TRANSCRIPT_NO_START_CODON,A|upstream_gene_variant|MODIFIER|PA2590|gene-PA2590|transcript|TRANSCRIPT_gene-PA2590|protein…
2961651	T	C	225	ANN=C|missense_variant|MODERATE|PA2618|gene-PA2618|transcript|TRANSCRIPT_gene-PA2618|protein_coding|1/1|c.461T>C|p.Leu154Pro|461/708|461/708|154/235||,C|upstream_gene_variant|MODIFIER|lolA|gene-PA2614|transcript|TRANSCRIPT_gene-PA2614|protein_coding||c.-4872A>G|||||4872|,C|upstream_gene_variant|MODIFIER|ftsK|gene-PA2615|transcript|TRANSCRIPT_gene-PA2615|protein_coding||c.-2411A>G|||||2411|WARNING…
2971728	CTAGCCAT	CT	214	ANN=CT|frameshift_variant&stop_lost&splice_region_variant|HIGH|PA2627|gene-PA2627|transcript|TRANSCRIPT_gene-PA2627|protein_coding|1/1|c.620_*4delAGCCAT|p.Ter207fs|620/621|620/621|207/206||WARNING_TRANSCRIPT_NO_START_CODON,CT|frameshift_variant&start_lost|HIGH|PA2628|gene-PA2628|transcript|TRANSCRIPT_gene-PA2628|protein_coding|1/1|c.-4_2delAGCCAT|p.Met1fs||1/891|1/296||,CT|upstream_gene_variant|M…
2997506	G	A	225	ANN=A|synonymous_variant|LOW|nuoN|gene-PA2649|transcript|TRANSCRIPT_gene-PA2649|protein_coding|1/1|c.1242G>A|p.Val414Val|1242/1461|1242/1461|414/486||,A|upstream_gene_variant|MODIFIER|PA2650|gene-PA2650|transcript|TRANSCRIPT_gene-PA2650|protein_coding||c.-334G>A|||||334|,A|downstream_gene_variant|MODIFIER|nuoK|gene-PA2646|transcript|TRANSCRIPT_gene-PA2646|protein_coding||c.*4650G>A|||||4650|,A|do…
3001370	G	A	222	ANN=A|synonymous_variant|LOW|PA2652|gene-PA2652|transcript|TRANSCRIPT_gene-PA2652|protein_coding|1/1|c.390C>T|p.Ser130Ser|390/1686|390/1686|130/561||,A|upstream_gene_variant|MODIFIER|PA2651|gene-PA2651|transcript|TRANSCRIPT_gene-PA2651|protein_coding||c.-1456C>T|||||1456|,A|upstream_gene_variant|MODIFIER|PA2654|gene-PA2654|transcript|TRANSCRIPT_gene-PA2654|protein_coding||c.-2087G>A|||||2087|,A|d…
3014353	C	T	225	ANN=T|synonymous_variant|LOW|PA2665|gene-PA2665|transcript|TRANSCRIPT_gene-PA2665|protein_coding|1/1|c.426C>T|p.Ala142Ala|426/1554|426/1554|142/517||,T|upstream_gene_variant|MODIFIER|PA2662|gene-PA2662|transcript|TRANSCRIPT_gene-PA2662|protein_coding||c.-2060G>A|||||2060|WARNING_TRANSCRIPT_NO_START_CODON,T|upstream_gene_variant|MODIFIER|ppyR|gene-PA2663|transcript|TRANSCRIPT_gene-PA2663|protein_c…
3029262	G	A	223	ANN=A|missense_variant|MODERATE|PA2682|gene-PA2682|transcript|TRANSCRIPT_gene-PA2682|protein_coding|1/1|c.76G>A|p.Gly26Ser|76/1242|76/1242|26/413||,A|upstream_gene_variant|MODIFIER|PA2677|gene-PA2677|transcript|TRANSCRIPT_gene-PA2677|protein_coding||c.-4547C>T|||||4547|,A|upstream_gene_variant|MODIFIER|PA2678|gene-PA2678|transcript|TRANSCRIPT_gene-PA2678|protein_coding||c.-3754C>T|||||3754|WARNIN…
3161697	T	C	222	ANN=C|missense_variant|MODERATE|PA2807|gene-PA2807|transcript|TRANSCRIPT_gene-PA2807|protein_coding|1/1|c.520A>G|p.Thr174Ala|520/618|520/618|174/205||,C|upstream_gene_variant|MODIFIER|PA2800|gene-PA2800|transcript|TRANSCRIPT_gene-PA2800|protein_coding||c.-4133A>G|||||4133|,C|upstream_gene_variant|MODIFIER|PA2802|gene-PA2802|transcript|TRANSCRIPT_gene-PA2802|protein_coding||c.-2905A>G|||||2905|,C|…
3244153	G	A	222	ANN=A|missense_variant|MODERATE|atuE|gene-PA2890|transcript|TRANSCRIPT_gene-PA2890|protein_coding|1/1|c.649G>A|p.Ala217Thr|649/795|649/795|217/264||,A|upstream_gene_variant|MODIFIER|atuF|gene-PA2891|transcript|TRANSCRIPT_gene-PA2891|protein_coding||c.-192G>A|||||192|,A|upstream_gene_variant|MODIFIER|atuG|gene-PA2892|transcript|TRANSCRIPT_gene-PA2892|protein_coding||c.-2229G>A|||||2229|,A|upstream…
3359555	T	C	222	ANN=C|missense_variant|MODERATE|PA3001|gene-PA3001|transcript|TRANSCRIPT_gene-PA3001|protein_coding|1/1|c.1100A>G|p.Asn367Ser|1100/1386|1100/1386|367/461||,C|upstream_gene_variant|MODIFIER|nqrC|gene-PA2997|transcript|TRANSCRIPT_gene-PA2997|protein_coding||c.-4601A>G|||||4601|,C|upstream_gene_variant|MODIFIER|nqrB|gene-PA2998|transcript|TRANSCRIPT_gene-PA2998|protein_coding||c.-3397A>G|||||3397|,C…
3391102	G	A	186	ANN=A|upstream_gene_variant|MODIFIER|PA3023|gene-PA3023|transcript|TRANSCRIPT_gene-PA3023|protein_coding||c.-4907C>T|||||4907|,A|upstream_gene_variant|MODIFIER|PA3024|gene-PA3024|transcript|TRANSCRIPT_gene-PA3024|protein_coding||c.-3273C>T|||||3273|,A|upstream_gene_variant|MODIFIER|PA3025|gene-PA3025|transcript|TRANSCRIPT_gene-PA3025|protein_coding||c.-1672C>T|||||1672|,A|upstream_gene_variant|MO…
3398922	G	C	209	ANN=C|missense_variant|MODERATE|PA3036|gene-PA3036|transcript|TRANSCRIPT_gene-PA3036|protein_coding|1/1|c.206G>C|p.Gly69Ala|206/933|206/933|69/310||,C|upstream_gene_variant|MODIFIER|moaB2|gene-PA3029|transcript|TRANSCRIPT_gene-PA3029|protein_coding||c.-4901C>G|||||4901|,C|upstream_gene_variant|MODIFIER|snr1|gene-PA3032|transcript|TRANSCRIPT_gene-PA3032|protein_coding||c.-2194C>G|||||2194|,C|upstr…
3406509	G	A	222	ANN=A|missense_variant|MODERATE|PA3044|gene-PA3044|transcript|TRANSCRIPT_gene-PA3044|protein_coding|1/1|c.2038C>T|p.His680Tyr|2038/2226|2038/2226|680/741||,A|upstream_gene_variant|MODIFIER|PA3039|gene-PA3039|transcript|TRANSCRIPT_gene-PA3039|protein_coding||c.-2993C>T|||||2993|,A|upstream_gene_variant|MODIFIER|PA3047|gene-PA3047|transcript|TRANSCRIPT_gene-PA3047|protein_coding||c.-3755G>A|||||375…
3416112	CA	C	205	ANN=C|frameshift_variant|HIGH|PA3052|gene-PA3052|transcript|TRANSCRIPT_gene-PA3052|protein_coding|1/1|c.53delA|p.His18fs|53/981|53/981|18/326||,C|upstream_gene_variant|MODIFIER|PA3048|gene-PA3048|transcript|TRANSCRIPT_gene-PA3048|protein_coding||c.-2173delT|||||2173|,C|upstream_gene_variant|MODIFIER|pyrD|gene-PA3050|transcript|TRANSCRIPT_gene-PA3050|protein_coding||c.-384delT|||||384|,C|upstream_…
3482758	A	G	222	ANN=G|missense_variant|MODERATE|xcpR|gene-PA3103|transcript|TRANSCRIPT_gene-PA3103|protein_coding|1/1|c.665T>C|p.Val222Ala|665/1509|665/1509|222/502||,G|upstream_gene_variant|MODIFIER|xcpX|gene-PA3097|transcript|TRANSCRIPT_gene-PA3097|protein_coding||c.-4130T>C|||||4130|,G|upstream_gene_variant|MODIFIER|xcpW|gene-PA3098|transcript|TRANSCRIPT_gene-PA3098|protein_coding||c.-3420T>C|||||3420|,G|upst…
3485584	G	A	37	ANN=A|missense_variant|MODERATE|xcpQ|gene-PA3105|transcript|TRANSCRIPT_gene-PA3105|protein_coding|1/1|c.1231G>A|p.Glu411Lys|1231/1977|1231/1977|411/658||,A|upstream_gene_variant|MODIFIER|xcpT|gene-PA3101|transcript|TRANSCRIPT_gene-PA3101|protein_coding||c.-4892C>T|||||4892|WARNING_TRANSCRIPT_NO_START_CODON,A|upstream_gene_variant|MODIFIER|xcpS|gene-PA3102|transcript|TRANSCRIPT_gene-PA3102|protein…
3485587	A	G	25	ANN=G|missense_variant|MODERATE|xcpQ|gene-PA3105|transcript|TRANSCRIPT_gene-PA3105|protein_coding|1/1|c.1234A>G|p.Ser412Gly|1234/1977|1234/1977|412/658||,G|upstream_gene_variant|MODIFIER|xcpT|gene-PA3101|transcript|TRANSCRIPT_gene-PA3101|protein_coding||c.-4895T>C|||||4895|WARNING_TRANSCRIPT_NO_START_CODON,G|upstream_gene_variant|MODIFIER|xcpS|gene-PA3102|transcript|TRANSCRIPT_gene-PA3102|protein…
3485588	G	A	24.1	ANN=A|missense_variant|MODERATE|xcpQ|gene-PA3105|transcript|TRANSCRIPT_gene-PA3105|protein_coding|1/1|c.1235G>A|p.Ser412Asn|1235/1977|1235/1977|412/658||,A|upstream_gene_variant|MODIFIER|xcpT|gene-PA3101|transcript|TRANSCRIPT_gene-PA3101|protein_coding||c.-4896C>T|||||4896|WARNING_TRANSCRIPT_NO_START_CODON,A|upstream_gene_variant|MODIFIER|xcpS|gene-PA3102|transcript|TRANSCRIPT_gene-PA3102|protein…
3485590	A	G	25	ANN=G|missense_variant|MODERATE|xcpQ|gene-PA3105|transcript|TRANSCRIPT_gene-PA3105|protein_coding|1/1|c.1237A>G|p.Asn413Asp|1237/1977|1237/1977|413/658||,G|upstream_gene_variant|MODIFIER|xcpT|gene-PA3101|transcript|TRANSCRIPT_gene-PA3101|protein_coding||c.-4898T>C|||||4898|WARNING_TRANSCRIPT_NO_START_CODON,G|upstream_gene_variant|MODIFIER|xcpS|gene-PA3102|transcript|TRANSCRIPT_gene-PA3102|protein…
3485596	G	C	26	ANN=C|missense_variant|MODERATE|xcpQ|gene-PA3105|transcript|TRANSCRIPT_gene-PA3105|protein_coding|1/1|c.1243G>C|p.Ala415Pro|1243/1977|1243/1977|415/658||,C|upstream_gene_variant|MODIFIER|xcpT|gene-PA3101|transcript|TRANSCRIPT_gene-PA3101|protein_coding||c.-4904C>G|||||4904|WARNING_TRANSCRIPT_NO_START_CODON,C|upstream_gene_variant|MODIFIER|xcpS|gene-PA3102|transcript|TRANSCRIPT_gene-PA3102|protein…
3485598	A	G	25	ANN=G|synonymous_variant|LOW|xcpQ|gene-PA3105|transcript|TRANSCRIPT_gene-PA3105|protein_coding|1/1|c.1245A>G|p.Ala415Ala|1245/1977|1245/1977|415/658||,G|upstream_gene_variant|MODIFIER|xcpT|gene-PA3101|transcript|TRANSCRIPT_gene-PA3101|protein_coding||c.-4906T>C|||||4906|WARNING_TRANSCRIPT_NO_START_CODON,G|upstream_gene_variant|MODIFIER|xcpS|gene-PA3102|transcript|TRANSCRIPT_gene-PA3102|protein_co…
3584497	C	T	222	ANN=T|missense_variant|MODERATE|glk|gene-PA3193|transcript|TRANSCRIPT_gene-PA3193|protein_coding|1/1|c.878G>A|p.Arg293His|878/996|878/996|293/331||,T|upstream_gene_variant|MODIFIER|PA3189|gene-PA3189|transcript|TRANSCRIPT_gene-PA3189|protein_coding||c.-4214G>A|||||4214|,T|upstream_gene_variant|MODIFIER|PA3190|gene-PA3190|transcript|TRANSCRIPT_gene-PA3190|protein_coding||c.-2851G>A|||||2851|,T|ups…
3609290	T	C	148	ANN=C|missense_variant|MODERATE|PA3220|gene-PA3220|transcript|TRANSCRIPT_gene-PA3220|protein_coding|1/1|c.215T>C|p.Leu72Pro|215/765|215/765|72/254||,C|upstream_gene_variant|MODIFIER|PA3215|gene-PA3215|transcript|TRANSCRIPT_gene-PA3215|protein_coding||c.-4283A>G|||||4283|,C|upstream_gene_variant|MODIFIER|PA3219|gene-PA3219|transcript|TRANSCRIPT_gene-PA3219|protein_coding||c.-361A>G|||||361|,C|upst…
3615249	A	G	222	ANN=G|missense_variant|MODERATE|PA3228|gene-PA3228|transcript|TRANSCRIPT_gene-PA3228|protein_coding|1/1|c.320A>G|p.His107Arg|320/1833|320/1833|107/610||,G|upstream_gene_variant|MODIFIER|azoR3|gene-PA3223|transcript|TRANSCRIPT_gene-PA3223|protein_coding||c.-3354T>C|||||3354|,G|upstream_gene_variant|MODIFIER|PA3224|gene-PA3224|transcript|TRANSCRIPT_gene-PA3224|protein_coding||c.-2890T>C|||||2890|,G…
3618704	CGACGGC	CGACGGCGGACAACCGAGACGGC	171	ANN=CGACGGCGGACAACCGAGACGGC|upstream_gene_variant|MODIFIER|PA3230|gene-PA3230|transcript|TRANSCRIPT_gene-PA3230|protein_coding||c.-244_-243insGCCGTCTCGGTTGTCC|||||244|,CGACGGCGGACAACCGAGACGGC|downstream_gene_variant|MODIFIER|PA3226|gene-PA3226|transcript|TRANSCRIPT_gene-PA3226|protein_coding||c.*4388_*4389insGGACAACCGAGACGGC|||||4389|,CGACGGCGGACAACCGAGACGGC|downstream_gene_variant|MODIFIER|ppiA|…
3741280	A	C	24	ANN=C|missense_variant|MODERATE|PA3331|gene-PA3331|transcript|TRANSCRIPT_gene-PA3331|protein_coding|1/1|c.269A>C|p.Asn90Thr|269/1257|269/1257|90/418||WARNING_TRANSCRIPT_NO_START_CODON,C|upstream_gene_variant|MODIFIER|PA3332|gene-PA3332|transcript|TRANSCRIPT_gene-PA3332|protein_coding||c.-985A>C|||||985|,C|upstream_gene_variant|MODIFIER|fabH2|gene-PA3333|transcript|TRANSCRIPT_gene-PA3333|protein_c…
3825877	CAGG	C	214	ANN=C|upstream_gene_variant|MODIFIER|PA3415|gene-PA3415|transcript|TRANSCRIPT_gene-PA3415|protein_coding||c.-3383_-3381delCCT|||||3381|,C|upstream_gene_variant|MODIFIER|PA3416|gene-PA3416|transcript|TRANSCRIPT_gene-PA3416|protein_coding||c.-2364_-2362delCCT|||||2362|,C|upstream_gene_variant|MODIFIER|PA3417|gene-PA3417|transcript|TRANSCRIPT_gene-PA3417|protein_coding||c.-1274_-1272delCCT|||||1272|…
3855165	GGCC	GGCCGCC	215	ANN=GGCCGCC|conservative_inframe_insertion|MODERATE|PA3449|gene-PA3449|transcript|TRANSCRIPT_gene-PA3449|protein_coding|1/1|c.74_75insGGC|p.Glu25dup|74/1002|74/1002|25/333||,GGCCGCC|upstream_gene_variant|MODIFIER|PA3444|gene-PA3444|transcript|TRANSCRIPT_gene-PA3444|protein_coding||c.-4417_-4416insGGC|||||4417|,GGCCGCC|upstream_gene_variant|MODIFIER|PA3445|gene-PA3445|transcript|TRANSCRIPT_gene-PA…
3930740	AC	ACGCC	38.2	ANN=ACGCC|upstream_gene_variant|MODIFIER|PA3509|gene-PA3509|transcript|TRANSCRIPT_gene-PA3509|protein_coding||c.-4504_-4503insGGC|||||4504|,ACGCC|upstream_gene_variant|MODIFIER|PA3510|gene-PA3510|transcript|TRANSCRIPT_gene-PA3510|protein_coding||c.-3965_-3964insGGC|||||3965|,ACGCC|upstream_gene_variant|MODIFIER|PA3511|gene-PA3511|transcript|TRANSCRIPT_gene-PA3511|protein_coding||c.-3190_-3189insG…
3933594	G	A	213	ANN=A|missense_variant|MODERATE|PA3517|gene-PA3517|transcript|TRANSCRIPT_gene-PA3517|protein_coding|1/1|c.1157C>T|p.Thr386Ile|1157/1434|1157/1434|386/477||,A|upstream_gene_variant|MODIFIER|PA3513|gene-PA3513|transcript|TRANSCRIPT_gene-PA3513|protein_coding||c.-4256C>T|||||4256|,A|upstream_gene_variant|MODIFIER|PA3514|gene-PA3514|transcript|TRANSCRIPT_gene-PA3514|protein_coding||c.-3364C>T|||||336…
3968193	T	C	222	ANN=C|missense_variant|MODERATE|algK|gene-PA3543|transcript|TRANSCRIPT_gene-PA3543|protein_coding|1/1|c.1169T>C|p.Leu390Pro|1169/1428|1169/1428|390/475||,C|upstream_gene_variant|MODIFIER|algE|gene-PA3544|transcript|TRANSCRIPT_gene-PA3544|protein_coding||c.-256T>C|||||256|,C|upstream_gene_variant|MODIFIER|algG|gene-PA3545|transcript|TRANSCRIPT_gene-PA3545|protein_coding||c.-1749T>C|||||1749|,C|ups…
4018378	G	A	222	ANN=A|synonymous_variant|LOW|glpM|gene-PA3585|transcript|TRANSCRIPT_gene-PA3585|protein_coding|1/1|c.267G>A|p.Ala89Ala|267/330|267/330|89/109||,A|upstream_gene_variant|MODIFIER|metR|gene-PA3587|transcript|TRANSCRIPT_gene-PA3587|protein_coding||c.-1365G>A|||||1365|,A|downstream_gene_variant|MODIFIER|glpF|gene-PA3581|transcript|TRANSCRIPT_gene-PA3581|protein_coding||c.*4733G>A|||||4733|,A|downstrea…
4046694	G	A	222	ANN=A|missense_variant|MODERATE|PA3613|gene-PA3613|transcript|TRANSCRIPT_gene-PA3613|protein_coding|1/1|c.1646C>T|p.Pro549Leu|1646/2406|1646/2406|549/801||,A|upstream_gene_variant|MODIFIER|PA3614|gene-PA3614|transcript|TRANSCRIPT_gene-PA3614|protein_coding||c.-1825G>A|||||1825|,A|upstream_gene_variant|MODIFIER|PA3615|gene-PA3615|transcript|TRANSCRIPT_gene-PA3615|protein_coding||c.-3311G>A|||||331…
4106311	C	G	21	ANN=G|synonymous_variant|LOW|PA3667|gene-PA3667|transcript|TRANSCRIPT_gene-PA3667|protein_coding|1/1|c.438C>G|p.Arg146Arg|438/1206|438/1206|146/401||,G|upstream_gene_variant|MODIFIER|PA3660|gene-PA3660|transcript|TRANSCRIPT_gene-PA3660|protein_coding||c.-4462G>C|||||4462|,G|upstream_gene_variant|MODIFIER|PA3663|gene-PA3663|transcript|TRANSCRIPT_gene-PA3663|protein_coding||c.-2882G>C|||||2882|,G|u…
4125277	CTTT	CTT	214	ANN=CTT|frameshift_variant|HIGH|PA3683|gene-PA3683|transcript|TRANSCRIPT_gene-PA3683|protein_coding|1/1|c.445delA|p.Gly150fs|445/867|445/867|149/288||WARNING_TRANSCRIPT_NO_START_CODON,CTT|upstream_gene_variant|MODIFIER|PA3677|gene-PA3677|transcript|TRANSCRIPT_gene-PA3677|protein_coding||c.-4907delA|||||4907|,CTT|upstream_gene_variant|MODIFIER|PA3679|gene-PA3679|transcript|TRANSCRIPT_gene-PA3679|p…
4211629	G	A	225	ANN=A|synonymous_variant|LOW|PA3760|gene-PA3760|transcript|TRANSCRIPT_gene-PA3760|protein_coding|1/1|c.1335G>A|p.Pro445Pro|1335/2529|1335/2529|445/842||,A|upstream_gene_variant|MODIFIER|PA3761|gene-PA3761|transcript|TRANSCRIPT_gene-PA3761|protein_coding||c.-1219G>A|||||1219|,A|downstream_gene_variant|MODIFIER|PA3756|gene-PA3756|transcript|TRANSCRIPT_gene-PA3756|protein_coding||c.*4464G>A|||||4464…
4214804	G	A	226	ANN=A|synonymous_variant|LOW|PA3762|gene-PA3762|transcript|TRANSCRIPT_gene-PA3762|protein_coding|1/1|c.276C>T|p.Thr92Thr|276/318|276/318|92/105||,A|downstream_gene_variant|MODIFIER|PA3759|gene-PA3759|transcript|TRANSCRIPT_gene-PA3759|protein_coding||c.*4526G>A|||||4526|,A|downstream_gene_variant|MODIFIER|PA3760|gene-PA3760|transcript|TRANSCRIPT_gene-PA3760|protein_coding||c.*1981G>A|||||1981|,A|d…
4225570	C	T	48.3	ANN=T|upstream_gene_variant|MODIFIER|PA3765|gene-PA3765|transcript|TRANSCRIPT_gene-PA3765|protein_coding||c.-3773G>A|||||3773|,T|upstream_gene_variant|MODIFIER|PA3766|gene-PA3766|transcript|TRANSCRIPT_gene-PA3766|protein_coding||c.-2391G>A|||||2391|,T|upstream_gene_variant|MODIFIER|PA3767|gene-PA3767|transcript|TRANSCRIPT_gene-PA3767|protein_coding||c.-1454G>A|||||1454|WARNING_TRANSCRIPT_NO_START…
4225571	C	T	48.3	ANN=T|upstream_gene_variant|MODIFIER|PA3765|gene-PA3765|transcript|TRANSCRIPT_gene-PA3765|protein_coding||c.-3774G>A|||||3774|,T|upstream_gene_variant|MODIFIER|PA3766|gene-PA3766|transcript|TRANSCRIPT_gene-PA3766|protein_coding||c.-2392G>A|||||2392|,T|upstream_gene_variant|MODIFIER|PA3767|gene-PA3767|transcript|TRANSCRIPT_gene-PA3767|protein_coding||c.-1455G>A|||||1455|WARNING_TRANSCRIPT_NO_START…
4225572	A	C	48.3	ANN=C|upstream_gene_variant|MODIFIER|PA3765|gene-PA3765|transcript|TRANSCRIPT_gene-PA3765|protein_coding||c.-3775T>G|||||3775|,C|upstream_gene_variant|MODIFIER|PA3766|gene-PA3766|transcript|TRANSCRIPT_gene-PA3766|protein_coding||c.-2393T>G|||||2393|,C|upstream_gene_variant|MODIFIER|PA3767|gene-PA3767|transcript|TRANSCRIPT_gene-PA3767|protein_coding||c.-1456T>G|||||1456|WARNING_TRANSCRIPT_NO_START…
4267357	CT	C	210	ANN=C|upstream_gene_variant|MODIFIER|hisS|gene-PA3802|transcript|TRANSCRIPT_gene-PA3802|protein_coding||c.-4999delA|||||4999|WARNING_TRANSCRIPT_NO_START_CODON,C|upstream_gene_variant|MODIFIER|gcpE|gene-PA3803|transcript|TRANSCRIPT_gene-PA3803|protein_coding||c.-3865delA|||||3865|,C|upstream_gene_variant|MODIFIER|PA3804|gene-PA3804|transcript|TRANSCRIPT_gene-PA3804|protein_coding||c.-2825delA|||||…
4305090	G	GA	155	ANN=GA|upstream_gene_variant|MODIFIER|exoS|gene-PA3841|transcript|TRANSCRIPT_gene-PA3841|protein_coding||c.-589_-588insT|||||589|,GA|upstream_gene_variant|MODIFIER|PA3845|gene-PA3845|transcript|TRANSCRIPT_gene-PA3845|protein_coding||c.-1290_-1289insA|||||1289|,GA|upstream_gene_variant|MODIFIER|PA3847|gene-PA3847|transcript|TRANSCRIPT_gene-PA3847|protein_coding||c.-2822_-2821insA|||||2821|,GA|upst…
4328024	C	T	25	ANN=T|synonymous_variant|LOW|PA3866|gene-PA3866|transcript|TRANSCRIPT_gene-PA3866|protein_coding|1/1|c.1968G>A|p.Gly656Gly|1968/2295|1968/2295|656/764||,T|upstream_gene_variant|MODIFIER|PA3865|gene-PA3865|transcript|TRANSCRIPT_gene-PA3865|protein_coding||c.-1629G>A|||||1629|,T|upstream_gene_variant|MODIFIER|PA3867|gene-PA3867|transcript|TRANSCRIPT_gene-PA3867|protein_coding||c.-2297C>T|||||2297|,…
4328027	C	A	25	ANN=A|synonymous_variant|LOW|PA3866|gene-PA3866|transcript|TRANSCRIPT_gene-PA3866|protein_coding|1/1|c.1965G>T|p.Ser655Ser|1965/2295|1965/2295|655/764||,A|upstream_gene_variant|MODIFIER|PA3865|gene-PA3865|transcript|TRANSCRIPT_gene-PA3865|protein_coding||c.-1632G>T|||||1632|,A|upstream_gene_variant|MODIFIER|PA3867|gene-PA3867|transcript|TRANSCRIPT_gene-PA3867|protein_coding||c.-2294C>A|||||2294|,…
4328030	G	A	25	ANN=A|synonymous_variant|LOW|PA3866|gene-PA3866|transcript|TRANSCRIPT_gene-PA3866|protein_coding|1/1|c.1962C>T|p.Gly654Gly|1962/2295|1962/2295|654/764||,A|upstream_gene_variant|MODIFIER|PA3865|gene-PA3865|transcript|TRANSCRIPT_gene-PA3865|protein_coding||c.-1635C>T|||||1635|,A|upstream_gene_variant|MODIFIER|PA3867|gene-PA3867|transcript|TRANSCRIPT_gene-PA3867|protein_coding||c.-2291G>A|||||2291|,…
4328031	C	T	25	ANN=T|missense_variant|MODERATE|PA3866|gene-PA3866|transcript|TRANSCRIPT_gene-PA3866|protein_coding|1/1|c.1961G>A|p.Gly654Asp|1961/2295|1961/2295|654/764||,T|upstream_gene_variant|MODIFIER|PA3865|gene-PA3865|transcript|TRANSCRIPT_gene-PA3865|protein_coding||c.-1636G>A|||||1636|,T|upstream_gene_variant|MODIFIER|PA3867|gene-PA3867|transcript|TRANSCRIPT_gene-PA3867|protein_coding||c.-2290C>T|||||229…
4328034	A	G	25	ANN=G|missense_variant|MODERATE|PA3866|gene-PA3866|transcript|TRANSCRIPT_gene-PA3866|protein_coding|1/1|c.1958T>C|p.Val653Ala|1958/2295|1958/2295|653/764||,G|upstream_gene_variant|MODIFIER|PA3865|gene-PA3865|transcript|TRANSCRIPT_gene-PA3865|protein_coding||c.-1639T>C|||||1639|,G|upstream_gene_variant|MODIFIER|PA3867|gene-PA3867|transcript|TRANSCRIPT_gene-PA3867|protein_coding||c.-2287A>G|||||228…
4340469	G	A	222	ANN=A|synonymous_variant|LOW|narG|gene-PA3875|transcript|TRANSCRIPT_gene-PA3875|protein_coding|1/1|c.1578C>T|p.Ala526Ala|1578/3786|1578/3786|526/1261||,A|upstream_gene_variant|MODIFIER|narI|gene-PA3872|transcript|TRANSCRIPT_gene-PA3872|protein_coding||c.-4510C>T|||||4510|,A|upstream_gene_variant|MODIFIER|narJ|gene-PA3873|transcript|TRANSCRIPT_gene-PA3873|protein_coding||c.-3767C>T|||||3767|,A|ups…
4355857	G	A	222	ANN=A|missense_variant|MODERATE|PA3889|gene-PA3889|transcript|TRANSCRIPT_gene-PA3889|protein_coding|1/1|c.592G>A|p.Gly198Arg|592/936|592/936|198/311||,A|upstream_gene_variant|MODIFIER|nhaP|gene-PA3887|transcript|TRANSCRIPT_gene-PA3887|protein_coding||c.-1755C>T|||||1755|,A|upstream_gene_variant|MODIFIER|PA3890|gene-PA3890|transcript|TRANSCRIPT_gene-PA3890|protein_coding||c.-344G>A|||||344|,A|upst…
4376969	C	T	37	ANN=T|downstream_gene_variant|MODIFIER|prfC|gene-PA3903|transcript|TRANSCRIPT_gene-PA3903|protein_coding||c.*3417C>T|||||3417|,T|downstream_gene_variant|MODIFIER|PA3904|gene-PA3904|transcript|TRANSCRIPT_gene-PA3904|protein_coding||c.*2636C>T|||||2636|,T|downstream_gene_variant|MODIFIER|PA3905|gene-PA3905|transcript|TRANSCRIPT_gene-PA3905|protein_coding||c.*2112C>T|||||2112|WARNING_TRANSCRIPT_NO_S…
4461299	G	A	226	ANN=A|upstream_gene_variant|MODIFIER|PA3979|gene-PA3979|transcript|TRANSCRIPT_gene-PA3979|protein_coding||c.-1549C>T|||||1549|,A|upstream_gene_variant|MODIFIER|PA3981|gene-PA3981|transcript|TRANSCRIPT_gene-PA3981|protein_coding||c.-89G>A|||||89|,A|upstream_gene_variant|MODIFIER|PA3982|gene-PA3982|transcript|TRANSCRIPT_gene-PA3982|protein_coding||c.-1101G>A|||||1101|,A|upstream_gene_variant|MODIFI…
4545283	T	C	222	ANN=C|missense_variant|MODERATE|oprG|gene-PA4067|transcript|TRANSCRIPT_gene-PA4067|protein_coding|1/1|c.677T>C|p.Ile226Thr|677/699|677/699|226/232||,C|upstream_gene_variant|MODIFIER|PA4062|gene-PA4062|transcript|TRANSCRIPT_gene-PA4062|protein_coding||c.-4144A>G|||||4144|,C|downstream_gene_variant|MODIFIER|PA4061|gene-PA4061|transcript|TRANSCRIPT_gene-PA4061|protein_coding||c.*4525T>C|||||4525|,C|…
4559938	G	T,A	31.1	ANN=A|upstream_gene_variant|MODIFIER|PA4080|gene-PA4080|transcript|TRANSCRIPT_gene-PA4080|protein_coding||c.-288C>T|||||288|,T|upstream_gene_variant|MODIFIER|PA4080|gene-PA4080|transcript|TRANSCRIPT_gene-PA4080|protein_coding||c.-288C>A|||||288|,A|downstream_gene_variant|MODIFIER|PA4077|gene-PA4077|transcript|TRANSCRIPT_gene-PA4077|protein_coding||c.*4894G>A|||||4894|,T|downstream_gene_variant|MO…
4593060	TCCCCCC	TCCCCCCC	90.5	ANN=TCCCCCCC|frameshift_variant|HIGH|ampR|gene-PA4109|transcript|TRANSCRIPT_gene-PA4109|protein_coding|1/1|c.814_815insG|p.Glu274fs|814/891|814/891|272/296||,TCCCCCCC|upstream_gene_variant|MODIFIER|PA4105|gene-PA4105|transcript|TRANSCRIPT_gene-PA4105|protein_coding||c.-3569_-3568insG|||||3569|,TCCCCCCC|upstream_gene_variant|MODIFIER|PA4106|gene-PA4106|transcript|TRANSCRIPT_gene-PA4106|protein_cod…
4596249	GC	GCC	57.5	ANN=GCC|frameshift_variant|HIGH|PA4112|gene-PA4112|transcript|TRANSCRIPT_gene-PA4112|protein_coding|1/1|c.3852_3853insG|p.Ala1285fs|3852/4254|3852/4254|1284/1417||WARNING_TRANSCRIPT_NO_START_CODON,GCC|upstream_gene_variant|MODIFIER|ampR|gene-PA4109|transcript|TRANSCRIPT_gene-PA4109|protein_coding||c.-2371_-2370insG|||||2371|,GCC|downstream_gene_variant|MODIFIER|PA4108|gene-PA4108|transcript|TRANS…
4678170	C	CTCCGGCCAAGCCGAAT	214	ANN=CTCCGGCCAAGCCGAAT|upstream_gene_variant|MODIFIER|ppiC2|gene-PA4176|transcript|TRANSCRIPT_gene-PA4176|protein_coding||c.-4852_-4851insATTCGGCTTGGCCGGA|||||4852|,CTCCGGCCAAGCCGAAT|upstream_gene_variant|MODIFIER|PA4180|gene-PA4180|transcript|TRANSCRIPT_gene-PA4180|protein_coding||c.-246_-245insATTCGGCTTGGCCGGA|||||246|,CTCCGGCCAAGCCGAAT|upstream_gene_variant|MODIFIER|PA4181|gene-PA4181|transcrip…
4760856	G	A	50	ANN=A|missense_variant|MODERATE|rpsH|gene-PA4249|transcript|TRANSCRIPT_gene-PA4249|protein_coding|1/1|c.17C>T|p.Pro6Leu|17/393|17/393|6/130||,A|upstream_gene_variant|MODIFIER|rpsD|gene-PA4239|transcript|TRANSCRIPT_gene-PA4239|protein_coding||c.-4789C>T|||||4789|,A|upstream_gene_variant|MODIFIER|rpsK|gene-PA4240|transcript|TRANSCRIPT_gene-PA4240|protein_coding||c.-4383C>T|||||4383|,A|upstream_gene…
4806702	T	C	222	ANN=C|missense_variant|MODERATE|recC|gene-PA4285|transcript|TRANSCRIPT_gene-PA4285|protein_coding|1/1|c.2009A>G|p.Gln670Arg|2009/3516|2009/3516|670/1171||,C|upstream_gene_variant|MODIFIER|recB|gene-PA4284|transcript|TRANSCRIPT_gene-PA4284|protein_coding||c.-1504A>G|||||1504|,C|upstream_gene_variant|MODIFIER|PA4288|gene-PA4288|transcript|TRANSCRIPT_gene-PA4288|protein_coding||c.-3836T>C|||||3836|,…
4924180	GAGCAGCACTGA	G	214	ANN=G|frameshift_variant|HIGH|ampG|gene-PA4393|transcript|TRANSCRIPT_gene-PA4393|protein_coding|1/1|c.1741_1751delAGCAGCACTGA|p.Ser581fs|1741/1785|1741/1785|581/594||INFO_REALIGN_3_PRIME,G|upstream_gene_variant|MODIFIER|PA4390|gene-PA4390|transcript|TRANSCRIPT_gene-PA4390|protein_coding||c.-3325_-3315delTCAGTGCTGCT|||||3315|WARNING_TRANSCRIPT_NO_START_CODON,G|upstream_gene_variant|MODIFIER|PA4391…
4930703	AC	A	214	ANN=A|upstream_gene_variant|MODIFIER|PA4395|gene-PA4395|transcript|TRANSCRIPT_gene-PA4395|protein_coding||c.-4909delG|||||4909|,A|downstream_gene_variant|MODIFIER|PA4396|gene-PA4396|transcript|TRANSCRIPT_gene-PA4396|protein_coding||c.*3705delC|||||3705|,A|downstream_gene_variant|MODIFIER|panE|gene-PA4397|transcript|TRANSCRIPT_gene-PA4397|protein_coding||c.*2757delC|||||2757|,A|downstream_gene_var…
5004651	GCCCC	GCCC	168	ANN=GCCC|frameshift_variant|HIGH|PA4475|gene-PA4475|transcript|TRANSCRIPT_gene-PA4475|protein_coding|1/1|c.94delG|p.Ala33fs|94/849|94/849|32/282||,GCCC|upstream_gene_variant|MODIFIER|fumC1|gene-PA4470|transcript|TRANSCRIPT_gene-PA4470|protein_coding||c.-4739delG|||||4739|,GCCC|upstream_gene_variant|MODIFIER|PA4471|gene-PA4471|transcript|TRANSCRIPT_gene-PA4471|protein_coding||c.-4351delG|||||4351|…
5010527	G	A	225	ANN=A|synonymous_variant|LOW|PA4478|gene-PA4478|transcript|TRANSCRIPT_gene-PA4478|protein_coding|1/1|c.213C>T|p.Gly71Gly|213/606|213/606|71/201||,A|upstream_gene_variant|MODIFIER|PA4476|gene-PA4476|transcript|TRANSCRIPT_gene-PA4476|protein_coding||c.-1899C>T|||||1899|,A|upstream_gene_variant|MODIFIER|cafA|gene-PA4477|transcript|TRANSCRIPT_gene-PA4477|protein_coding||c.-427C>T|||||427|,A|upstream_…
5029454	T	C	222	ANN=C|synonymous_variant|LOW|roxS|gene-PA4494|transcript|TRANSCRIPT_gene-PA4494|protein_coding|1/1|c.795A>G|p.Val265Val|795/1269|795/1269|265/422||,C|upstream_gene_variant|MODIFIER|PA4489|gene-PA4489|transcript|TRANSCRIPT_gene-PA4489|protein_coding||c.-4502A>G|||||4502|,C|upstream_gene_variant|MODIFIER|PA4490|gene-PA4490|transcript|TRANSCRIPT_gene-PA4490|protein_coding||c.-3837A>G|||||3837|WARNIN…
5038992	A	C	32	ANN=C|missense_variant|MODERATE|opdP|gene-PA4501|transcript|TRANSCRIPT_gene-PA4501|protein_coding|1/1|c.92A>C|p.Asn31Thr|92/1455|92/1455|31/484||WARNING_TRANSCRIPT_NO_START_CODON,C|upstream_gene_variant|MODIFIER|PA4498|gene-PA4498|transcript|TRANSCRIPT_gene-PA4498|protein_coding||c.-2915T>G|||||2915|,C|upstream_gene_variant|MODIFIER|PA4502|gene-PA4502|transcript|TRANSCRIPT_gene-PA4502|protein_cod…
5101960	A	G	27	ANN=G|synonymous_variant|LOW|pilY1|gene-PA4554|transcript|TRANSCRIPT_gene-PA4554|protein_coding|1/1|c.1278A>G|p.Glu426Glu|1278/3486|1278/3486|426/1161||,G|upstream_gene_variant|MODIFIER|PA4548|gene-PA4548|transcript|TRANSCRIPT_gene-PA4548|protein_coding||c.-4498T>C|||||4498|WARNING_TRANSCRIPT_NO_START_CODON,G|upstream_gene_variant|MODIFIER|pilY2|gene-PA4555|transcript|TRANSCRIPT_gene-PA4555|prote…
5101963	C	T	28	ANN=T|synonymous_variant|LOW|pilY1|gene-PA4554|transcript|TRANSCRIPT_gene-PA4554|protein_coding|1/1|c.1281C>T|p.Gly427Gly|1281/3486|1281/3486|427/1161||,T|upstream_gene_variant|MODIFIER|PA4548|gene-PA4548|transcript|TRANSCRIPT_gene-PA4548|protein_coding||c.-4501G>A|||||4501|WARNING_TRANSCRIPT_NO_START_CODON,T|upstream_gene_variant|MODIFIER|pilY2|gene-PA4555|transcript|TRANSCRIPT_gene-PA4555|prote…
5101971	T	A	27	ANN=A|missense_variant|MODERATE|pilY1|gene-PA4554|transcript|TRANSCRIPT_gene-PA4554|protein_coding|1/1|c.1289T>A|p.Phe430Tyr|1289/3486|1289/3486|430/1161||,A|upstream_gene_variant|MODIFIER|PA4548|gene-PA4548|transcript|TRANSCRIPT_gene-PA4548|protein_coding||c.-4509A>T|||||4509|WARNING_TRANSCRIPT_NO_START_CODON,A|upstream_gene_variant|MODIFIER|pilY2|gene-PA4555|transcript|TRANSCRIPT_gene-PA4555|pr…
5101972	T	C	28	ANN=C|synonymous_variant|LOW|pilY1|gene-PA4554|transcript|TRANSCRIPT_gene-PA4554|protein_coding|1/1|c.1290T>C|p.Phe430Phe|1290/3486|1290/3486|430/1161||,C|upstream_gene_variant|MODIFIER|PA4548|gene-PA4548|transcript|TRANSCRIPT_gene-PA4548|protein_coding||c.-4510A>G|||||4510|WARNING_TRANSCRIPT_NO_START_CODON,C|upstream_gene_variant|MODIFIER|pilY2|gene-PA4555|transcript|TRANSCRIPT_gene-PA4555|prote…
5101978	T	C	32	ANN=C|synonymous_variant|LOW|pilY1|gene-PA4554|transcript|TRANSCRIPT_gene-PA4554|protein_coding|1/1|c.1296T>C|p.Gly432Gly|1296/3486|1296/3486|432/1161||,C|upstream_gene_variant|MODIFIER|PA4548|gene-PA4548|transcript|TRANSCRIPT_gene-PA4548|protein_coding||c.-4516A>G|||||4516|WARNING_TRANSCRIPT_NO_START_CODON,C|upstream_gene_variant|MODIFIER|pilY2|gene-PA4555|transcript|TRANSCRIPT_gene-PA4555|prote…
5101984	C	T	38	ANN=T|synonymous_variant|LOW|pilY1|gene-PA4554|transcript|TRANSCRIPT_gene-PA4554|protein_coding|1/1|c.1302C>T|p.Tyr434Tyr|1302/3486|1302/3486|434/1161||,T|upstream_gene_variant|MODIFIER|PA4548|gene-PA4548|transcript|TRANSCRIPT_gene-PA4548|protein_coding||c.-4522G>A|||||4522|WARNING_TRANSCRIPT_NO_START_CODON,T|upstream_gene_variant|MODIFIER|pilY2|gene-PA4555|transcript|TRANSCRIPT_gene-PA4555|prote…
5101985	A	G	33	ANN=G|missense_variant|MODERATE|pilY1|gene-PA4554|transcript|TRANSCRIPT_gene-PA4554|protein_coding|1/1|c.1303A>G|p.Asn435Asp|1303/3486|1303/3486|435/1161||,G|upstream_gene_variant|MODIFIER|PA4548|gene-PA4548|transcript|TRANSCRIPT_gene-PA4548|protein_coding||c.-4523T>C|||||4523|WARNING_TRANSCRIPT_NO_START_CODON,G|upstream_gene_variant|MODIFIER|pilY2|gene-PA4555|transcript|TRANSCRIPT_gene-PA4555|pr…
5101990	T	A	36	ANN=A|missense_variant|MODERATE|pilY1|gene-PA4554|transcript|TRANSCRIPT_gene-PA4554|protein_coding|1/1|c.1308T>A|p.Asp436Glu|1308/3486|1308/3486|436/1161||,A|upstream_gene_variant|MODIFIER|PA4548|gene-PA4548|transcript|TRANSCRIPT_gene-PA4548|protein_coding||c.-4528A>T|||||4528|WARNING_TRANSCRIPT_NO_START_CODON,A|upstream_gene_variant|MODIFIER|pilY2|gene-PA4555|transcript|TRANSCRIPT_gene-PA4555|pr…
5101995	T	C	40	ANN=C|missense_variant|MODERATE|pilY1|gene-PA4554|transcript|TRANSCRIPT_gene-PA4554|protein_coding|1/1|c.1313T>C|p.Val438Ala|1313/3486|1313/3486|438/1161||,C|upstream_gene_variant|MODIFIER|PA4548|gene-PA4548|transcript|TRANSCRIPT_gene-PA4548|protein_coding||c.-4533A>G|||||4533|WARNING_TRANSCRIPT_NO_START_CODON,C|upstream_gene_variant|MODIFIER|pilY2|gene-PA4555|transcript|TRANSCRIPT_gene-PA4555|pr…
5101996	G	C	39	ANN=C|synonymous_variant|LOW|pilY1|gene-PA4554|transcript|TRANSCRIPT_gene-PA4554|protein_coding|1/1|c.1314G>C|p.Val438Val|1314/3486|1314/3486|438/1161||,C|upstream_gene_variant|MODIFIER|PA4548|gene-PA4548|transcript|TRANSCRIPT_gene-PA4548|protein_coding||c.-4534C>G|||||4534|WARNING_TRANSCRIPT_NO_START_CODON,C|upstream_gene_variant|MODIFIER|pilY2|gene-PA4555|transcript|TRANSCRIPT_gene-PA4555|prote…
5101999	T	C	41	ANN=C|synonymous_variant|LOW|pilY1|gene-PA4554|transcript|TRANSCRIPT_gene-PA4554|protein_coding|1/1|c.1317T>C|p.Ala439Ala|1317/3486|1317/3486|439/1161||,C|upstream_gene_variant|MODIFIER|PA4548|gene-PA4548|transcript|TRANSCRIPT_gene-PA4548|protein_coding||c.-4537A>G|||||4537|WARNING_TRANSCRIPT_NO_START_CODON,C|upstream_gene_variant|MODIFIER|pilY2|gene-PA4555|transcript|TRANSCRIPT_gene-PA4555|prote…
5102002	C	G	42	ANN=G|synonymous_variant|LOW|pilY1|gene-PA4554|transcript|TRANSCRIPT_gene-PA4554|protein_coding|1/1|c.1320C>G|p.Gly440Gly|1320/3486|1320/3486|440/1161||,G|upstream_gene_variant|MODIFIER|PA4548|gene-PA4548|transcript|TRANSCRIPT_gene-PA4548|protein_coding||c.-4540G>C|||||4540|WARNING_TRANSCRIPT_NO_START_CODON,G|upstream_gene_variant|MODIFIER|pilY2|gene-PA4555|transcript|TRANSCRIPT_gene-PA4555|prote…
5102003	A	C	41	ANN=C|missense_variant|MODERATE|pilY1|gene-PA4554|transcript|TRANSCRIPT_gene-PA4554|protein_coding|1/1|c.1321A>C|p.Asn441His|1321/3486|1321/3486|441/1161||,C|upstream_gene_variant|MODIFIER|PA4548|gene-PA4548|transcript|TRANSCRIPT_gene-PA4548|protein_coding||c.-4541T>G|||||4541|WARNING_TRANSCRIPT_NO_START_CODON,C|upstream_gene_variant|MODIFIER|pilY2|gene-PA4555|transcript|TRANSCRIPT_gene-PA4555|pr…
5102004	A	G	34	ANN=G|missense_variant|MODERATE|pilY1|gene-PA4554|transcript|TRANSCRIPT_gene-PA4554|protein_coding|1/1|c.1322A>G|p.Asn441Ser|1322/3486|1322/3486|441/1161||,G|upstream_gene_variant|MODIFIER|PA4548|gene-PA4548|transcript|TRANSCRIPT_gene-PA4548|protein_coding||c.-4542T>C|||||4542|WARNING_TRANSCRIPT_NO_START_CODON,G|upstream_gene_variant|MODIFIER|pilY2|gene-PA4555|transcript|TRANSCRIPT_gene-PA4555|pr…
5102629	C	T	27	ANN=T|synonymous_variant|LOW|pilY1|gene-PA4554|transcript|TRANSCRIPT_gene-PA4554|protein_coding|1/1|c.1947C>T|p.Ala649Ala|1947/3486|1947/3486|649/1161||,T|upstream_gene_variant|MODIFIER|pilY2|gene-PA4555|transcript|TRANSCRIPT_gene-PA4555|protein_coding||c.-1541C>T|||||1541|,T|upstream_gene_variant|MODIFIER|pilE|gene-PA4556|transcript|TRANSCRIPT_gene-PA4556|protein_coding||c.-1885C>T|||||1885|,T|d…
5116811	T	C	225	ANN=C|upstream_gene_variant|MODIFIER|PA4562|gene-PA4562|transcript|TRANSCRIPT_gene-PA4562|protein_coding||c.-4432A>G|||||4432|,C|upstream_gene_variant|MODIFIER|PA4564|gene-PA4564|transcript|TRANSCRIPT_gene-PA4564|protein_coding||c.-3342A>G|||||3342|,C|upstream_gene_variant|MODIFIER|proB|gene-PA4565|transcript|TRANSCRIPT_gene-PA4565|protein_coding||c.-2212A>G|||||2212|,C|upstream_gene_variant|MODI…
5189778	C	T	174	ANN=T|missense_variant|MODERATE|PA4625|gene-PA4625|transcript|TRANSCRIPT_gene-PA4625|protein_coding|1/1|c.3098G>A|p.Ser1033Asn|3098/6465|3098/6465|1033/2154||,T|upstream_gene_variant|MODIFIER|PA4624|gene-PA4624|transcript|TRANSCRIPT_gene-PA4624|protein_coding||c.-3430G>A|||||3430|,T|upstream_gene_variant|MODIFIER|hprA|gene-PA4626|transcript|TRANSCRIPT_gene-PA4626|protein_coding||c.-3418C>T|||||34…
5205180	G	A	223	ANN=A|missense_variant|MODERATE|PA4636|gene-PA4636|transcript|TRANSCRIPT_gene-PA4636|protein_coding|1/1|c.253G>A|p.Ala85Thr|253/1161|253/1161|85/386||,A|upstream_gene_variant|MODIFIER|PA4632|gene-PA4632|transcript|TRANSCRIPT_gene-PA4632|protein_coding||c.-4856C>T|||||4856|,A|upstream_gene_variant|MODIFIER|PA4634|gene-PA4634|transcript|TRANSCRIPT_gene-PA4634|protein_coding||c.-1938C>T|||||1938|,A|…
5247436	T	C	222	ANN=C|upstream_gene_variant|MODIFIER|PA4674|gene-PA4674|transcript|TRANSCRIPT_gene-PA4674|protein_coding||c.-4877A>G|||||4877|,C|upstream_gene_variant|MODIFIER|PA4676|gene-PA4676|transcript|TRANSCRIPT_gene-PA4676|protein_coding||c.-1313A>G|||||1313|,C|upstream_gene_variant|MODIFIER|PA4677|gene-PA4677|transcript|TRANSCRIPT_gene-PA4677|protein_coding||c.-13A>G|||||13|,C|downstream_gene_variant|MODI…
5270110	T	C	222	ANN=C|missense_variant|MODERATE|PA4691|gene-PA4691|transcript|TRANSCRIPT_gene-PA4691|protein_coding|1/1|c.302A>G|p.Gln101Arg|302/609|302/609|101/202||,C|upstream_gene_variant|MODIFIER|PA4690.2|gene-PA4690.2|transcript|rna-PA4690.2|rRNA||n.-2858A>G|||||2858|,C|upstream_gene_variant|MODIFIER|PA4690.3|gene-PA4690.3|transcript|rna-PA4690.3|protein_coding||c.-2556A>G|||||2556|WARNING_TRANSCRIPT_INCOMP…
5291462	T	C	225	ANN=C|missense_variant|MODERATE|phuR|gene-PA4710|transcript|TRANSCRIPT_gene-PA4710|protein_coding|1/1|c.2246T>C|p.Leu749Pro|2246/2295|2246/2295|749/764||,C|upstream_gene_variant|MODIFIER|PA4707|gene-PA4707|transcript|TRANSCRIPT_gene-PA4707|protein_coding||c.-4444A>G|||||4444|WARNING_TRANSCRIPT_NO_START_CODON,C|upstream_gene_variant|MODIFIER|phuT|gene-PA4708|transcript|TRANSCRIPT_gene-PA4708|prote…
5319807	AGGCG	AGGCGGCG	31	ANN=AGGCGGCG|disruptive_inframe_insertion|MODERATE|PA4735|gene-PA4735|transcript|TRANSCRIPT_gene-PA4735|protein_coding|1/1|c.1235_1237dupGCG|p.Gly412dup|1238/3267|1238/3267|413/1088||,AGGCGGCG|upstream_gene_variant|MODIFIER|PA4736|gene-PA4736|transcript|TRANSCRIPT_gene-PA4736|protein_coding||c.-2037_-2035dupGCG|||||2034|,AGGCGGCG|upstream_gene_variant|MODIFIER|PA4737|gene-PA4737|transcript|TRANSC…
5321873	GCCCCCC	GCCCCCCC	94.5	ANN=GCCCCCCC|frameshift_variant|HIGH|PA4736|gene-PA4736|transcript|TRANSCRIPT_gene-PA4736|protein_coding|1/1|c.34dupC|p.Leu12fs|35/294|35/294|12/97||,GCCCCCCC|upstream_gene_variant|MODIFIER|PA4737|gene-PA4737|transcript|TRANSCRIPT_gene-PA4737|protein_coding||c.-257dupC|||||256|,GCCCCCCC|downstream_gene_variant|MODIFIER|acsB|gene-PA4733|transcript|TRANSCRIPT_gene-PA4733|protein_coding||c.*4408dupC…
5361751	T	C	57	ANN=C|missense_variant|MODERATE|PA4773|gene-PA4773|transcript|TRANSCRIPT_gene-PA4773|protein_coding|1/1|c.166T>C|p.Phe56Leu|166/483|166/483|56/160||,C|upstream_gene_variant|MODIFIER|PA4774|gene-PA4774|transcript|TRANSCRIPT_gene-PA4774|protein_coding||c.-395T>C|||||395|WARNING_TRANSCRIPT_NO_START_CODON,C|upstream_gene_variant|MODIFIER|PA4775|gene-PA4775|transcript|TRANSCRIPT_gene-PA4775|protein_co…
5403312	C	A	145	ANN=A|missense_variant|MODERATE|fadH2|gene-PA4814|transcript|TRANSCRIPT_gene-PA4814|protein_coding|1/1|c.8C>A|p.Thr3Asn|8/2046|8/2046|3/681||,A|upstream_gene_variant|MODIFIER|fdnH|gene-PA4811|transcript|TRANSCRIPT_gene-PA4811|protein_coding||c.-4693G>T|||||4693|,A|upstream_gene_variant|MODIFIER|fdnG|gene-PA4812|transcript|TRANSCRIPT_gene-PA4812|protein_coding||c.-1604G>T|||||1604|,A|upstream_gene…
5564146	T	C	223	ANN=C|missense_variant|MODERATE|fimW|gene-PA4958|transcript|TRANSCRIPT_gene-PA4958|protein_coding|1/1|c.542T>C|p.Val181Ala|542/1824|542/1824|181/607||,C|upstream_gene_variant|MODIFIER|motA|gene-PA4954|transcript|TRANSCRIPT_gene-PA4954|protein_coding||c.-4274A>G|||||4274|,C|upstream_gene_variant|MODIFIER|fimX|gene-PA4959|transcript|TRANSCRIPT_gene-PA4959|protein_coding||c.-1347T>C|||||1347|,C|upst…
5655220	CCGGCGGCGGC	CCGGCGGCGGCGGC	214	ANN=CCGGCGGCGGCGGC|conservative_inframe_insertion|MODERATE|PA5024|gene-PA5024|transcript|TRANSCRIPT_gene-PA5024|protein_coding|1/1|c.673_675dupGGC|p.Gly225dup|676/972|676/972|226/323||,CCGGCGGCGGCGGC|upstream_gene_variant|MODIFIER|metY|gene-PA5025|transcript|TRANSCRIPT_gene-PA5025|protein_coding||c.-420_-418dupGGC|||||417|,CCGGCGGCGGCGGC|upstream_gene_variant|MODIFIER|PA5026|gene-PA5026|transcrip…
5672747	CGGAGCGGG	CGG	214	ANN=CGG|conservative_inframe_deletion|MODERATE|PA5037|gene-PA5037|transcript|TRANSCRIPT_gene-PA5037|protein_coding|1/1|c.1267_1272delCCCGCT|p.Pro423_Ala424del|1272/1656|1267/1656|423/551||,CGG|upstream_gene_variant|MODIFIER|gltB|gene-PA5036|transcript|TRANSCRIPT_gene-PA5036|protein_coding||c.-614_-609delCCCGCT|||||609|,CGG|downstream_gene_variant|MODIFIER|aroB|gene-PA5038|transcript|TRANSCRIPT_ge…
5677085	G	A	21	ANN=A|synonymous_variant|LOW|pilQ|gene-PA5040|transcript|TRANSCRIPT_gene-PA5040|protein_coding|1/1|c.774C>T|p.Thr258Thr|774/2145|774/2145|258/714||,A|upstream_gene_variant|MODIFIER|gltB|gene-PA5036|transcript|TRANSCRIPT_gene-PA5036|protein_coding||c.-4944C>T|||||4944|,A|upstream_gene_variant|MODIFIER|PA5037|gene-PA5037|transcript|TRANSCRIPT_gene-PA5037|protein_coding||c.-3064C>T|||||3064|,A|upstr…
5679286	C	T	222	ANN=T|missense_variant|MODERATE|pilN|gene-PA5043|transcript|TRANSCRIPT_gene-PA5043|protein_coding|1/1|c.364G>A|p.Gly122Ser|364/597|364/597|122/198||,T|upstream_gene_variant|MODIFIER|aroB|gene-PA5038|transcript|TRANSCRIPT_gene-PA5038|protein_coding||c.-4152G>A|||||4152|,T|upstream_gene_variant|MODIFIER|aroK|gene-PA5039|transcript|TRANSCRIPT_gene-PA5039|protein_coding||c.-3584G>A|||||3584|WARNING_T…
5689957	GA	GAA	214	ANN=GAA|upstream_gene_variant|MODIFIER|PA5047|gene-PA5047|transcript|TRANSCRIPT_gene-PA5047|protein_coding||c.-3678_-3677insT|||||3678|,GAA|upstream_gene_variant|MODIFIER|PA5048|gene-PA5048|transcript|TRANSCRIPT_gene-PA5048|protein_coding||c.-2914_-2913insT|||||2914|WARNING_TRANSCRIPT_NO_START_CODON,GAA|upstream_gene_variant|MODIFIER|rpmE|gene-PA5049|transcript|TRANSCRIPT_gene-PA5049|protein_codi…
5784432	G	A	34	ANN=A|start_lost|HIGH|PA5136|gene-PA5136|transcript|TRANSCRIPT_gene-PA5136|protein_coding|1/1|c.3G>A|p.Met1?|3/1482|3/1482|1/493||,A|downstream_gene_variant|MODIFIER|pgm|gene-PA5131|transcript|TRANSCRIPT_gene-PA5131|protein_coding||c.*4751G>A|||||4751|,A|downstream_gene_variant|MODIFIER|PA5132|gene-PA5132|transcript|TRANSCRIPT_gene-PA5132|protein_coding||c.*3619G>A|||||3619|,A|downstream_gene_var…
5905124	G	A	227	ANN=A|synonymous_variant|LOW|hemB|gene-PA5243|transcript|TRANSCRIPT_gene-PA5243|protein_coding|1/1|c.504C>T|p.Gly168Gly|504/1014|504/1014|168/337||WARNING_TRANSCRIPT_NO_START_CODON,A|upstream_gene_variant|MODIFIER|rho|gene-PA5239|transcript|TRANSCRIPT_gene-PA5239|protein_coding||c.-5000C>T|||||5000|,A|upstream_gene_variant|MODIFIER|trxA|gene-PA5240|transcript|TRANSCRIPT_gene-PA5240|protein_coding…
6090789	C	T	20	ANN=T|upstream_gene_variant|MODIFIER|gbcA|gene-PA5410|transcript|TRANSCRIPT_gene-PA5410|protein_coding||c.-4115G>A|||||4115|,T|upstream_gene_variant|MODIFIER|PA5412|gene-PA5412|transcript|TRANSCRIPT_gene-PA5412|protein_coding||c.-83G>A|||||83|,T|upstream_gene_variant|MODIFIER|glyA1|gene-PA5415|transcript|TRANSCRIPT_gene-PA5415|protein_coding||c.-3235C>T|||||3235|,T|upstream_gene_variant|MODIFIER|…
6090791	T	C	20	ANN=C|upstream_gene_variant|MODIFIER|gbcA|gene-PA5410|transcript|TRANSCRIPT_gene-PA5410|protein_coding||c.-4117A>G|||||4117|,C|upstream_gene_variant|MODIFIER|PA5412|gene-PA5412|transcript|TRANSCRIPT_gene-PA5412|protein_coding||c.-85A>G|||||85|,C|upstream_gene_variant|MODIFIER|glyA1|gene-PA5415|transcript|TRANSCRIPT_gene-PA5415|protein_coding||c.-3233T>C|||||3233|,C|upstream_gene_variant|MODIFIER|…
6090792	C	T	20	ANN=T|upstream_gene_variant|MODIFIER|gbcA|gene-PA5410|transcript|TRANSCRIPT_gene-PA5410|protein_coding||c.-4118G>A|||||4118|,T|upstream_gene_variant|MODIFIER|PA5412|gene-PA5412|transcript|TRANSCRIPT_gene-PA5412|protein_coding||c.-86G>A|||||86|,T|upstream_gene_variant|MODIFIER|glyA1|gene-PA5415|transcript|TRANSCRIPT_gene-PA5415|protein_coding||c.-3232C>T|||||3232|,T|upstream_gene_variant|MODIFIER|…
6168096	T	C	222	ANN=C|missense_variant|MODERATE|PA5477|gene-PA5477|transcript|TRANSCRIPT_gene-PA5477|protein_coding|1/1|c.314T>C|p.Val105Ala|314/1041|314/1041|105/346||,C|upstream_gene_variant|MODIFIER|PA5475|gene-PA5475|transcript|TRANSCRIPT_gene-PA5475|protein_coding||c.-2119A>G|||||2119|,C|upstream_gene_variant|MODIFIER|citA|gene-PA5476|transcript|TRANSCRIPT_gene-PA5476|protein_coding||c.-687A>G|||||687|,C|do…
6188038	C	G	36	ANN=G|upstream_gene_variant|MODIFIER|polA|gene-PA5493|transcript|TRANSCRIPT_gene-PA5493|protein_coding||c.-1513G>C|||||1513|,G|upstream_gene_variant|MODIFIER|np20|gene-PA5499|transcript|TRANSCRIPT_gene-PA5499|protein_coding||c.-4141C>G|||||4141|,G|upstream_gene_variant|MODIFIER|znuC|gene-PA5500|transcript|TRANSCRIPT_gene-PA5500|protein_coding||c.-4644C>G|||||4644|,G|downstream_gene_variant|MODIFI…
6211867	CGGAAA	CGGAAATGAGGAAA	217	ANN=CGGAAATGAGGAAA|upstream_gene_variant|MODIFIER|PA5515|gene-PA5515|transcript|TRANSCRIPT_gene-PA5515|protein_coding||c.-3331_-3330insTTTCCTCA|||||3331|,CGGAAATGAGGAAA|upstream_gene_variant|MODIFIER|PA5517|gene-PA5517|transcript|TRANSCRIPT_gene-PA5517|protein_coding||c.-1810_-1809insTTTCCTCA|||||1810|,CGGAAATGAGGAAA|upstream_gene_variant|MODIFIER|PA5518|gene-PA5518|transcript|TRANSCRIPT_gene-PA5…
6234865	G	A	222	ANN=A|missense_variant|MODERATE|PA5542|gene-PA5542|transcript|TRANSCRIPT_gene-PA5542|protein_coding|1/1|c.880C>T|p.Arg294Cys|880/1245|880/1245|294/414||,A|upstream_gene_variant|MODIFIER|amiA|gene-PA5538|transcript|TRANSCRIPT_gene-PA5538|protein_coding||c.-3303C>T|||||3303|,A|downstream_gene_variant|MODIFIER|PA5537|gene-PA5537|transcript|TRANSCRIPT_gene-PA5537|protein_coding||c.*4474G>A|||||4474|,…
6264400	CCCCG	CCCCGTTTAAAGAGACCGGCGATTCTAGTGAAATCGAACGGCCCG	24.4	ANN=CCCCGTTTAAAGAGACCGGCGATTCTAGTGAAATCGAACGGCCCG|feature_elongation|MODIFIER|||||||||||||

## Sheet: 213-2_SNV
Dataset: Output from SnpEff annotation of SNVs unique to clinical isolate 213-2 when mapped to a PAO1 reference genome.
##INFO=<ID=DP,Number=1,Type=Integer,Description="Raw read depth">
##INFO=<ID=DP4,Number=4,Type=Integer,Description="# high-quality ref-forward bases, ref-reverse, alt-forward and alt-reverse bases">
##INFO=<ID=MQ,Number=1,Type=Integer,Description="Root-mean-square mapping quality of covering reads">
##INFO=<ID=FQ,Number=1,Type=Float,Description="Phred probability of all samples being the same">
##INFO=<ID=AF1,Number=1,Type=Float,Description="Max-likelihood estimate of the first ALT allele frequency (assuming HWE)">
##INFO=<ID=AC1,Number=1,Type=Float,Description="Max-likelihood estimate of the first ALT allele count (no HWE assumption)">
##INFO=<ID=AN,Number=1,Type=Integer,Description="Total number of alleles in called genotypes">
##INFO=<ID=IS,Number=2,Type=Float,Description="Maximum number of reads supporting an indel and fraction of indel reads">
##INFO=<ID=AC,Number=A,Type=Integer,Description="Allele count in genotypes for each ALT allele, in the same order as listed">
##INFO=<ID=G3,Number=3,Type=Float,Description="ML estimate of genotype frequencies">
##INFO=<ID=HWE,Number=1,Type=Float,Description="Chi^2 based HWE test P-value based on G3">
##INFO=<ID=CLR,Number=1,Type=Integer,Description="Log ratio of genotype likelihoods with and without the constraint">
##INFO=<ID=UGT,Number=1,Type=String,Description="The most probable unconstrained genotype configuration in the trio">
##INFO=<ID=CGT,Number=1,Type=String,Description="The most probable constrained genotype configuration in the trio">
##INFO=<ID=PV4,Number=4,Type=Float,Description="P-values for strand bias, baseQ bias, mapQ bias and tail distance bias">
##INFO=<ID=INDEL,Number=0,Type=Flag,Description="Indicates that the variant is an INDEL.">
##INFO=<ID=PC2,Number=2,Type=Integer,Description="Phred probability of the nonRef allele frequency in group1 samples being larger (,smaller) than in group2.">
##INFO=<ID=PCHI2,Number=1,Type=Float,Description="Posterior weighted chi^2 P-value for testing the association between group1 and group2 samples.">
##INFO=<ID=QCHI2,Number=1,Type=Integer,Description="Phred scaled PCHI2.">
##INFO=<ID=PR,Number=1,Type=Integer,Description="# permutations yielding a smaller PCHI2.">
##INFO=<ID=QBD,Number=1,Type=Float,Description="Quality by Depth: QUAL/#reads">
##INFO=<ID=RPB,Number=1,Type=Float,Description="Read Position Bias">
##INFO=<ID=MDV,Number=1,Type=Integer,Description="Maximum number of high-quality nonRef reads in samples">
##INFO=<ID=ANN,Number=.,Type=String,Description="Functional annotations: 'Allele | Annotation | Annotation_Impact | Gene_Name | Gene_ID | Feature_Type | Feature_ID | Transcript_BioType | Rank | HGVS.c | HGVS.p | cDNA.pos / cDNA.length | CDS.pos / CDS.length | AA.pos / AA.length | Distance | ERRORS / WARNINGS / INFO' ">
##INFO=<ID=LOF,Number=.,Type=String,Description="Predicted loss of function effects for this variant. Format: 'Gene_Name | Gene_ID | Number_of_transcripts_in_gene | Percent_of_transcripts_affected'">
##INFO=<ID=NMD,Number=.,Type=String,Description="Predicted nonsense mediated decay effects for this variant. Format: 'Gene_Name | Gene_ID | Number_of_transcripts_in_gene | Percent_of_transcripts_affected'">
POS	REF	ALT	QUAL	INFO
7080	T	C	142	ANN=C|missense_variant|MODERATE|lptA|gene-PA0005|transcript|TRANSCRIPT_gene-PA0005|protein_coding|1/1|c.712A>G|p.Met238Val|712/774|712/774|238/257||,C|upstream_gene_variant|MODIFIER|PA0007|gene-PA0007|transcript|TRANSCRIPT_gene-PA0007|protein_coding||c.-1591T>C|||||1591|WARNING_TRANSCRIPT_NO_START_CODON,C|downstream_gene_variant|MODIFIER|dnaN|gene-PA0002|transcript|TRANSCRIPT_gene-PA0002|protein_…
15193	TCCC	TCC	40.4	ANN=TCC|upstream_gene_variant|MODIFIER|glyS|gene-PA0008|transcript|TRANSCRIPT_gene-PA0008|protein_coding||c.-2708delG|||||2708|,TCC|upstream_gene_variant|MODIFIER|glyQ|gene-PA0009|transcript|TRANSCRIPT_gene-PA0009|protein_coding||c.-1761delG|||||1761|WARNING_TRANSCRIPT_NO_START_CODON,TCC|upstream_gene_variant|MODIFIER|PA0012|gene-PA0012|transcript|TRANSCRIPT_gene-PA0012|protein_coding||c.-11delC|…
17312	G	A	222	ANN=A|upstream_gene_variant|MODIFIER|glyS|gene-PA0008|transcript|TRANSCRIPT_gene-PA0008|protein_coding||c.-4824C>T|||||4824|,A|upstream_gene_variant|MODIFIER|glyQ|gene-PA0009|transcript|TRANSCRIPT_gene-PA0009|protein_coding||c.-3877C>T|||||3877|WARNING_TRANSCRIPT_NO_START_CODON,A|upstream_gene_variant|MODIFIER|PA0014|gene-PA0014|transcript|TRANSCRIPT_gene-PA0014|protein_coding||c.-705C>T|||||705|…
39170	CGG	CG	22.2	ANN=CG|upstream_gene_variant|MODIFIER|betC|gene-PA0031|transcript|TRANSCRIPT_gene-PA0031|protein_coding||c.-4661delC|||||4661|,CG|upstream_gene_variant|MODIFIER|PA0033|gene-PA0033|transcript|TRANSCRIPT_gene-PA0033|protein_coding||c.-2902delC|||||2902|,CG|upstream_gene_variant|MODIFIER|PA0034|gene-PA0034|transcript|TRANSCRIPT_gene-PA0034|protein_coding||c.-2271delC|||||2271|,CG|upstream_gene_varia…
122574	TT	TTCT	60.4	ANN=TTCT|frameshift_variant|HIGH|PA0101|gene-PA0101|transcript|TRANSCRIPT_gene-PA0101|protein_coding|1/1|c.328_329insCT|p.Phe110fs|329/1248|329/1248|110/415||,TTCT|upstream_gene_variant|MODIFIER|PA0102|gene-PA0102|transcript|TRANSCRIPT_gene-PA0102|protein_coding||c.-1296_-1295insCT|||||1295|,TTCT|upstream_gene_variant|MODIFIER|PA0103|gene-PA0103|transcript|TRANSCRIPT_gene-PA0103|protein_coding||c…
151879	TA	TAA	35.4	ANN=TAA|upstream_gene_variant|MODIFIER|gabP|gene-PA0129|transcript|TRANSCRIPT_gene-PA0129|protein_coding||c.-4489_-4488insT|||||4489|,TAA|upstream_gene_variant|MODIFIER|PA0130|gene-PA0130|transcript|TRANSCRIPT_gene-PA0130|protein_coding||c.-2827_-2826insT|||||2827|,TAA|upstream_gene_variant|MODIFIER|PA0131|gene-PA0131|transcript|TRANSCRIPT_gene-PA0131|protein_coding||c.-2456_-2455insT|||||2456|,T…
165232	C	CGATGTCAGGCGCGCT,CT	32.2	ANN=CT|frameshift_variant|HIGH|PA0145|gene-PA0145|transcript|TRANSCRIPT_gene-PA0145|protein_coding|1/1|c.505_506insA|p.Gly169fs|505/519|505/519|169/172||,CGATGTCAGGCGCGCT|stop_gained&conservative_inframe_insertion|HIGH|PA0145|gene-PA0145|transcript|TRANSCRIPT_gene-PA0145|protein_coding|1/1|c.505_506insAGCGCGCCTGACATC|p.Gly169delinsGluArgAlaTerHisArg|505/519|505/519|169/172||,CGATGTCAGGCGCGCT|upst…
170919	GCC	GC	32	ANN=GC|upstream_gene_variant|MODIFIER|PA0151|gene-PA0151|transcript|TRANSCRIPT_gene-PA0151|protein_coding||c.-126delC|||||126|,GC|upstream_gene_variant|MODIFIER|pcaQ|gene-PA0152|transcript|TRANSCRIPT_gene-PA0152|protein_coding||c.-2890delC|||||2890|WARNING_TRANSCRIPT_NO_START_CODON,GC|upstream_gene_variant|MODIFIER|pcaH|gene-PA0153|transcript|TRANSCRIPT_gene-PA0153|protein_coding||c.-3852delC||||…
209392	C	T	222	ANN=T|missense_variant|MODERATE|atsA|gene-PA0183|transcript|TRANSCRIPT_gene-PA0183|protein_coding|1/1|c.142G>A|p.Ala48Thr|142/1611|142/1611|48/536||,T|upstream_gene_variant|MODIFIER|PA0179|gene-PA0179|transcript|TRANSCRIPT_gene-PA0179|protein_coding||c.-4933G>A|||||4933|,T|upstream_gene_variant|MODIFIER|cttP|gene-PA0180|transcript|TRANSCRIPT_gene-PA0180|protein_coding||c.-3563G>A|||||3563|,T|upst…
226354	A	G	222	ANN=G|missense_variant|MODERATE|pntB|gene-PA0196|transcript|TRANSCRIPT_gene-PA0196|protein_coding|1/1|c.752A>G|p.Asn251Ser|752/1437|752/1437|251/478||,G|upstream_gene_variant|MODIFIER|tonB2|gene-PA0197|transcript|TRANSCRIPT_gene-PA0197|protein_coding||c.-1028A>G|||||1028|,G|upstream_gene_variant|MODIFIER|exbB1|gene-PA0198|transcript|TRANSCRIPT_gene-PA0198|protein_coding||c.-1869A>G|||||1869|,G|up…
241773	A	G	131	ANN=G|synonymous_variant|LOW|PA0213|gene-PA0213|transcript|TRANSCRIPT_gene-PA0213|protein_coding|1/1|c.21A>G|p.Ser7Ser|21/693|21/693|7/230||WARNING_TRANSCRIPT_NO_START_CODON,G|upstream_gene_variant|MODIFIER|PA0214|gene-PA0214|transcript|TRANSCRIPT_gene-PA0214|protein_coding||c.-669A>G|||||669|,G|upstream_gene_variant|MODIFIER|PA0215|gene-PA0215|transcript|TRANSCRIPT_gene-PA0215|protein_coding||c.…
264017	C	T	222	ANN=T|missense_variant|MODERATE|PA0234|gene-PA0234|transcript|TRANSCRIPT_gene-PA0234|protein_coding|1/1|c.329C>T|p.Thr110Ile|329/834|329/834|110/277||,T|upstream_gene_variant|MODIFIER|PA0236|gene-PA0236|transcript|TRANSCRIPT_gene-PA0236|protein_coding||c.-2599C>T|||||2599|,T|upstream_gene_variant|MODIFIER|PA0237|gene-PA0237|transcript|TRANSCRIPT_gene-PA0237|protein_coding||c.-3621C>T|||||3621|,T|…
264739	G	T,A	65	ANN=A|upstream_gene_variant|MODIFIER|PA0236|gene-PA0236|transcript|TRANSCRIPT_gene-PA0236|protein_coding||c.-1877G>A|||||1877|,T|upstream_gene_variant|MODIFIER|PA0236|gene-PA0236|transcript|TRANSCRIPT_gene-PA0236|protein_coding||c.-1877G>T|||||1877|,A|upstream_gene_variant|MODIFIER|PA0237|gene-PA0237|transcript|TRANSCRIPT_gene-PA0237|protein_coding||c.-2899G>A|||||2899|,T|upstream_gene_variant|MO…
264779	C	T	49	ANN=T|upstream_gene_variant|MODIFIER|PA0236|gene-PA0236|transcript|TRANSCRIPT_gene-PA0236|protein_coding||c.-1837C>T|||||1837|,T|upstream_gene_variant|MODIFIER|PA0237|gene-PA0237|transcript|TRANSCRIPT_gene-PA0237|protein_coding||c.-2859C>T|||||2859|,T|upstream_gene_variant|MODIFIER|PA0238|gene-PA0238|transcript|TRANSCRIPT_gene-PA0238|protein_coding||c.-3925C>T|||||3925|,T|upstream_gene_variant|MO…
264821	G	T	37	ANN=T|upstream_gene_variant|MODIFIER|PA0236|gene-PA0236|transcript|TRANSCRIPT_gene-PA0236|protein_coding||c.-1795G>T|||||1795|,T|upstream_gene_variant|MODIFIER|PA0237|gene-PA0237|transcript|TRANSCRIPT_gene-PA0237|protein_coding||c.-2817G>T|||||2817|,T|upstream_gene_variant|MODIFIER|PA0238|gene-PA0238|transcript|TRANSCRIPT_gene-PA0238|protein_coding||c.-3883G>T|||||3883|,T|upstream_gene_variant|MO…
264858	A	C	67	ANN=C|upstream_gene_variant|MODIFIER|PA0236|gene-PA0236|transcript|TRANSCRIPT_gene-PA0236|protein_coding||c.-1758A>C|||||1758|,C|upstream_gene_variant|MODIFIER|PA0237|gene-PA0237|transcript|TRANSCRIPT_gene-PA0237|protein_coding||c.-2780A>C|||||2780|,C|upstream_gene_variant|MODIFIER|PA0238|gene-PA0238|transcript|TRANSCRIPT_gene-PA0238|protein_coding||c.-3846A>C|||||3846|,C|upstream_gene_variant|MO…
286137	T	C	222	ANN=C|missense_variant|MODERATE|PA0254|gene-PA0254|transcript|TRANSCRIPT_gene-PA0254|protein_coding|1/1|c.68A>G|p.Asp23Gly|68/1491|68/1491|23/496||,C|upstream_gene_variant|MODIFIER|PA0249|gene-PA0249|transcript|TRANSCRIPT_gene-PA0249|protein_coding||c.-3892A>G|||||3892|,C|upstream_gene_variant|MODIFIER|PA0250|gene-PA0250|transcript|TRANSCRIPT_gene-PA0250|protein_coding||c.-3380A>G|||||3380|,C|ups…
317242	A	G	222	ANN=G|missense_variant|MODERATE|sbp|gene-PA0283|transcript|TRANSCRIPT_gene-PA0283|protein_coding|1/1|c.548T>C|p.Leu183Pro|548/999|548/999|183/332||,G|upstream_gene_variant|MODIFIER|PA0278|gene-PA0278|transcript|TRANSCRIPT_gene-PA0278|protein_coding||c.-4109T>C|||||4109|,G|upstream_gene_variant|MODIFIER|cysA|gene-PA0280|transcript|TRANSCRIPT_gene-PA0280|protein_coding||c.-2315T>C|||||2315|,G|upstr…
322597	C	T	222	ANN=T|synonymous_variant|LOW|gpuP|gene-PA0287|transcript|TRANSCRIPT_gene-PA0287|protein_coding|1/1|c.423C>T|p.Thr141Thr|423/1386|423/1386|141/461||,T|upstream_gene_variant|MODIFIER|sbp|gene-PA0283|transcript|TRANSCRIPT_gene-PA0283|protein_coding||c.-4808G>A|||||4808|,T|upstream_gene_variant|MODIFIER|PA0284|gene-PA0284|transcript|TRANSCRIPT_gene-PA0284|protein_coding||c.-4449G>A|||||4449|,T|upstre…
334117	T	C	83	ANN=C|synonymous_variant|LOW|spuI|gene-PA0296|transcript|TRANSCRIPT_gene-PA0296|protein_coding|1/1|c.339A>G|p.Glu113Glu|339/1377|339/1377|113/458||,C|upstream_gene_variant|MODIFIER|aguA|gene-PA0292|transcript|TRANSCRIPT_gene-PA0292|protein_coding||c.-4210A>G|||||4210|,C|upstream_gene_variant|MODIFIER|aguB|gene-PA0293|transcript|TRANSCRIPT_gene-PA0293|protein_coding||c.-3246A>G|||||3246|,C|upstrea…
349577	CGGGGGGG	CGGGGGGGG	98.5	ANN=CGGGGGGGG|frameshift_variant|HIGH|PA0308|gene-PA0308|transcript|TRANSCRIPT_gene-PA0308|protein_coding|1/1|c.535dupG|p.Ala179fs|536/1020|536/1020|179/339||,CGGGGGGGG|upstream_gene_variant|MODIFIER|PA0305|gene-PA0305|transcript|TRANSCRIPT_gene-PA0305|protein_coding||c.-2895_-2894insC|||||2895|,CGGGGGGGG|upstream_gene_variant|MODIFIER|PA0306a|gene-PA0306a|transcript|TRANSCRIPT_gene-PA0306a|prote…
359919	AAGC	AAGCTTCGCTTAAGCGCCGATTCAGC	215	ANN=AAGCTTCGCTTAAGCGCCGATTCAGC|upstream_gene_variant|MODIFIER|serA|gene-PA0316|transcript|TRANSCRIPT_gene-PA0316|protein_coding||c.-3446_-3445insGCTGAATCGGCGCTTAAGCGAA|||||3446|,AAGCTTCGCTTAAGCGCCGATTCAGC|upstream_gene_variant|MODIFIER|PA0320|gene-PA0320|transcript|TRANSCRIPT_gene-PA0320|protein_coding||c.-60_-59insTTCGCTTAAGCGCCGATTCAGC|||||59|,AAGCTTCGCTTAAGCGCCGATTCAGC|downstream_gene_variant|…
368944	A	G	222	ANN=G|missense_variant|MODERATE|PA0328|gene-PA0328|transcript|TRANSCRIPT_gene-PA0328|protein_coding|1/1|c.1462T>C|p.Ser488Pro|1462/1944|1462/1944|488/647||WARNING_TRANSCRIPT_NO_START_CODON,G|upstream_gene_variant|MODIFIER|PA0323|gene-PA0323|transcript|TRANSCRIPT_gene-PA0323|protein_coding||c.-4623T>C|||||4623|,G|upstream_gene_variant|MODIFIER|PA0324|gene-PA0324|transcript|TRANSCRIPT_gene-PA0324|p…
417889	GCCCGAGCCCGAGCCCGA	GCCCGAGCCCGAGCCCGACCCCGAGCCCGAGCCCGA	214	ANN=GCCCGAGCCCGAGCCCGACCCCGAGCCCGAGCCCGA|disruptive_inframe_insertion|MODERATE|ftsY|gene-PA0373|transcript|TRANSCRIPT_gene-PA0373|protein_coding|1/1|c.380_381insCCCCGAGCCCGAGCCCGA|p.Pro126_Glu127insAspProGluProGluPro|381/1368|381/1368|127/455||,GCCCGAGCCCGAGCCCGACCCCGAGCCCGAGCCCGA|upstream_gene_variant|MODIFIER|PA0368|gene-PA0368|transcript|TRANSCRIPT_gene-PA0368|protein_coding||c.-4580_-4579insT…
480019	TGGGGGGG	TGGGGGGGG	93.5	ANN=TGGGGGGGG|upstream_gene_variant|MODIFIER|PA0428|gene-PA0428|transcript|TRANSCRIPT_gene-PA0428|protein_coding||c.-222_-221insC|||||222|,TGGGGGGGG|upstream_gene_variant|MODIFIER|PA0433|gene-PA0433|transcript|TRANSCRIPT_gene-PA0433|protein_coding||c.-4378_-4377insG|||||4377|,TGGGGGGGG|upstream_gene_variant|MODIFIER|PA0434|gene-PA0434|transcript|TRANSCRIPT_gene-PA0434|protein_coding||c.-4938_-493…
530478	A	T	26	ANN=T|missense_variant|MODERATE|fiuA|gene-PA0470|transcript|TRANSCRIPT_gene-PA0470|protein_coding|1/1|c.1960T>A|p.Ser654Thr|1960/2409|1960/2409|654/802||,T|upstream_gene_variant|MODIFIER|PA0467|gene-PA0467|transcript|TRANSCRIPT_gene-PA0467|protein_coding||c.-2534T>A|||||2534|,T|upstream_gene_variant|MODIFIER|PA0468|gene-PA0468|transcript|TRANSCRIPT_gene-PA0468|protein_coding||c.-1565T>A|||||1565|…
530485	C	A	26	ANN=A|synonymous_variant|LOW|fiuA|gene-PA0470|transcript|TRANSCRIPT_gene-PA0470|protein_coding|1/1|c.1953G>T|p.Val651Val|1953/2409|1953/2409|651/802||,A|upstream_gene_variant|MODIFIER|PA0467|gene-PA0467|transcript|TRANSCRIPT_gene-PA0467|protein_coding||c.-2541G>T|||||2541|,A|upstream_gene_variant|MODIFIER|PA0468|gene-PA0468|transcript|TRANSCRIPT_gene-PA0468|protein_coding||c.-1572G>T|||||1572|,A|…
530488	T	C	26	ANN=C|synonymous_variant|LOW|fiuA|gene-PA0470|transcript|TRANSCRIPT_gene-PA0470|protein_coding|1/1|c.1950A>G|p.Glu650Glu|1950/2409|1950/2409|650/802||,C|upstream_gene_variant|MODIFIER|PA0467|gene-PA0467|transcript|TRANSCRIPT_gene-PA0467|protein_coding||c.-2544A>G|||||2544|,C|upstream_gene_variant|MODIFIER|PA0468|gene-PA0468|transcript|TRANSCRIPT_gene-PA0468|protein_coding||c.-1575A>G|||||1575|,C|…
530494	C	A	26	ANN=A|synonymous_variant|LOW|fiuA|gene-PA0470|transcript|TRANSCRIPT_gene-PA0470|protein_coding|1/1|c.1944G>T|p.Thr648Thr|1944/2409|1944/2409|648/802||,A|upstream_gene_variant|MODIFIER|PA0467|gene-PA0467|transcript|TRANSCRIPT_gene-PA0467|protein_coding||c.-2550G>T|||||2550|,A|upstream_gene_variant|MODIFIER|PA0468|gene-PA0468|transcript|TRANSCRIPT_gene-PA0468|protein_coding||c.-1581G>T|||||1581|,A|…
530496	T	C	26	ANN=C|missense_variant|MODERATE|fiuA|gene-PA0470|transcript|TRANSCRIPT_gene-PA0470|protein_coding|1/1|c.1942A>G|p.Thr648Ala|1942/2409|1942/2409|648/802||,C|upstream_gene_variant|MODIFIER|PA0467|gene-PA0467|transcript|TRANSCRIPT_gene-PA0467|protein_coding||c.-2552A>G|||||2552|,C|upstream_gene_variant|MODIFIER|PA0468|gene-PA0468|transcript|TRANSCRIPT_gene-PA0468|protein_coding||c.-1583A>G|||||1583|…
550121	C	T	52	ANN=T|synonymous_variant|LOW|PA0489|gene-PA0489|transcript|TRANSCRIPT_gene-PA0489|protein_coding|1/1|c.261G>A|p.Leu87Leu|261/726|261/726|87/241||,T|upstream_gene_variant|MODIFIER|PA0485|gene-PA0485|transcript|TRANSCRIPT_gene-PA0485|protein_coding||c.-2891G>A|||||2891|,T|upstream_gene_variant|MODIFIER|PA0486|gene-PA0486|transcript|TRANSCRIPT_gene-PA0486|protein_coding||c.-1715G>A|||||1715|,T|upstr…
550723	C	T	64	ANN=T|missense_variant|MODERATE|PA0490|gene-PA0490|transcript|TRANSCRIPT_gene-PA0490|protein_coding|1/1|c.91G>A|p.Gly31Ser|91/294|91/294|31/97||,T|upstream_gene_variant|MODIFIER|PA0485|gene-PA0485|transcript|TRANSCRIPT_gene-PA0485|protein_coding||c.-3493G>A|||||3493|,T|upstream_gene_variant|MODIFIER|PA0486|gene-PA0486|transcript|TRANSCRIPT_gene-PA0486|protein_coding||c.-2317G>A|||||2317|,T|upstre…
558685	C	T	22.5	ANN=T|missense_variant|MODERATE|PA0499|gene-PA0499|transcript|TRANSCRIPT_gene-PA0499|protein_coding|1/1|c.394G>A|p.Glu132Lys|394/702|394/702|132/233||,T|upstream_gene_variant|MODIFIER|PA0497|gene-PA0497|transcript|TRANSCRIPT_gene-PA0497|protein_coding||c.-1409G>A|||||1409|,T|upstream_gene_variant|MODIFIER|PA0498|gene-PA0498|transcript|TRANSCRIPT_gene-PA0498|protein_coding||c.-324G>A|||||324|,T|up…
558688	G	A	22.5	ANN=A|synonymous_variant|LOW|PA0499|gene-PA0499|transcript|TRANSCRIPT_gene-PA0499|protein_coding|1/1|c.391C>T|p.Leu131Leu|391/702|391/702|131/233||,A|upstream_gene_variant|MODIFIER|PA0497|gene-PA0497|transcript|TRANSCRIPT_gene-PA0497|protein_coding||c.-1412C>T|||||1412|,A|upstream_gene_variant|MODIFIER|PA0498|gene-PA0498|transcript|TRANSCRIPT_gene-PA0498|protein_coding||c.-327C>T|||||327|,A|upstr…
558691	G	A	22.5	ANN=A|missense_variant|MODERATE|PA0499|gene-PA0499|transcript|TRANSCRIPT_gene-PA0499|protein_coding|1/1|c.388C>T|p.Pro130Ser|388/702|388/702|130/233||,A|upstream_gene_variant|MODIFIER|PA0497|gene-PA0497|transcript|TRANSCRIPT_gene-PA0497|protein_coding||c.-1415C>T|||||1415|,A|upstream_gene_variant|MODIFIER|PA0498|gene-PA0498|transcript|TRANSCRIPT_gene-PA0498|protein_coding||c.-330C>T|||||330|,A|up…
558695	C	T	27.5	ANN=T|synonymous_variant|LOW|PA0499|gene-PA0499|transcript|TRANSCRIPT_gene-PA0499|protein_coding|1/1|c.384G>A|p.Arg128Arg|384/702|384/702|128/233||,T|upstream_gene_variant|MODIFIER|PA0497|gene-PA0497|transcript|TRANSCRIPT_gene-PA0497|protein_coding||c.-1419G>A|||||1419|,T|upstream_gene_variant|MODIFIER|PA0498|gene-PA0498|transcript|TRANSCRIPT_gene-PA0498|protein_coding||c.-334G>A|||||334|,T|upstr…
558698	A	G	34.3	ANN=G|synonymous_variant|LOW|PA0499|gene-PA0499|transcript|TRANSCRIPT_gene-PA0499|protein_coding|1/1|c.381T>C|p.Tyr127Tyr|381/702|381/702|127/233||,G|upstream_gene_variant|MODIFIER|PA0497|gene-PA0497|transcript|TRANSCRIPT_gene-PA0497|protein_coding||c.-1422T>C|||||1422|,G|upstream_gene_variant|MODIFIER|PA0498|gene-PA0498|transcript|TRANSCRIPT_gene-PA0498|protein_coding||c.-337T>C|||||337|,G|upstr…
558707	C	T	48.1	ANN=T|synonymous_variant|LOW|PA0499|gene-PA0499|transcript|TRANSCRIPT_gene-PA0499|protein_coding|1/1|c.372G>A|p.Lys124Lys|372/702|372/702|124/233||,T|upstream_gene_variant|MODIFIER|PA0497|gene-PA0497|transcript|TRANSCRIPT_gene-PA0497|protein_coding||c.-1431G>A|||||1431|,T|upstream_gene_variant|MODIFIER|PA0498|gene-PA0498|transcript|TRANSCRIPT_gene-PA0498|protein_coding||c.-346G>A|||||346|,T|upstr…
558751	T	C	56.1	ANN=C|missense_variant|MODERATE|PA0499|gene-PA0499|transcript|TRANSCRIPT_gene-PA0499|protein_coding|1/1|c.328A>G|p.Ser110Gly|328/702|328/702|110/233||,C|upstream_gene_variant|MODIFIER|PA0497|gene-PA0497|transcript|TRANSCRIPT_gene-PA0497|protein_coding||c.-1475A>G|||||1475|,C|upstream_gene_variant|MODIFIER|PA0498|gene-PA0498|transcript|TRANSCRIPT_gene-PA0498|protein_coding||c.-390A>G|||||390|,C|up…
558752	G	A	56.1	ANN=A|synonymous_variant|LOW|PA0499|gene-PA0499|transcript|TRANSCRIPT_gene-PA0499|protein_coding|1/1|c.327C>T|p.Pro109Pro|327/702|327/702|109/233||,A|upstream_gene_variant|MODIFIER|PA0497|gene-PA0497|transcript|TRANSCRIPT_gene-PA0497|protein_coding||c.-1476C>T|||||1476|,A|upstream_gene_variant|MODIFIER|PA0498|gene-PA0498|transcript|TRANSCRIPT_gene-PA0498|protein_coding||c.-391C>T|||||391|,A|upstr…
568926	C	T	152	ANN=T|upstream_gene_variant|MODIFIER|PA0508|gene-PA0508|transcript|TRANSCRIPT_gene-PA0508|protein_coding||c.-76C>T|||||76|,T|downstream_gene_variant|MODIFIER|bioD|gene-PA0504|transcript|TRANSCRIPT_gene-PA0504|protein_coding||c.*4691C>T|||||4691|,T|downstream_gene_variant|MODIFIER|PA0505|gene-PA0505|transcript|TRANSCRIPT_gene-PA0505|protein_coding||c.*4352C>T|||||4352|WARNING_TRANSCRIPT_NO_START_C…
586728	A	G	222	ANN=G|upstream_gene_variant|MODIFIER|PA0526|gene-PA0526|transcript|TRANSCRIPT_gene-PA0526|protein_coding||c.-832T>C|||||832|,G|upstream_gene_variant|MODIFIER|dnr|gene-PA0527|transcript|TRANSCRIPT_gene-PA0527|protein_coding||c.-65T>C|||||65|,G|upstream_gene_variant|MODIFIER|rsmY|gene-PA0527.1|transcript|rna-PA0527.1|lincRNA||n.-139A>G|||||139|,G|upstream_gene_variant|MODIFIER|PA0529|gene-PA0529|tr…
609676	C	T	222	ANN=T|synonymous_variant|LOW|PA0550|gene-PA0550|transcript|TRANSCRIPT_gene-PA0550|protein_coding|1/1|c.324G>A|p.Leu108Leu|324/798|324/798|108/265||,T|upstream_gene_variant|MODIFIER|metK|gene-PA0546|transcript|TRANSCRIPT_gene-PA0546|protein_coding||c.-4780G>A|||||4780|,T|upstream_gene_variant|MODIFIER|PA0547|gene-PA0547|transcript|TRANSCRIPT_gene-PA0547|protein_coding||c.-3763G>A|||||3763|,T|upstr…
619339	G	C	60.1	ANN=C|missense_variant|MODERATE|PA0562|gene-PA0562|transcript|TRANSCRIPT_gene-PA0562|protein_coding|1/1|c.668C>G|p.Thr223Arg|668/675|668/675|223/224||,C|upstream_gene_variant|MODIFIER|PA0557|gene-PA0557|transcript|TRANSCRIPT_gene-PA0557|protein_coding||c.-3731C>G|||||3731|,C|upstream_gene_variant|MODIFIER|PA0559|gene-PA0559|transcript|TRANSCRIPT_gene-PA0559|protein_coding||c.-1790C>G|||||1790|WAR…
654077	C	T	30.3	ANN=T|synonymous_variant|LOW|ostA|gene-PA0595|transcript|TRANSCRIPT_gene-PA0595|protein_coding|1/1|c.2451G>A|p.Lys817Lys|2451/2775|2451/2775|817/924||,T|upstream_gene_variant|MODIFIER|PA0589|gene-PA0589|transcript|TRANSCRIPT_gene-PA0589|protein_coding||c.-4814G>A|||||4814|,T|upstream_gene_variant|MODIFIER|apaH|gene-PA0590|transcript|TRANSCRIPT_gene-PA0590|protein_coding||c.-3919G>A|||||3919|,T|up…
659077	C	T	222	ANN=T|synonymous_variant|LOW|PA0598|gene-PA0598|transcript|TRANSCRIPT_gene-PA0598|protein_coding|1/1|c.735C>T|p.Val245Val|735/759|735/759|245/252||,T|upstream_gene_variant|MODIFIER|ostA|gene-PA0595|transcript|TRANSCRIPT_gene-PA0595|protein_coding||c.-2550G>A|||||2550|,T|upstream_gene_variant|MODIFIER|PA0600|gene-PA0600|transcript|TRANSCRIPT_gene-PA0600|protein_coding||c.-1238C>T|||||1238|,T|upstr…
669280	C	T	119	ANN=T|missense_variant|MODERATE|PA0606|gene-PA0606|transcript|TRANSCRIPT_gene-PA0606|protein_coding|1/1|c.820C>T|p.Pro274Ser|820/831|820/831|274/276||,T|upstream_gene_variant|MODIFIER|rpe|gene-PA0607|transcript|TRANSCRIPT_gene-PA0607|protein_coding||c.-135C>T|||||135|,T|upstream_gene_variant|MODIFIER|PA0608|gene-PA0608|transcript|TRANSCRIPT_gene-PA0608|protein_coding||c.-809C>T|||||809|,T|upstrea…
727446	TAGA	TAGACCACTACAGA	65	ANN=TAGACCACTACAGA|downstream_gene_variant|MODIFIER|PA0668.1|gene-PA0668.1|transcript|rna-PA0668.1|rRNA||n.*3818_*3819insCCACTACAGA|||||3819|,TAGACCACTACAGA|downstream_gene_variant|MODIFIER|PA0668.2|gene-PA0668.2|transcript|rna-PA0668.2|protein_coding||c.*3677_*3678insCCACTACAGA|||||3678|WARNING_TRANSCRIPT_MULTIPLE_STOP_CODONS,TAGACCACTACAGA|downstream_gene_variant|MODIFIER|PA0668.3|gene-PA0668.3…
765867	C	T	222	ANN=T|stop_gained|HIGH|exbB2|gene-PA0693|transcript|TRANSCRIPT_gene-PA0693|protein_coding|1/1|c.553C>T|p.Gln185*|553/1848|553/1848|185/615||,T|upstream_gene_variant|MODIFIER|exbD2|gene-PA0694|transcript|TRANSCRIPT_gene-PA0694|protein_coding||c.-1306C>T|||||1306|,T|upstream_gene_variant|MODIFIER|PA0695|gene-PA0695|transcript|TRANSCRIPT_gene-PA0695|protein_coding||c.-1734C>T|||||1734|,T|upstream_ge…
767752	A	G	138	ANN=G|missense_variant|MODERATE|PA0695|gene-PA0695|transcript|TRANSCRIPT_gene-PA0695|protein_coding|1/1|c.152A>G|p.Glu51Gly|152/747|152/747|51/248||,G|upstream_gene_variant|MODIFIER|PA0696|gene-PA0696|transcript|TRANSCRIPT_gene-PA0696|protein_coding||c.-663A>G|||||663|,G|upstream_gene_variant|MODIFIER|PA0697|gene-PA0697|transcript|TRANSCRIPT_gene-PA0697|protein_coding||c.-2404A>G|||||2404|,G|upst…
782228	C	CGCGTTCGACCACTGCGCAGAAGA	21.3	ANN=CGCGTTCGACCACTGCGCAGAAGA|frameshift_variant&start_lost|HIGH|PA0709|gene-PA0709|transcript|TRANSCRIPT_gene-PA0709|protein_coding|1/1|c.-1_1insGCGTTCGACCACTGCGCAGAAGA|p.Met1fs|1/297|1/297|1/98||INFO_REALIGN_3_PRIME,CGCGTTCGACCACTGCGCAGAAGA|upstream_gene_variant|MODIFIER|PA0704|gene-PA0704|transcript|TRANSCRIPT_gene-PA0704|protein_coding||c.-4048_-4047insTCTTCTGCGCAGTGGTCGAACGC|||||4048|,CGCGTTC…
785274	G	GAAAAC	35.4	ANN=GAAAAC|upstream_gene_variant|MODIFIER|toxR|gene-PA0707|transcript|TRANSCRIPT_gene-PA0707|protein_coding||c.-4302_-4301insGTTTT|||||4302|,GAAAAC|upstream_gene_variant|MODIFIER|PA0708|gene-PA0708|transcript|TRANSCRIPT_gene-PA0708|protein_coding||c.-3162_-3161insGTTTT|||||3162|WARNING_TRANSCRIPT_NO_START_CODON,GAAAAC|upstream_gene_variant|MODIFIER|PA0711|gene-PA0711|transcript|TRANSCRIPT_gene-PA…
816259	T	C	222	ANN=C|upstream_gene_variant|MODIFIER|PA0744|gene-PA0744|transcript|TRANSCRIPT_gene-PA0744|protein_coding||c.-3873A>G|||||3873|,C|upstream_gene_variant|MODIFIER|PA0745|gene-PA0745|transcript|TRANSCRIPT_gene-PA0745|protein_coding||c.-2996A>G|||||2996|,C|upstream_gene_variant|MODIFIER|PA0746|gene-PA0746|transcript|TRANSCRIPT_gene-PA0746|protein_coding||c.-1767A>G|||||1767|,C|upstream_gene_variant|MO…
820656	T	C	39	ANN=C|synonymous_variant|LOW|PA0752|gene-PA0752|transcript|TRANSCRIPT_gene-PA0752|protein_coding|1/1|c.717A>G|p.Gly239Gly|717/1518|717/1518|239/505||,C|upstream_gene_variant|MODIFIER|PA0747|gene-PA0747|transcript|TRANSCRIPT_gene-PA0747|protein_coding||c.-4644A>G|||||4644|,C|upstream_gene_variant|MODIFIER|PA0751|gene-PA0751|transcript|TRANSCRIPT_gene-PA0751|protein_coding||c.-794A>G|||||794|,C|ups…
820665	T	C	33	ANN=C|synonymous_variant|LOW|PA0752|gene-PA0752|transcript|TRANSCRIPT_gene-PA0752|protein_coding|1/1|c.708A>G|p.Lys236Lys|708/1518|708/1518|236/505||,C|upstream_gene_variant|MODIFIER|PA0747|gene-PA0747|transcript|TRANSCRIPT_gene-PA0747|protein_coding||c.-4653A>G|||||4653|,C|upstream_gene_variant|MODIFIER|PA0751|gene-PA0751|transcript|TRANSCRIPT_gene-PA0751|protein_coding||c.-803A>G|||||803|,C|ups…
820668	C	G	47	ANN=G|synonymous_variant|LOW|PA0752|gene-PA0752|transcript|TRANSCRIPT_gene-PA0752|protein_coding|1/1|c.705G>C|p.Val235Val|705/1518|705/1518|235/505||,G|upstream_gene_variant|MODIFIER|PA0747|gene-PA0747|transcript|TRANSCRIPT_gene-PA0747|protein_coding||c.-4656G>C|||||4656|,G|upstream_gene_variant|MODIFIER|PA0751|gene-PA0751|transcript|TRANSCRIPT_gene-PA0751|protein_coding||c.-806G>C|||||806|,G|ups…
820827	C	G	37	ANN=G|synonymous_variant|LOW|PA0752|gene-PA0752|transcript|TRANSCRIPT_gene-PA0752|protein_coding|1/1|c.546G>C|p.Ser182Ser|546/1518|546/1518|182/505||,G|upstream_gene_variant|MODIFIER|PA0747|gene-PA0747|transcript|TRANSCRIPT_gene-PA0747|protein_coding||c.-4815G>C|||||4815|,G|upstream_gene_variant|MODIFIER|PA0751|gene-PA0751|transcript|TRANSCRIPT_gene-PA0751|protein_coding||c.-965G>C|||||965|,G|ups…
820847	G	A	27	ANN=A|synonymous_variant|LOW|PA0752|gene-PA0752|transcript|TRANSCRIPT_gene-PA0752|protein_coding|1/1|c.526C>T|p.Leu176Leu|526/1518|526/1518|176/505||,A|upstream_gene_variant|MODIFIER|PA0747|gene-PA0747|transcript|TRANSCRIPT_gene-PA0747|protein_coding||c.-4835C>T|||||4835|,A|upstream_gene_variant|MODIFIER|PA0751|gene-PA0751|transcript|TRANSCRIPT_gene-PA0751|protein_coding||c.-985C>T|||||985|,A|ups…
820860	G	C	38	ANN=C|synonymous_variant|LOW|PA0752|gene-PA0752|transcript|TRANSCRIPT_gene-PA0752|protein_coding|1/1|c.513C>G|p.Thr171Thr|513/1518|513/1518|171/505||,C|upstream_gene_variant|MODIFIER|PA0747|gene-PA0747|transcript|TRANSCRIPT_gene-PA0747|protein_coding||c.-4848C>G|||||4848|,C|upstream_gene_variant|MODIFIER|PA0751|gene-PA0751|transcript|TRANSCRIPT_gene-PA0751|protein_coding||c.-998C>G|||||998|,C|ups…
820869	C	T,G	47	ANN=G|synonymous_variant|LOW|PA0752|gene-PA0752|transcript|TRANSCRIPT_gene-PA0752|protein_coding|1/1|c.504G>C|p.Pro168Pro|504/1518|504/1518|168/505||,T|synonymous_variant|LOW|PA0752|gene-PA0752|transcript|TRANSCRIPT_gene-PA0752|protein_coding|1/1|c.504G>A|p.Pro168Pro|504/1518|504/1518|168/505||,G|upstream_gene_variant|MODIFIER|PA0747|gene-PA0747|transcript|TRANSCRIPT_gene-PA0747|protein_coding||c…
820872	G	C	46	ANN=C|synonymous_variant|LOW|PA0752|gene-PA0752|transcript|TRANSCRIPT_gene-PA0752|protein_coding|1/1|c.501C>G|p.Arg167Arg|501/1518|501/1518|167/505||,C|upstream_gene_variant|MODIFIER|PA0747|gene-PA0747|transcript|TRANSCRIPT_gene-PA0747|protein_coding||c.-4860C>G|||||4860|,C|upstream_gene_variant|MODIFIER|PA0751|gene-PA0751|transcript|TRANSCRIPT_gene-PA0751|protein_coding||c.-1010C>G|||||1010|,C|u…
820873	C	T	41	ANN=T|missense_variant|MODERATE|PA0752|gene-PA0752|transcript|TRANSCRIPT_gene-PA0752|protein_coding|1/1|c.500G>A|p.Arg167His|500/1518|500/1518|167/505||,T|upstream_gene_variant|MODIFIER|PA0747|gene-PA0747|transcript|TRANSCRIPT_gene-PA0747|protein_coding||c.-4861G>A|||||4861|,T|upstream_gene_variant|MODIFIER|PA0751|gene-PA0751|transcript|TRANSCRIPT_gene-PA0751|protein_coding||c.-1011G>A|||||1011|,…
820874	G	T	54	ANN=T|missense_variant|MODERATE|PA0752|gene-PA0752|transcript|TRANSCRIPT_gene-PA0752|protein_coding|1/1|c.499C>A|p.Arg167Ser|499/1518|499/1518|167/505||,T|upstream_gene_variant|MODIFIER|PA0747|gene-PA0747|transcript|TRANSCRIPT_gene-PA0747|protein_coding||c.-4862C>A|||||4862|,T|upstream_gene_variant|MODIFIER|PA0751|gene-PA0751|transcript|TRANSCRIPT_gene-PA0751|protein_coding||c.-1012C>A|||||1012|,…
839981	C	T	222	ANN=T|missense_variant|MODERATE|era|gene-PA0771|transcript|TRANSCRIPT_gene-PA0771|protein_coding|1/1|c.575C>T|p.Thr192Ile|575/918|575/918|192/305||,T|upstream_gene_variant|MODIFIER|recO|gene-PA0772|transcript|TRANSCRIPT_gene-PA0772|protein_coding||c.-404C>T|||||404|,T|upstream_gene_variant|MODIFIER|pdxJ|gene-PA0773|transcript|TRANSCRIPT_gene-PA0773|protein_coding||c.-1098C>T|||||1098|WARNING_TRAN…
881047	GCGACG	GCG	31.6	ANN=GCG|disruptive_inframe_deletion|MODERATE|PA0801|gene-PA0801|transcript|TRANSCRIPT_gene-PA0801|protein_coding|1/1|c.1494_1496delACG|p.Arg499del|1494/1521|1494/1521|498/506||,GCG|upstream_gene_variant|MODIFIER|PA0799|gene-PA0799|transcript|TRANSCRIPT_gene-PA0799|protein_coding||c.-2444_-2442delCGT|||||2442|,GCG|upstream_gene_variant|MODIFIER|PA0802|gene-PA0802|transcript|TRANSCRIPT_gene-PA0802|…
891741	C	T	47	ANN=T|missense_variant|MODERATE|PA0813|gene-PA0813|transcript|TRANSCRIPT_gene-PA0813|protein_coding|1/1|c.649G>A|p.Glu217Lys|649/1248|649/1248|217/415||,T|upstream_gene_variant|MODIFIER|PA0809|gene-PA0809|transcript|TRANSCRIPT_gene-PA0809|protein_coding||c.-4265G>A|||||4265|,T|upstream_gene_variant|MODIFIER|PA0810|gene-PA0810|transcript|TRANSCRIPT_gene-PA0810|protein_coding||c.-3457G>A|||||3457|,…
901490	A	T	26	ANN=T|upstream_gene_variant|MODIFIER|PA0821|gene-PA0821|transcript|TRANSCRIPT_gene-PA0821|protein_coding||c.-3067T>A|||||3067|,T|upstream_gene_variant|MODIFIER|PA0823|gene-PA0823|transcript|TRANSCRIPT_gene-PA0823|protein_coding||c.-2349T>A|||||2349|,T|upstream_gene_variant|MODIFIER|PA0824|gene-PA0824|transcript|TRANSCRIPT_gene-PA0824|protein_coding||c.-1834T>A|||||1834|,T|upstream_gene_variant|MO…
962253	A	G	222	ANN=G|missense_variant|MODERATE|PA0879|gene-PA0879|transcript|TRANSCRIPT_gene-PA0879|protein_coding|1/1|c.884A>G|p.Glu295Gly|884/1161|884/1161|295/386||,G|upstream_gene_variant|MODIFIER|PA0875|gene-PA0875|transcript|TRANSCRIPT_gene-PA0875|protein_coding||c.-4067T>C|||||4067|WARNING_TRANSCRIPT_NO_START_CODON,G|upstream_gene_variant|MODIFIER|PA0877|gene-PA0877|transcript|TRANSCRIPT_gene-PA0877|prot…
965157	G	A	222	ANN=A|synonymous_variant|LOW|PA0882|gene-PA0882|transcript|TRANSCRIPT_gene-PA0882|protein_coding|1/1|c.786G>A|p.Arg262Arg|786/1203|786/1203|262/400||,A|upstream_gene_variant|MODIFIER|PA0877|gene-PA0877|transcript|TRANSCRIPT_gene-PA0877|protein_coding||c.-4777C>T|||||4777|,A|upstream_gene_variant|MODIFIER|PA0883|gene-PA0883|transcript|TRANSCRIPT_gene-PA0883|protein_coding||c.-428G>A|||||428|,A|ups…
972229	G	A	222	ANN=A|missense_variant|MODERATE|aotJ|gene-PA0888|transcript|TRANSCRIPT_gene-PA0888|protein_coding|1/1|c.64G>A|p.Ala22Thr|64/780|64/780|22/259||,A|upstream_gene_variant|MODIFIER|aotQ|gene-PA0889|transcript|TRANSCRIPT_gene-PA0889|protein_coding||c.-835G>A|||||835|,A|upstream_gene_variant|MODIFIER|aotM|gene-PA0890|transcript|TRANSCRIPT_gene-PA0890|protein_coding||c.-1541G>A|||||1541|WARNING_TRANSCRI…
1022088	C	T	222	ANN=T|missense_variant|MODERATE|ygcA|gene-PA0933|transcript|TRANSCRIPT_gene-PA0933|protein_coding|1/1|c.473C>T|p.Ala158Val|473/1353|473/1353|158/450||,T|upstream_gene_variant|MODIFIER|relA|gene-PA0934|transcript|TRANSCRIPT_gene-PA0934|protein_coding||c.-965C>T|||||965|,T|upstream_gene_variant|MODIFIER|PA0935|gene-PA0935|transcript|TRANSCRIPT_gene-PA0935|protein_coding||c.-3313C>T|||||3313|,T|down…
1030323	GCCCCC	GCCCC	161	ANN=GCCCC|frameshift_variant|HIGH|PA0940|gene-PA0940|transcript|TRANSCRIPT_gene-PA0940|protein_coding|1/1|c.84delG|p.Ala30fs|84/255|84/255|28/84||,GCCCC|upstream_gene_variant|MODIFIER|lpxO2|gene-PA0936|transcript|TRANSCRIPT_gene-PA0936|protein_coding||c.-3116delG|||||3116|,GCCCC|upstream_gene_variant|MODIFIER|PA0939|gene-PA0939|transcript|TRANSCRIPT_gene-PA0939|protein_coding||c.-177delG|||||177|…
1044208	G	A	25	ANN=A|synonymous_variant|LOW|oprD|gene-PA0958|transcript|TRANSCRIPT_gene-PA0958|protein_coding|1/1|c.1107C>T|p.Gly369Gly|1107/1332|1107/1332|369/443||,A|upstream_gene_variant|MODIFIER|PA0952|gene-PA0952|transcript|TRANSCRIPT_gene-PA0952|protein_coding||c.-4585C>T|||||4585|,A|upstream_gene_variant|MODIFIER|PA0955|gene-PA0955|transcript|TRANSCRIPT_gene-PA0955|protein_coding||c.-2528C>T|||||2528|,A|…
1044223	G	A	25	ANN=A|synonymous_variant|LOW|oprD|gene-PA0958|transcript|TRANSCRIPT_gene-PA0958|protein_coding|1/1|c.1092C>T|p.Gly364Gly|1092/1332|1092/1332|364/443||,A|upstream_gene_variant|MODIFIER|PA0952|gene-PA0952|transcript|TRANSCRIPT_gene-PA0952|protein_coding||c.-4600C>T|||||4600|,A|upstream_gene_variant|MODIFIER|PA0955|gene-PA0955|transcript|TRANSCRIPT_gene-PA0955|protein_coding||c.-2543C>T|||||2543|,A|…
1044596	C	G	36.1	ANN=G|missense_variant|MODERATE|oprD|gene-PA0958|transcript|TRANSCRIPT_gene-PA0958|protein_coding|1/1|c.719G>C|p.Ser240Thr|719/1332|719/1332|240/443||,G|upstream_gene_variant|MODIFIER|PA0952|gene-PA0952|transcript|TRANSCRIPT_gene-PA0952|protein_coding||c.-4973G>C|||||4973|,G|upstream_gene_variant|MODIFIER|PA0955|gene-PA0955|transcript|TRANSCRIPT_gene-PA0955|protein_coding||c.-2916G>C|||||2916|,G|…
1053304	CGGGGG	CGGGGGG	68.5	ANN=CGGGGGG|frameshift_variant|HIGH|ruvB|gene-PA0967|transcript|TRANSCRIPT_gene-PA0967|protein_coding|1/1|c.1021dupG|p.Val341fs|1022/1059|1022/1059|341/352||,CGGGGGG|upstream_gene_variant|MODIFIER|PA0968|gene-PA0968|transcript|TRANSCRIPT_gene-PA0968|protein_coding||c.-91dupG|||||90|,CGGGGGG|upstream_gene_variant|MODIFIER|tolQ|gene-PA0969|transcript|TRANSCRIPT_gene-PA0969|protein_coding||c.-539dup…
1068153	C	T	56.1	ANN=T|upstream_gene_variant|MODIFIER|PA0982|gene-PA0982|transcript|TRANSCRIPT_gene-PA0982|protein_coding||c.-3050G>A|||||3050|,T|upstream_gene_variant|MODIFIER|pyoS5|gene-PA0985|transcript|TRANSCRIPT_gene-PA0985|protein_coding||c.-336G>A|||||336|,T|upstream_gene_variant|MODIFIER|PA0986|gene-PA0986|transcript|TRANSCRIPT_gene-PA0986|protein_coding||c.-40C>T|||||40|WARNING_TRANSCRIPT_NO_START_CODON,…
1068155	G	A	51.1	ANN=A|upstream_gene_variant|MODIFIER|PA0982|gene-PA0982|transcript|TRANSCRIPT_gene-PA0982|protein_coding||c.-3052C>T|||||3052|,A|upstream_gene_variant|MODIFIER|pyoS5|gene-PA0985|transcript|TRANSCRIPT_gene-PA0985|protein_coding||c.-338C>T|||||338|,A|upstream_gene_variant|MODIFIER|PA0986|gene-PA0986|transcript|TRANSCRIPT_gene-PA0986|protein_coding||c.-38G>A|||||38|WARNING_TRANSCRIPT_NO_START_CODON,…
1068184	A	G	89	ANN=G|upstream_gene_variant|MODIFIER|PA0982|gene-PA0982|transcript|TRANSCRIPT_gene-PA0982|protein_coding||c.-3081T>C|||||3081|,G|upstream_gene_variant|MODIFIER|pyoS5|gene-PA0985|transcript|TRANSCRIPT_gene-PA0985|protein_coding||c.-367T>C|||||367|,G|upstream_gene_variant|MODIFIER|PA0986|gene-PA0986|transcript|TRANSCRIPT_gene-PA0986|protein_coding||c.-9A>G|||||9|WARNING_TRANSCRIPT_NO_START_CODON,G|…
1069347	C	T	54.1	ANN=T|upstream_gene_variant|MODIFIER|PA0982|gene-PA0982|transcript|TRANSCRIPT_gene-PA0982|protein_coding||c.-4244G>A|||||4244|,T|upstream_gene_variant|MODIFIER|pyoS5|gene-PA0985|transcript|TRANSCRIPT_gene-PA0985|protein_coding||c.-1530G>A|||||1530|,T|upstream_gene_variant|MODIFIER|PA0988|gene-PA0988|transcript|TRANSCRIPT_gene-PA0988|protein_coding||c.-422C>T|||||422|,T|upstream_gene_variant|MODIF…
1069351	G	T	58.1	ANN=T|upstream_gene_variant|MODIFIER|PA0982|gene-PA0982|transcript|TRANSCRIPT_gene-PA0982|protein_coding||c.-4248C>A|||||4248|,T|upstream_gene_variant|MODIFIER|pyoS5|gene-PA0985|transcript|TRANSCRIPT_gene-PA0985|protein_coding||c.-1534C>A|||||1534|,T|upstream_gene_variant|MODIFIER|PA0988|gene-PA0988|transcript|TRANSCRIPT_gene-PA0988|protein_coding||c.-418G>T|||||418|,T|upstream_gene_variant|MODIF…
1069352	G	C	58.1	ANN=C|upstream_gene_variant|MODIFIER|PA0982|gene-PA0982|transcript|TRANSCRIPT_gene-PA0982|protein_coding||c.-4249C>G|||||4249|,C|upstream_gene_variant|MODIFIER|pyoS5|gene-PA0985|transcript|TRANSCRIPT_gene-PA0985|protein_coding||c.-1535C>G|||||1535|,C|upstream_gene_variant|MODIFIER|PA0988|gene-PA0988|transcript|TRANSCRIPT_gene-PA0988|protein_coding||c.-417G>C|||||417|,C|upstream_gene_variant|MODIF…
1069354	C	T	58.1	ANN=T|upstream_gene_variant|MODIFIER|PA0982|gene-PA0982|transcript|TRANSCRIPT_gene-PA0982|protein_coding||c.-4251G>A|||||4251|,T|upstream_gene_variant|MODIFIER|pyoS5|gene-PA0985|transcript|TRANSCRIPT_gene-PA0985|protein_coding||c.-1537G>A|||||1537|,T|upstream_gene_variant|MODIFIER|PA0988|gene-PA0988|transcript|TRANSCRIPT_gene-PA0988|protein_coding||c.-415C>T|||||415|,T|upstream_gene_variant|MODIF…
1074678	CAGAAGAGCAGAG	CAG	214	ANN=CAG|upstream_gene_variant|MODIFIER|PA0989|gene-PA0989|transcript|TRANSCRIPT_gene-PA0989|protein_coding||c.-3836_-3827delCTCTGCTCTT|||||3827|,CAG|upstream_gene_variant|MODIFIER|PA0990|gene-PA0990|transcript|TRANSCRIPT_gene-PA0990|protein_coding||c.-2813_-2804delCTCTGCTCTT|||||2804|,CAG|upstream_gene_variant|MODIFIER|cupC3|gene-PA0994|transcript|TRANSCRIPT_gene-PA0994|protein_coding||c.-103_-94…
1079063	T	C	222	ANN=C|missense_variant|MODERATE|pqsA|gene-PA0996|transcript|TRANSCRIPT_gene-PA0996|protein_coding|1/1|c.602T>C|p.Leu201Pro|602/1554|602/1554|201/517||,C|upstream_gene_variant|MODIFIER|ogt|gene-PA0995|transcript|TRANSCRIPT_gene-PA0995|protein_coding||c.-1159A>G|||||1159|,C|upstream_gene_variant|MODIFIER|pqsB|gene-PA0997|transcript|TRANSCRIPT_gene-PA0997|protein_coding||c.-946T>C|||||946|,C|upstrea…
1079845	C	T	222	ANN=T|missense_variant|MODERATE|pqsA|gene-PA0996|transcript|TRANSCRIPT_gene-PA0996|protein_coding|1/1|c.1384C>T|p.Arg462Cys|1384/1554|1384/1554|462/517||,T|upstream_gene_variant|MODIFIER|ogt|gene-PA0995|transcript|TRANSCRIPT_gene-PA0995|protein_coding||c.-1941G>A|||||1941|,T|upstream_gene_variant|MODIFIER|pqsB|gene-PA0997|transcript|TRANSCRIPT_gene-PA0997|protein_coding||c.-164C>T|||||164|,T|upst…
1107703	A	G	222	ANN=G|missense_variant|MODERATE|PA1021|gene-PA1021|transcript|TRANSCRIPT_gene-PA1021|protein_coding|1/1|c.704A>G|p.His235Arg|704/762|704/762|235/253||,G|upstream_gene_variant|MODIFIER|PA1022|gene-PA1022|transcript|TRANSCRIPT_gene-PA1022|protein_coding||c.-60A>G|||||60|,G|upstream_gene_variant|MODIFIER|PA1023|gene-PA1023|transcript|TRANSCRIPT_gene-PA1023|protein_coding||c.-1246A>G|||||1246|,G|upst…
1114264	AGGGGGGG	AGGGGGGGG,AGGGGGGGGG	86.5	ANN=AGGGGGGGG|frameshift_variant|HIGH|PA1027|gene-PA1027|transcript|TRANSCRIPT_gene-PA1027|protein_coding|1/1|c.1143dupG|p.Arg382fs|1144/1590|1144/1590|382/529||,AGGGGGGGGG|frameshift_variant|HIGH|PA1027|gene-PA1027|transcript|TRANSCRIPT_gene-PA1027|protein_coding|1/1|c.1142_1143dupGG|p.Arg382fs|1144/1590|1144/1590|382/529||,AGGGGGGGG|upstream_gene_variant|MODIFIER|PA1026|gene-PA1026|transcript|T…
1128639	A	G	63	ANN=G|missense_variant|MODERATE|PA1043|gene-PA1043|transcript|TRANSCRIPT_gene-PA1043|protein_coding|1/1|c.631A>G|p.Thr211Ala|631/810|631/810|211/269||,G|upstream_gene_variant|MODIFIER|PA1035|gene-PA1035|transcript|TRANSCRIPT_gene-PA1035|protein_coding||c.-4789T>C|||||4789|,G|upstream_gene_variant|MODIFIER|PA1037|gene-PA1037|transcript|TRANSCRIPT_gene-PA1037|protein_coding||c.-3174T>C|||||3174|,G|…
1163197	C	T	222	ANN=T|upstream_gene_variant|MODIFIER|braG|gene-PA1070|transcript|TRANSCRIPT_gene-PA1070|protein_coding||c.-4542G>A|||||4542|,T|upstream_gene_variant|MODIFIER|braF|gene-PA1071|transcript|TRANSCRIPT_gene-PA1071|protein_coding||c.-3772G>A|||||3772|,T|upstream_gene_variant|MODIFIER|braE|gene-PA1072|transcript|TRANSCRIPT_gene-PA1072|protein_coding||c.-2522G>A|||||2522|,T|upstream_gene_variant|MODIFIER…
1173063	T	C	21	ANN=C|missense_variant|MODERATE|flgK|gene-PA1086|transcript|TRANSCRIPT_gene-PA1086|protein_coding|1/1|c.901T>C|p.Phe301Leu|901/2052|901/2052|301/683||,C|upstream_gene_variant|MODIFIER|flgL|gene-PA1087|transcript|TRANSCRIPT_gene-PA1087|protein_coding||c.-1177T>C|||||1177|,C|upstream_gene_variant|MODIFIER|PA1088|gene-PA1088|transcript|TRANSCRIPT_gene-PA1088|protein_coding||c.-2551T>C|||||2551|,C|up…
1173075	G	A	27	ANN=A|missense_variant|MODERATE|flgK|gene-PA1086|transcript|TRANSCRIPT_gene-PA1086|protein_coding|1/1|c.913G>A|p.Val305Ile|913/2052|913/2052|305/683||,A|upstream_gene_variant|MODIFIER|flgL|gene-PA1087|transcript|TRANSCRIPT_gene-PA1087|protein_coding||c.-1165G>A|||||1165|,A|upstream_gene_variant|MODIFIER|PA1088|gene-PA1088|transcript|TRANSCRIPT_gene-PA1088|protein_coding||c.-2539G>A|||||2539|,A|up…
1173086	A	G	27	ANN=G|synonymous_variant|LOW|flgK|gene-PA1086|transcript|TRANSCRIPT_gene-PA1086|protein_coding|1/1|c.924A>G|p.Gln308Gln|924/2052|924/2052|308/683||,G|upstream_gene_variant|MODIFIER|flgL|gene-PA1087|transcript|TRANSCRIPT_gene-PA1087|protein_coding||c.-1154A>G|||||1154|,G|upstream_gene_variant|MODIFIER|PA1088|gene-PA1088|transcript|TRANSCRIPT_gene-PA1088|protein_coding||c.-2528A>G|||||2528|,G|upstr…
1173101	A	C	26	ANN=C|synonymous_variant|LOW|flgK|gene-PA1086|transcript|TRANSCRIPT_gene-PA1086|protein_coding|1/1|c.939A>C|p.Leu313Leu|939/2052|939/2052|313/683||,C|upstream_gene_variant|MODIFIER|flgL|gene-PA1087|transcript|TRANSCRIPT_gene-PA1087|protein_coding||c.-1139A>C|||||1139|,C|upstream_gene_variant|MODIFIER|PA1088|gene-PA1088|transcript|TRANSCRIPT_gene-PA1088|protein_coding||c.-2513A>C|||||2513|,C|upstr…
1187265	G	A	20.8	ANN=A|missense_variant|MODERATE|PA1096|gene-PA1096|transcript|TRANSCRIPT_gene-PA1096|protein_coding|1/1|c.257G>A|p.Arg86His|257/297|257/297|86/98||,A|upstream_gene_variant|MODIFIER|fleQ|gene-PA1097|transcript|TRANSCRIPT_gene-PA1097|protein_coding||c.-322G>A|||||322|,A|upstream_gene_variant|MODIFIER|fleS|gene-PA1098|transcript|TRANSCRIPT_gene-PA1098|protein_coding||c.-1907G>A|||||1907|,A|upstream_…
1187266	T	G	20.8	ANN=G|synonymous_variant|LOW|PA1096|gene-PA1096|transcript|TRANSCRIPT_gene-PA1096|protein_coding|1/1|c.258T>G|p.Arg86Arg|258/297|258/297|86/98||,G|upstream_gene_variant|MODIFIER|fleQ|gene-PA1097|transcript|TRANSCRIPT_gene-PA1097|protein_coding||c.-321T>G|||||321|,G|upstream_gene_variant|MODIFIER|fleS|gene-PA1098|transcript|TRANSCRIPT_gene-PA1098|protein_coding||c.-1906T>G|||||1906|,G|upstream_gen…
1225932	A	G	222	ANN=G|missense_variant|MODERATE|PA1134|gene-PA1134|transcript|TRANSCRIPT_gene-PA1134|protein_coding|1/1|c.347T>C|p.Leu116Pro|347/522|347/522|116/173||,G|upstream_gene_variant|MODIFIER|rhlC|gene-PA1130|transcript|TRANSCRIPT_gene-PA1130|protein_coding||c.-2860T>C|||||2860|,G|upstream_gene_variant|MODIFIER|PA1131|gene-PA1131|transcript|TRANSCRIPT_gene-PA1131|protein_coding||c.-1604T>C|||||1604|WARNI…
1246757	G	A	74	ANN=A|upstream_gene_variant|MODIFIER|toxA|gene-PA1148|transcript|TRANSCRIPT_gene-PA1148|protein_coding||c.-4257C>T|||||4257|,A|upstream_gene_variant|MODIFIER|PA1149|gene-PA1149|transcript|TRANSCRIPT_gene-PA1149|protein_coding||c.-3639C>T|||||3639|,A|downstream_gene_variant|MODIFIER|pys2|gene-PA1150|transcript|TRANSCRIPT_gene-PA1150|protein_coding||c.*1094G>A|||||1094|,A|downstream_gene_variant|MO…
1246768	G	A	76	ANN=A|upstream_gene_variant|MODIFIER|toxA|gene-PA1148|transcript|TRANSCRIPT_gene-PA1148|protein_coding||c.-4268C>T|||||4268|,A|upstream_gene_variant|MODIFIER|PA1149|gene-PA1149|transcript|TRANSCRIPT_gene-PA1149|protein_coding||c.-3650C>T|||||3650|,A|downstream_gene_variant|MODIFIER|pys2|gene-PA1150|transcript|TRANSCRIPT_gene-PA1150|protein_coding||c.*1105G>A|||||1105|,A|downstream_gene_variant|MO…
1246769	A	G	76	ANN=G|upstream_gene_variant|MODIFIER|toxA|gene-PA1148|transcript|TRANSCRIPT_gene-PA1148|protein_coding||c.-4269T>C|||||4269|,G|upstream_gene_variant|MODIFIER|PA1149|gene-PA1149|transcript|TRANSCRIPT_gene-PA1149|protein_coding||c.-3651T>C|||||3651|,G|downstream_gene_variant|MODIFIER|pys2|gene-PA1150|transcript|TRANSCRIPT_gene-PA1150|protein_coding||c.*1106A>G|||||1106|,G|downstream_gene_variant|MO…
1246799	A	C	84	ANN=C|upstream_gene_variant|MODIFIER|toxA|gene-PA1148|transcript|TRANSCRIPT_gene-PA1148|protein_coding||c.-4299T>G|||||4299|,C|upstream_gene_variant|MODIFIER|PA1149|gene-PA1149|transcript|TRANSCRIPT_gene-PA1149|protein_coding||c.-3681T>G|||||3681|,C|downstream_gene_variant|MODIFIER|pys2|gene-PA1150|transcript|TRANSCRIPT_gene-PA1150|protein_coding||c.*1136A>C|||||1136|,C|downstream_gene_variant|MO…
1247049	G	A	61	ANN=A|upstream_gene_variant|MODIFIER|toxA|gene-PA1148|transcript|TRANSCRIPT_gene-PA1148|protein_coding||c.-4549C>T|||||4549|,A|upstream_gene_variant|MODIFIER|PA1149|gene-PA1149|transcript|TRANSCRIPT_gene-PA1149|protein_coding||c.-3931C>T|||||3931|,A|downstream_gene_variant|MODIFIER|pys2|gene-PA1150|transcript|TRANSCRIPT_gene-PA1150|protein_coding||c.*1386G>A|||||1386|,A|downstream_gene_variant|MO…
1247054	T	C	59	ANN=C|upstream_gene_variant|MODIFIER|toxA|gene-PA1148|transcript|TRANSCRIPT_gene-PA1148|protein_coding||c.-4554A>G|||||4554|,C|upstream_gene_variant|MODIFIER|PA1149|gene-PA1149|transcript|TRANSCRIPT_gene-PA1149|protein_coding||c.-3936A>G|||||3936|,C|downstream_gene_variant|MODIFIER|pys2|gene-PA1150|transcript|TRANSCRIPT_gene-PA1150|protein_coding||c.*1391T>C|||||1391|,C|downstream_gene_variant|MO…
1247066	A	G	59	ANN=G|upstream_gene_variant|MODIFIER|toxA|gene-PA1148|transcript|TRANSCRIPT_gene-PA1148|protein_coding||c.-4566T>C|||||4566|,G|upstream_gene_variant|MODIFIER|PA1149|gene-PA1149|transcript|TRANSCRIPT_gene-PA1149|protein_coding||c.-3948T>C|||||3948|,G|downstream_gene_variant|MODIFIER|pys2|gene-PA1150|transcript|TRANSCRIPT_gene-PA1150|protein_coding||c.*1403A>G|||||1403|,G|downstream_gene_variant|MO…
1247067	A	G	59	ANN=G|upstream_gene_variant|MODIFIER|toxA|gene-PA1148|transcript|TRANSCRIPT_gene-PA1148|protein_coding||c.-4567T>C|||||4567|,G|upstream_gene_variant|MODIFIER|PA1149|gene-PA1149|transcript|TRANSCRIPT_gene-PA1149|protein_coding||c.-3949T>C|||||3949|,G|downstream_gene_variant|MODIFIER|pys2|gene-PA1150|transcript|TRANSCRIPT_gene-PA1150|protein_coding||c.*1404A>G|||||1404|,G|downstream_gene_variant|MO…
1247068	A	C	59	ANN=C|upstream_gene_variant|MODIFIER|toxA|gene-PA1148|transcript|TRANSCRIPT_gene-PA1148|protein_coding||c.-4568T>G|||||4568|,C|upstream_gene_variant|MODIFIER|PA1149|gene-PA1149|transcript|TRANSCRIPT_gene-PA1149|protein_coding||c.-3950T>G|||||3950|,C|downstream_gene_variant|MODIFIER|pys2|gene-PA1150|transcript|TRANSCRIPT_gene-PA1150|protein_coding||c.*1405A>C|||||1405|,C|downstream_gene_variant|MO…
1247074	C	A	59	ANN=A|upstream_gene_variant|MODIFIER|toxA|gene-PA1148|transcript|TRANSCRIPT_gene-PA1148|protein_coding||c.-4574G>T|||||4574|,A|upstream_gene_variant|MODIFIER|PA1149|gene-PA1149|transcript|TRANSCRIPT_gene-PA1149|protein_coding||c.-3956G>T|||||3956|,A|downstream_gene_variant|MODIFIER|pys2|gene-PA1150|transcript|TRANSCRIPT_gene-PA1150|protein_coding||c.*1411C>A|||||1411|,A|downstream_gene_variant|MO…
1247083	G	A	59	ANN=A|upstream_gene_variant|MODIFIER|toxA|gene-PA1148|transcript|TRANSCRIPT_gene-PA1148|protein_coding||c.-4583C>T|||||4583|,A|upstream_gene_variant|MODIFIER|PA1149|gene-PA1149|transcript|TRANSCRIPT_gene-PA1149|protein_coding||c.-3965C>T|||||3965|,A|downstream_gene_variant|MODIFIER|pys2|gene-PA1150|transcript|TRANSCRIPT_gene-PA1150|protein_coding||c.*1420G>A|||||1420|,A|downstream_gene_variant|MO…
1247084	A	G	59	ANN=G|upstream_gene_variant|MODIFIER|toxA|gene-PA1148|transcript|TRANSCRIPT_gene-PA1148|protein_coding||c.-4584T>C|||||4584|,G|upstream_gene_variant|MODIFIER|PA1149|gene-PA1149|transcript|TRANSCRIPT_gene-PA1149|protein_coding||c.-3966T>C|||||3966|,G|downstream_gene_variant|MODIFIER|pys2|gene-PA1150|transcript|TRANSCRIPT_gene-PA1150|protein_coding||c.*1421A>G|||||1421|,G|downstream_gene_variant|MO…
1247087	C	T	57	ANN=T|upstream_gene_variant|MODIFIER|toxA|gene-PA1148|transcript|TRANSCRIPT_gene-PA1148|protein_coding||c.-4587G>A|||||4587|,T|upstream_gene_variant|MODIFIER|PA1149|gene-PA1149|transcript|TRANSCRIPT_gene-PA1149|protein_coding||c.-3969G>A|||||3969|,T|downstream_gene_variant|MODIFIER|pys2|gene-PA1150|transcript|TRANSCRIPT_gene-PA1150|protein_coding||c.*1424C>T|||||1424|,T|downstream_gene_variant|MO…
1247097	G	A	53	ANN=A|upstream_gene_variant|MODIFIER|toxA|gene-PA1148|transcript|TRANSCRIPT_gene-PA1148|protein_coding||c.-4597C>T|||||4597|,A|upstream_gene_variant|MODIFIER|PA1149|gene-PA1149|transcript|TRANSCRIPT_gene-PA1149|protein_coding||c.-3979C>T|||||3979|,A|downstream_gene_variant|MODIFIER|pys2|gene-PA1150|transcript|TRANSCRIPT_gene-PA1150|protein_coding||c.*1434G>A|||||1434|,A|downstream_gene_variant|MO…
1247100	G	A	56	ANN=A|upstream_gene_variant|MODIFIER|toxA|gene-PA1148|transcript|TRANSCRIPT_gene-PA1148|protein_coding||c.-4600C>T|||||4600|,A|upstream_gene_variant|MODIFIER|PA1149|gene-PA1149|transcript|TRANSCRIPT_gene-PA1149|protein_coding||c.-3982C>T|||||3982|,A|downstream_gene_variant|MODIFIER|pys2|gene-PA1150|transcript|TRANSCRIPT_gene-PA1150|protein_coding||c.*1437G>A|||||1437|,A|downstream_gene_variant|MO…
1247135	C	T	49	ANN=T|upstream_gene_variant|MODIFIER|toxA|gene-PA1148|transcript|TRANSCRIPT_gene-PA1148|protein_coding||c.-4635G>A|||||4635|,T|upstream_gene_variant|MODIFIER|PA1149|gene-PA1149|transcript|TRANSCRIPT_gene-PA1149|protein_coding||c.-4017G>A|||||4017|,T|downstream_gene_variant|MODIFIER|pys2|gene-PA1150|transcript|TRANSCRIPT_gene-PA1150|protein_coding||c.*1472C>T|||||1472|,T|downstream_gene_variant|MO…
1247139	T	C	43	ANN=C|upstream_gene_variant|MODIFIER|toxA|gene-PA1148|transcript|TRANSCRIPT_gene-PA1148|protein_coding||c.-4639A>G|||||4639|,C|upstream_gene_variant|MODIFIER|PA1149|gene-PA1149|transcript|TRANSCRIPT_gene-PA1149|protein_coding||c.-4021A>G|||||4021|,C|downstream_gene_variant|MODIFIER|pys2|gene-PA1150|transcript|TRANSCRIPT_gene-PA1150|protein_coding||c.*1476T>C|||||1476|,C|downstream_gene_variant|MO…
1323204	G	A	215	ANN=A|synonymous_variant|LOW|PA1221|gene-PA1221|transcript|TRANSCRIPT_gene-PA1221|protein_coding|1/1|c.906C>T|p.His302His|906/1857|906/1857|302/618||,A|upstream_gene_variant|MODIFIER|PA1217|gene-PA1217|transcript|TRANSCRIPT_gene-PA1217|protein_coding||c.-3690C>T|||||3690|,A|upstream_gene_variant|MODIFIER|PA1218|gene-PA1218|transcript|TRANSCRIPT_gene-PA1218|protein_coding||c.-2815C>T|||||2815|,A|u…
1323275	A	G	222	ANN=G|synonymous_variant|LOW|PA1221|gene-PA1221|transcript|TRANSCRIPT_gene-PA1221|protein_coding|1/1|c.835T>C|p.Leu279Leu|835/1857|835/1857|279/618||,G|upstream_gene_variant|MODIFIER|PA1217|gene-PA1217|transcript|TRANSCRIPT_gene-PA1217|protein_coding||c.-3761T>C|||||3761|,G|upstream_gene_variant|MODIFIER|PA1218|gene-PA1218|transcript|TRANSCRIPT_gene-PA1218|protein_coding||c.-2886T>C|||||2886|,G|u…
1323397	AGGGGG	AGGGG	161	ANN=AGGGG|frameshift_variant|HIGH|PA1221|gene-PA1221|transcript|TRANSCRIPT_gene-PA1221|protein_coding|1/1|c.708delC|p.Leu238fs|708/1857|708/1857|236/618||,AGGGG|upstream_gene_variant|MODIFIER|PA1217|gene-PA1217|transcript|TRANSCRIPT_gene-PA1217|protein_coding||c.-3888delC|||||3888|,AGGGG|upstream_gene_variant|MODIFIER|PA1218|gene-PA1218|transcript|TRANSCRIPT_gene-PA1218|protein_coding||c.-3013del…
1335486	G	A	139	ANN=A|upstream_gene_variant|MODIFIER|PA1229|gene-PA1229|transcript|TRANSCRIPT_gene-PA1229|protein_coding||c.-4103C>T|||||4103|WARNING_TRANSCRIPT_NO_START_CODON,A|upstream_gene_variant|MODIFIER|PA1234|gene-PA1234|transcript|TRANSCRIPT_gene-PA1234|protein_coding||c.-33C>T|||||33|,A|upstream_gene_variant|MODIFIER|PA1235|gene-PA1235|transcript|TRANSCRIPT_gene-PA1235|protein_coding||c.-159G>A|||||159|…
1363557	A	G	222	ANN=G|missense_variant|MODERATE|PA1255|gene-PA1255|transcript|TRANSCRIPT_gene-PA1255|protein_coding|1/1|c.917T>C|p.Leu306Pro|917/1035|917/1035|306/344||,G|upstream_gene_variant|MODIFIER|PA1251|gene-PA1251|transcript|TRANSCRIPT_gene-PA1251|protein_coding||c.-4207T>C|||||4207|,G|upstream_gene_variant|MODIFIER|PA1253|gene-PA1253|transcript|TRANSCRIPT_gene-PA1253|protein_coding||c.-1279T>C|||||1279|,…
1370149	CGGGGGG	CGGGGGGG,CGGGGGGGG	116	ANN=CGGGGGGG|upstream_gene_variant|MODIFIER|PA1256|gene-PA1256|transcript|TRANSCRIPT_gene-PA1256|protein_coding||c.-4935_-4934insC|||||4935|,CGGGGGGGG|upstream_gene_variant|MODIFIER|PA1256|gene-PA1256|transcript|TRANSCRIPT_gene-PA1256|protein_coding||c.-4935_-4934insCC|||||4935|,CGGGGGGG|upstream_gene_variant|MODIFIER|PA1257|gene-PA1257|transcript|TRANSCRIPT_gene-PA1257|protein_coding||c.-4294_-4…
1385412	T	C	222	ANN=C|missense_variant|MODERATE|cobB|gene-PA1273|transcript|TRANSCRIPT_gene-PA1273|protein_coding|1/1|c.1052T>C|p.Leu351Pro|1052/1308|1052/1308|351/435||,C|upstream_gene_variant|MODIFIER|PA1274|gene-PA1274|transcript|TRANSCRIPT_gene-PA1274|protein_coding||c.-258T>C|||||258|,C|upstream_gene_variant|MODIFIER|cobD|gene-PA1275|transcript|TRANSCRIPT_gene-PA1275|protein_coding||c.-911T>C|||||911|,C|ups…
1437010	C	T	192	ANN=T|synonymous_variant|LOW|PA1325|gene-PA1325|transcript|TRANSCRIPT_gene-PA1325|protein_coding|1/1|c.348C>T|p.Asp116Asp|348/408|348/408|116/135||,T|upstream_gene_variant|MODIFIER|ilvA2|gene-PA1326|transcript|TRANSCRIPT_gene-PA1326|protein_coding||c.-57C>T|||||57|,T|upstream_gene_variant|MODIFIER|PA1327|gene-PA1327|transcript|TRANSCRIPT_gene-PA1327|protein_coding||c.-1696C>T|||||1696|,T|upstream…
1456321	G	A	222	ANN=A|synonymous_variant|LOW|PA1342|gene-PA1342|transcript|TRANSCRIPT_gene-PA1342|protein_coding|1/1|c.403C>T|p.Leu135Leu|403/909|403/909|135/302||,A|upstream_gene_variant|MODIFIER|ansB|gene-PA1337|transcript|TRANSCRIPT_gene-PA1337|protein_coding||c.-4688C>T|||||4688|,A|upstream_gene_variant|MODIFIER|ggt|gene-PA1338|transcript|TRANSCRIPT_gene-PA1338|protein_coding||c.-2929C>T|||||2929|,A|upstream…
1471049	CTCGTCG	C	214	ANN=C|disruptive_inframe_deletion|MODERATE|PA1359|gene-PA1359|transcript|TRANSCRIPT_gene-PA1359|protein_coding|1/1|c.618_623delCGACGA|p.Asp207_Glu208del|623/657|618/657|206/218||,C|upstream_gene_variant|MODIFIER|PA1352|gene-PA1352|transcript|TRANSCRIPT_gene-PA1352|protein_coding||c.-3735_-3730delCGACGA|||||3730|,C|upstream_gene_variant|MODIFIER|PA1353|gene-PA1353|transcript|TRANSCRIPT_gene-PA1353…
1475355	A	G	222	ANN=G|missense_variant|MODERATE|PA1363|gene-PA1363|transcript|TRANSCRIPT_gene-PA1363|protein_coding|1/1|c.629A>G|p.Gln210Arg|629/741|629/741|210/246||WARNING_TRANSCRIPT_NO_START_CODON,G|upstream_gene_variant|MODIFIER|PA1358|gene-PA1358|transcript|TRANSCRIPT_gene-PA1358|protein_coding||c.-4377T>C|||||4377|,G|upstream_gene_variant|MODIFIER|PA1359|gene-PA1359|transcript|TRANSCRIPT_gene-PA1359|protei…
1478850	GGGC	GGGCGGC	75	ANN=GGGCGGC|upstream_gene_variant|MODIFIER|PA1361|gene-PA1361|transcript|TRANSCRIPT_gene-PA1361|protein_coding||c.-4874_-4873insGCC|||||4874|WARNING_TRANSCRIPT_NO_START_CODON,GGGCGGC|upstream_gene_variant|MODIFIER|PA1369|gene-PA1369|transcript|TRANSCRIPT_gene-PA1369|protein_coding||c.-4270_-4269insGGC|||||4269|,GGGCGGC|downstream_gene_variant|MODIFIER|PA1362|gene-PA1362|transcript|TRANSCRIPT_gene…
1481084	A	G	25.3	ANN=G|upstream_gene_variant|MODIFIER|PA1366|gene-PA1366|transcript|TRANSCRIPT_gene-PA1366|protein_coding||c.-1293T>C|||||1293|,G|upstream_gene_variant|MODIFIER|PA1367|gene-PA1367|transcript|TRANSCRIPT_gene-PA1367|protein_coding||c.-33T>C|||||33|,G|upstream_gene_variant|MODIFIER|PA1369|gene-PA1369|transcript|TRANSCRIPT_gene-PA1369|protein_coding||c.-2039A>G|||||2039|,G|upstream_gene_variant|MODIFI…
1481086	G	C	25.3	ANN=C|upstream_gene_variant|MODIFIER|PA1366|gene-PA1366|transcript|TRANSCRIPT_gene-PA1366|protein_coding||c.-1295C>G|||||1295|,C|upstream_gene_variant|MODIFIER|PA1367|gene-PA1367|transcript|TRANSCRIPT_gene-PA1367|protein_coding||c.-35C>G|||||35|,C|upstream_gene_variant|MODIFIER|PA1369|gene-PA1369|transcript|TRANSCRIPT_gene-PA1369|protein_coding||c.-2037G>C|||||2037|,C|upstream_gene_variant|MODIFI…
1481087	C	T	25.3	ANN=T|upstream_gene_variant|MODIFIER|PA1366|gene-PA1366|transcript|TRANSCRIPT_gene-PA1366|protein_coding||c.-1296G>A|||||1296|,T|upstream_gene_variant|MODIFIER|PA1367|gene-PA1367|transcript|TRANSCRIPT_gene-PA1367|protein_coding||c.-36G>A|||||36|,T|upstream_gene_variant|MODIFIER|PA1369|gene-PA1369|transcript|TRANSCRIPT_gene-PA1369|protein_coding||c.-2036C>T|||||2036|,T|upstream_gene_variant|MODIFI…
1517058	C	T	222	ANN=T|missense_variant|MODERATE|PA1395|gene-PA1395|transcript|TRANSCRIPT_gene-PA1395|protein_coding|1/1|c.356C>T|p.Ala119Val|356/417|356/417|119/138||,T|upstream_gene_variant|MODIFIER|cysC|gene-PA1393|transcript|TRANSCRIPT_gene-PA1393|protein_coding||c.-1131G>A|||||1131|,T|upstream_gene_variant|MODIFIER|PA1397|gene-PA1397|transcript|TRANSCRIPT_gene-PA1397|protein_coding||c.-1856C>T|||||1856|,T|up…
1519561	CGCG	CGCGCGGGAGCGGCTCTGAGGCGATGGCG	82	ANN=CGCGCGGGAGCGGCTCTGAGGCGATGGCG|upstream_gene_variant|MODIFIER|cysC|gene-PA1393|transcript|TRANSCRIPT_gene-PA1393|protein_coding||c.-3638_-3637insCGCCATCGCCTCAGAGCCGCTCCCG|||||3638|,CGCGCGGGAGCGGCTCTGAGGCGATGGCG|upstream_gene_variant|MODIFIER|PA1396|gene-PA1396|transcript|TRANSCRIPT_gene-PA1396|protein_coding||c.-797_-796insCGCCATCGCCTCAGAGCCGCTCCCG|||||797|,CGCGCGGGAGCGGCTCTGAGGCGATGGCG|upstre…
1526385	CG	C	56.7	ANN=C|upstream_gene_variant|MODIFIER|PA1401|gene-PA1401|transcript|TRANSCRIPT_gene-PA1401|protein_coding||c.-1555delC|||||1555|,C|upstream_gene_variant|MODIFIER|PA1402|gene-PA1402|transcript|TRANSCRIPT_gene-PA1402|protein_coding||c.-812delC|||||812|,C|upstream_gene_variant|MODIFIER|PA1405|gene-PA1405|transcript|TRANSCRIPT_gene-PA1405|protein_coding||c.-805delG|||||805|,C|downstream_gene_variant|M…
1551170	G	A	222	ANN=A|missense_variant|MODERATE|PA1425|gene-PA1425|transcript|TRANSCRIPT_gene-PA1425|protein_coding|1/1|c.187G>A|p.Val63Ile|187/1617|187/1617|63/538||,A|upstream_gene_variant|MODIFIER|PA1420|gene-PA1420|transcript|TRANSCRIPT_gene-PA1420|protein_coding||c.-4914C>T|||||4914|,A|upstream_gene_variant|MODIFIER|gbuA|gene-PA1421|transcript|TRANSCRIPT_gene-PA1421|protein_coding||c.-3940C>T|||||3940|WARNI…
1594090	A	G	222	ANN=G|missense_variant|MODERATE|PA1464|gene-PA1464|transcript|TRANSCRIPT_gene-PA1464|protein_coding|1/1|c.4A>G|p.Ser2Gly|4/480|4/480|2/159||,G|upstream_gene_variant|MODIFIER|PA1465|gene-PA1465|transcript|TRANSCRIPT_gene-PA1465|protein_coding||c.-507A>G|||||507|,G|upstream_gene_variant|MODIFIER|PA1467|gene-PA1467|transcript|TRANSCRIPT_gene-PA1467|protein_coding||c.-1737A>G|||||1737|,G|upstream_gen…
1613902	A	G	222	ANN=G|missense_variant|MODERATE|PA1487|gene-PA1487|transcript|TRANSCRIPT_gene-PA1487|protein_coding|1/1|c.748T>C|p.Phe250Leu|748/1416|748/1416|250/471||,G|upstream_gene_variant|MODIFIER|PA1484|gene-PA1484|transcript|TRANSCRIPT_gene-PA1484|protein_coding||c.-3358T>C|||||3358|,G|upstream_gene_variant|MODIFIER|PA1491|gene-PA1491|transcript|TRANSCRIPT_gene-PA1491|protein_coding||c.-4710A>G|||||4710|,…
1620614	CGGGGGG	CGGGGGGG	111	ANN=CGGGGGGG|frameshift_variant|HIGH|cysP|gene-PA1493|transcript|TRANSCRIPT_gene-PA1493|protein_coding|1/1|c.723_724insC|p.Val244fs|723/999|723/999|241/332||WARNING_TRANSCRIPT_NO_START_CODON,CGGGGGGG|upstream_gene_variant|MODIFIER|PA1488|gene-PA1488|transcript|TRANSCRIPT_gene-PA1488|protein_coding||c.-4713_-4712insC|||||4713|,CGGGGGGG|upstream_gene_variant|MODIFIER|PA1489|gene-PA1489|transcript|T…
1629669	A	G	222	ANN=G|missense_variant|MODERATE|PA1500|gene-PA1500|transcript|TRANSCRIPT_gene-PA1500|protein_coding|1/1|c.281T>C|p.Met94Thr|281/891|281/891|94/296||,G|upstream_gene_variant|MODIFIER|PA1496|gene-PA1496|transcript|TRANSCRIPT_gene-PA1496|protein_coding||c.-4954T>C|||||4954|,G|upstream_gene_variant|MODIFIER|PA1497|gene-PA1497|transcript|TRANSCRIPT_gene-PA1497|protein_coding||c.-3974T>C|||||3974|,G|up…
1644836	G	A	25	ANN=A|upstream_gene_variant|MODIFIER|PA1510|gene-PA1510|transcript|TRANSCRIPT_gene-PA1510|protein_coding||c.-3336C>T|||||3336|,A|upstream_gene_variant|MODIFIER|PA1511|gene-PA1511|transcript|TRANSCRIPT_gene-PA1511|protein_coding||c.-811C>T|||||811|,A|upstream_gene_variant|MODIFIER|hcpA|gene-PA1512|transcript|TRANSCRIPT_gene-PA1512|protein_coding||c.-111C>T|||||111|,A|downstream_gene_variant|MODIFI…
1644841	G	A	42	ANN=A|upstream_gene_variant|MODIFIER|PA1510|gene-PA1510|transcript|TRANSCRIPT_gene-PA1510|protein_coding||c.-3341C>T|||||3341|,A|upstream_gene_variant|MODIFIER|PA1511|gene-PA1511|transcript|TRANSCRIPT_gene-PA1511|protein_coding||c.-816C>T|||||816|,A|upstream_gene_variant|MODIFIER|hcpA|gene-PA1512|transcript|TRANSCRIPT_gene-PA1512|protein_coding||c.-116C>T|||||116|,A|downstream_gene_variant|MODIFI…
1644887	C	T	41	ANN=T|upstream_gene_variant|MODIFIER|PA1510|gene-PA1510|transcript|TRANSCRIPT_gene-PA1510|protein_coding||c.-3387G>A|||||3387|,T|upstream_gene_variant|MODIFIER|PA1511|gene-PA1511|transcript|TRANSCRIPT_gene-PA1511|protein_coding||c.-862G>A|||||862|,T|upstream_gene_variant|MODIFIER|hcpA|gene-PA1512|transcript|TRANSCRIPT_gene-PA1512|protein_coding||c.-162G>A|||||162|,T|downstream_gene_variant|MODIFI…
1644924	C	T	22	ANN=T|upstream_gene_variant|MODIFIER|PA1510|gene-PA1510|transcript|TRANSCRIPT_gene-PA1510|protein_coding||c.-3424G>A|||||3424|,T|upstream_gene_variant|MODIFIER|PA1511|gene-PA1511|transcript|TRANSCRIPT_gene-PA1511|protein_coding||c.-899G>A|||||899|,T|upstream_gene_variant|MODIFIER|hcpA|gene-PA1512|transcript|TRANSCRIPT_gene-PA1512|protein_coding||c.-199G>A|||||199|,T|downstream_gene_variant|MODIFI…
1671367	AGCCCG	AGCCCGCGCCCG	219	ANN=AGCCCGCGCCCG|disruptive_inframe_insertion|MODERATE|dnaX|gene-PA1532|transcript|TRANSCRIPT_gene-PA1532|protein_coding|1/1|c.1384_1385insCGCCCG|p.Pro461_Glu462insAlaPro|1385/2046|1385/2046|462/681||,AGCCCGCGCCCG|upstream_gene_variant|MODIFIER|PA1531|gene-PA1531|transcript|TRANSCRIPT_gene-PA1531|protein_coding||c.-1421_-1420insCGGGCG|||||1421|,AGCCCGCGCCCG|upstream_gene_variant|MODIFIER|PA1533|g…
1695023	G	C,A	193	ANN=A|synonymous_variant|LOW|ccoN2|gene-PA1557|transcript|TRANSCRIPT_gene-PA1557|protein_coding|1/1|c.1257C>T|p.Thr419Thr|1257/1428|1257/1428|419/475||,C|synonymous_variant|LOW|ccoN2|gene-PA1557|transcript|TRANSCRIPT_gene-PA1557|protein_coding|1/1|c.1257C>G|p.Thr419Thr|1257/1428|1257/1428|419/475||,A|upstream_gene_variant|MODIFIER|ccoP1|gene-PA1552|transcript|TRANSCRIPT_gene-PA1552|protein_coding…
1695065	G	A	179	ANN=A|synonymous_variant|LOW|ccoN2|gene-PA1557|transcript|TRANSCRIPT_gene-PA1557|protein_coding|1/1|c.1215C>T|p.Ile405Ile|1215/1428|1215/1428|405/475||,A|upstream_gene_variant|MODIFIER|ccoP1|gene-PA1552|transcript|TRANSCRIPT_gene-PA1552|protein_coding||c.-4552C>T|||||4552|,A|upstream_gene_variant|MODIFIER|ccoQ1|gene-PA1552.1|transcript|TRANSCRIPT_gene-PA1552.1|protein_coding||c.-4370C>T|||||4370|…
1695082	T	G	169	ANN=G|missense_variant|MODERATE|ccoN2|gene-PA1557|transcript|TRANSCRIPT_gene-PA1557|protein_coding|1/1|c.1198A>C|p.Met400Leu|1198/1428|1198/1428|400/475||,G|upstream_gene_variant|MODIFIER|ccoP1|gene-PA1552|transcript|TRANSCRIPT_gene-PA1552|protein_coding||c.-4569A>C|||||4569|,G|upstream_gene_variant|MODIFIER|ccoQ1|gene-PA1552.1|transcript|TRANSCRIPT_gene-PA1552.1|protein_coding||c.-4387A>C|||||43…
1695095	A	C	147	ANN=C|synonymous_variant|LOW|ccoN2|gene-PA1557|transcript|TRANSCRIPT_gene-PA1557|protein_coding|1/1|c.1185T>G|p.Leu395Leu|1185/1428|1185/1428|395/475||,C|upstream_gene_variant|MODIFIER|ccoP1|gene-PA1552|transcript|TRANSCRIPT_gene-PA1552|protein_coding||c.-4582T>G|||||4582|,C|upstream_gene_variant|MODIFIER|ccoQ1|gene-PA1552.1|transcript|TRANSCRIPT_gene-PA1552.1|protein_coding||c.-4400T>G|||||4400|…
1695104	A	G	142	ANN=G|synonymous_variant|LOW|ccoN2|gene-PA1557|transcript|TRANSCRIPT_gene-PA1557|protein_coding|1/1|c.1176T>C|p.Gly392Gly|1176/1428|1176/1428|392/475||,G|upstream_gene_variant|MODIFIER|ccoP1|gene-PA1552|transcript|TRANSCRIPT_gene-PA1552|protein_coding||c.-4591T>C|||||4591|,G|upstream_gene_variant|MODIFIER|ccoQ1|gene-PA1552.1|transcript|TRANSCRIPT_gene-PA1552.1|protein_coding||c.-4409T>C|||||4409|…
1695131	G	A	74	ANN=A|synonymous_variant|LOW|ccoN2|gene-PA1557|transcript|TRANSCRIPT_gene-PA1557|protein_coding|1/1|c.1149C>T|p.Asn383Asn|1149/1428|1149/1428|383/475||,A|upstream_gene_variant|MODIFIER|ccoP1|gene-PA1552|transcript|TRANSCRIPT_gene-PA1552|protein_coding||c.-4618C>T|||||4618|,A|upstream_gene_variant|MODIFIER|ccoQ1|gene-PA1552.1|transcript|TRANSCRIPT_gene-PA1552.1|protein_coding||c.-4436C>T|||||4436|…
1695143	C	G	65	ANN=G|synonymous_variant|LOW|ccoN2|gene-PA1557|transcript|TRANSCRIPT_gene-PA1557|protein_coding|1/1|c.1137G>C|p.Leu379Leu|1137/1428|1137/1428|379/475||,G|upstream_gene_variant|MODIFIER|ccoP1|gene-PA1552|transcript|TRANSCRIPT_gene-PA1552|protein_coding||c.-4630G>C|||||4630|,G|upstream_gene_variant|MODIFIER|ccoQ1|gene-PA1552.1|transcript|TRANSCRIPT_gene-PA1552.1|protein_coding||c.-4448G>C|||||4448|…
1695145	G	C	66	ANN=C|missense_variant|MODERATE|ccoN2|gene-PA1557|transcript|TRANSCRIPT_gene-PA1557|protein_coding|1/1|c.1135C>G|p.Leu379Val|1135/1428|1135/1428|379/475||,C|upstream_gene_variant|MODIFIER|ccoP1|gene-PA1552|transcript|TRANSCRIPT_gene-PA1552|protein_coding||c.-4632C>G|||||4632|,C|upstream_gene_variant|MODIFIER|ccoQ1|gene-PA1552.1|transcript|TRANSCRIPT_gene-PA1552.1|protein_coding||c.-4450C>G|||||44…
1695151	A	G	46	ANN=G|missense_variant|MODERATE|ccoN2|gene-PA1557|transcript|TRANSCRIPT_gene-PA1557|protein_coding|1/1|c.1129T>C|p.Tyr377His|1129/1428|1129/1428|377/475||,G|upstream_gene_variant|MODIFIER|ccoP1|gene-PA1552|transcript|TRANSCRIPT_gene-PA1552|protein_coding||c.-4638T>C|||||4638|,G|upstream_gene_variant|MODIFIER|ccoQ1|gene-PA1552.1|transcript|TRANSCRIPT_gene-PA1552.1|protein_coding||c.-4456T>C|||||44…
1695162	C	A	50	ANN=A|missense_variant|MODERATE|ccoN2|gene-PA1557|transcript|TRANSCRIPT_gene-PA1557|protein_coding|1/1|c.1118G>T|p.Arg373Leu|1118/1428|1118/1428|373/475||,A|upstream_gene_variant|MODIFIER|ccoP1|gene-PA1552|transcript|TRANSCRIPT_gene-PA1552|protein_coding||c.-4649G>T|||||4649|,A|upstream_gene_variant|MODIFIER|ccoQ1|gene-PA1552.1|transcript|TRANSCRIPT_gene-PA1552.1|protein_coding||c.-4467G>T|||||44…
1695163	G	C	50	ANN=C|missense_variant|MODERATE|ccoN2|gene-PA1557|transcript|TRANSCRIPT_gene-PA1557|protein_coding|1/1|c.1117C>G|p.Arg373Gly|1117/1428|1117/1428|373/475||,C|upstream_gene_variant|MODIFIER|ccoP1|gene-PA1552|transcript|TRANSCRIPT_gene-PA1552|protein_coding||c.-4650C>G|||||4650|,C|upstream_gene_variant|MODIFIER|ccoQ1|gene-PA1552.1|transcript|TRANSCRIPT_gene-PA1552.1|protein_coding||c.-4468C>G|||||44…
1695164	G	C	50	ANN=C|synonymous_variant|LOW|ccoN2|gene-PA1557|transcript|TRANSCRIPT_gene-PA1557|protein_coding|1/1|c.1116C>G|p.Gly372Gly|1116/1428|1116/1428|372/475||,C|upstream_gene_variant|MODIFIER|ccoP1|gene-PA1552|transcript|TRANSCRIPT_gene-PA1552|protein_coding||c.-4651C>G|||||4651|,C|upstream_gene_variant|MODIFIER|ccoQ1|gene-PA1552.1|transcript|TRANSCRIPT_gene-PA1552.1|protein_coding||c.-4469C>G|||||4469|…
1695168	A	T	50	ANN=T|missense_variant|MODERATE|ccoN2|gene-PA1557|transcript|TRANSCRIPT_gene-PA1557|protein_coding|1/1|c.1112T>A|p.Phe371Tyr|1112/1428|1112/1428|371/475||,T|upstream_gene_variant|MODIFIER|ccoP1|gene-PA1552|transcript|TRANSCRIPT_gene-PA1552|protein_coding||c.-4655T>A|||||4655|,T|upstream_gene_variant|MODIFIER|ccoQ1|gene-PA1552.1|transcript|TRANSCRIPT_gene-PA1552.1|protein_coding||c.-4473T>A|||||44…
1695176	C	G	45	ANN=G|synonymous_variant|LOW|ccoN2|gene-PA1557|transcript|TRANSCRIPT_gene-PA1557|protein_coding|1/1|c.1104G>C|p.Pro368Pro|1104/1428|1104/1428|368/475||,G|upstream_gene_variant|MODIFIER|ccoP1|gene-PA1552|transcript|TRANSCRIPT_gene-PA1552|protein_coding||c.-4663G>C|||||4663|,G|upstream_gene_variant|MODIFIER|ccoQ1|gene-PA1552.1|transcript|TRANSCRIPT_gene-PA1552.1|protein_coding||c.-4481G>C|||||4481|…
1695179	G	A	48	ANN=A|synonymous_variant|LOW|ccoN2|gene-PA1557|transcript|TRANSCRIPT_gene-PA1557|protein_coding|1/1|c.1101C>T|p.Ile367Ile|1101/1428|1101/1428|367/475||,A|upstream_gene_variant|MODIFIER|ccoP1|gene-PA1552|transcript|TRANSCRIPT_gene-PA1552|protein_coding||c.-4666C>T|||||4666|,A|upstream_gene_variant|MODIFIER|ccoQ1|gene-PA1552.1|transcript|TRANSCRIPT_gene-PA1552.1|protein_coding||c.-4484C>T|||||4484|…
1695205	A	T	42	ANN=T|missense_variant|MODERATE|ccoN2|gene-PA1557|transcript|TRANSCRIPT_gene-PA1557|protein_coding|1/1|c.1075T>A|p.Ser359Thr|1075/1428|1075/1428|359/475||,T|upstream_gene_variant|MODIFIER|ccoP1|gene-PA1552|transcript|TRANSCRIPT_gene-PA1552|protein_coding||c.-4692T>A|||||4692|,T|upstream_gene_variant|MODIFIER|ccoQ1|gene-PA1552.1|transcript|TRANSCRIPT_gene-PA1552.1|protein_coding||c.-4510T>A|||||45…
1695206	A	G	42	ANN=G|synonymous_variant|LOW|ccoN2|gene-PA1557|transcript|TRANSCRIPT_gene-PA1557|protein_coding|1/1|c.1074T>C|p.Val358Val|1074/1428|1074/1428|358/475||,G|upstream_gene_variant|MODIFIER|ccoP1|gene-PA1552|transcript|TRANSCRIPT_gene-PA1552|protein_coding||c.-4693T>C|||||4693|,G|upstream_gene_variant|MODIFIER|ccoQ1|gene-PA1552.1|transcript|TRANSCRIPT_gene-PA1552.1|protein_coding||c.-4511T>C|||||4511|…
1695208	C	T	43	ANN=T|missense_variant|MODERATE|ccoN2|gene-PA1557|transcript|TRANSCRIPT_gene-PA1557|protein_coding|1/1|c.1072G>A|p.Val358Ile|1072/1428|1072/1428|358/475||,T|upstream_gene_variant|MODIFIER|ccoP1|gene-PA1552|transcript|TRANSCRIPT_gene-PA1552|protein_coding||c.-4695G>A|||||4695|,T|upstream_gene_variant|MODIFIER|ccoQ1|gene-PA1552.1|transcript|TRANSCRIPT_gene-PA1552.1|protein_coding||c.-4513G>A|||||45…
1695703	G	T	23	ANN=T|missense_variant|MODERATE|ccoN2|gene-PA1557|transcript|TRANSCRIPT_gene-PA1557|protein_coding|1/1|c.577C>A|p.Leu193Met|577/1428|577/1428|193/475||,T|upstream_gene_variant|MODIFIER|ccoO1|gene-PA1553|transcript|TRANSCRIPT_gene-PA1553|protein_coding||c.-4391C>A|||||4391|,T|upstream_gene_variant|MODIFIER|ccoN1|gene-PA1554|transcript|TRANSCRIPT_gene-PA1554|protein_coding||c.-2949C>A|||||2949|,T|u…
1695717	G	A	27	ANN=A|missense_variant|MODERATE|ccoN2|gene-PA1557|transcript|TRANSCRIPT_gene-PA1557|protein_coding|1/1|c.563C>T|p.Thr188Ile|563/1428|563/1428|188/475||,A|upstream_gene_variant|MODIFIER|ccoO1|gene-PA1553|transcript|TRANSCRIPT_gene-PA1553|protein_coding||c.-4405C>T|||||4405|,A|upstream_gene_variant|MODIFIER|ccoN1|gene-PA1554|transcript|TRANSCRIPT_gene-PA1554|protein_coding||c.-2963C>T|||||2963|,A|u…
1695719	G	C	27	ANN=C|missense_variant|MODERATE|ccoN2|gene-PA1557|transcript|TRANSCRIPT_gene-PA1557|protein_coding|1/1|c.561C>G|p.Phe187Leu|561/1428|561/1428|187/475||,C|upstream_gene_variant|MODIFIER|ccoO1|gene-PA1553|transcript|TRANSCRIPT_gene-PA1553|protein_coding||c.-4407C>G|||||4407|,C|upstream_gene_variant|MODIFIER|ccoN1|gene-PA1554|transcript|TRANSCRIPT_gene-PA1554|protein_coding||c.-2965C>G|||||2965|,C|u…
1695720	A	C	27	ANN=C|missense_variant|MODERATE|ccoN2|gene-PA1557|transcript|TRANSCRIPT_gene-PA1557|protein_coding|1/1|c.560T>G|p.Phe187Cys|560/1428|560/1428|187/475||,C|upstream_gene_variant|MODIFIER|ccoO1|gene-PA1553|transcript|TRANSCRIPT_gene-PA1553|protein_coding||c.-4408T>G|||||4408|,C|upstream_gene_variant|MODIFIER|ccoN1|gene-PA1554|transcript|TRANSCRIPT_gene-PA1554|protein_coding||c.-2966T>G|||||2966|,C|u…
1695723	G	C	27	ANN=C|missense_variant|MODERATE|ccoN2|gene-PA1557|transcript|TRANSCRIPT_gene-PA1557|protein_coding|1/1|c.557C>G|p.Thr186Ser|557/1428|557/1428|186/475||,C|upstream_gene_variant|MODIFIER|ccoO1|gene-PA1553|transcript|TRANSCRIPT_gene-PA1553|protein_coding||c.-4411C>G|||||4411|,C|upstream_gene_variant|MODIFIER|ccoN1|gene-PA1554|transcript|TRANSCRIPT_gene-PA1554|protein_coding||c.-2969C>G|||||2969|,C|u…
1695735	T	G	42	ANN=G|missense_variant|MODERATE|ccoN2|gene-PA1557|transcript|TRANSCRIPT_gene-PA1557|protein_coding|1/1|c.545A>C|p.Glu182Ala|545/1428|545/1428|182/475||,G|upstream_gene_variant|MODIFIER|ccoO1|gene-PA1553|transcript|TRANSCRIPT_gene-PA1553|protein_coding||c.-4423A>C|||||4423|,G|upstream_gene_variant|MODIFIER|ccoN1|gene-PA1554|transcript|TRANSCRIPT_gene-PA1554|protein_coding||c.-2981A>C|||||2981|,G|u…
1695739	G	T	42	ANN=T|missense_variant|MODERATE|ccoN2|gene-PA1557|transcript|TRANSCRIPT_gene-PA1557|protein_coding|1/1|c.541C>A|p.Leu181Ile|541/1428|541/1428|181/475||,T|upstream_gene_variant|MODIFIER|ccoO1|gene-PA1553|transcript|TRANSCRIPT_gene-PA1553|protein_coding||c.-4427C>A|||||4427|,T|upstream_gene_variant|MODIFIER|ccoN1|gene-PA1554|transcript|TRANSCRIPT_gene-PA1554|protein_coding||c.-2985C>A|||||2985|,T|u…
1695742	T	G	42	ANN=G|missense_variant|MODERATE|ccoN2|gene-PA1557|transcript|TRANSCRIPT_gene-PA1557|protein_coding|1/1|c.538A>C|p.Asn180His|538/1428|538/1428|180/475||,G|upstream_gene_variant|MODIFIER|ccoO1|gene-PA1553|transcript|TRANSCRIPT_gene-PA1553|protein_coding||c.-4430A>C|||||4430|,G|upstream_gene_variant|MODIFIER|ccoN1|gene-PA1554|transcript|TRANSCRIPT_gene-PA1554|protein_coding||c.-2988A>C|||||2988|,G|u…
1695746	C	G	40	ANN=G|synonymous_variant|LOW|ccoN2|gene-PA1557|transcript|TRANSCRIPT_gene-PA1557|protein_coding|1/1|c.534G>C|p.Val178Val|534/1428|534/1428|178/475||,G|upstream_gene_variant|MODIFIER|ccoO1|gene-PA1553|transcript|TRANSCRIPT_gene-PA1553|protein_coding||c.-4434G>C|||||4434|,G|upstream_gene_variant|MODIFIER|ccoN1|gene-PA1554|transcript|TRANSCRIPT_gene-PA1554|protein_coding||c.-2992G>C|||||2992|,G|upst…
1695749	C	G	43	ANN=G|synonymous_variant|LOW|ccoN2|gene-PA1557|transcript|TRANSCRIPT_gene-PA1557|protein_coding|1/1|c.531G>C|p.Val177Val|531/1428|531/1428|177/475||,G|upstream_gene_variant|MODIFIER|ccoO1|gene-PA1553|transcript|TRANSCRIPT_gene-PA1553|protein_coding||c.-4437G>C|||||4437|,G|upstream_gene_variant|MODIFIER|ccoN1|gene-PA1554|transcript|TRANSCRIPT_gene-PA1554|protein_coding||c.-2995G>C|||||2995|,G|upst…
1695751	C	T	43	ANN=T|missense_variant|MODERATE|ccoN2|gene-PA1557|transcript|TRANSCRIPT_gene-PA1557|protein_coding|1/1|c.529G>A|p.Val177Met|529/1428|529/1428|177/475||,T|upstream_gene_variant|MODIFIER|ccoO1|gene-PA1553|transcript|TRANSCRIPT_gene-PA1553|protein_coding||c.-4439G>A|||||4439|,T|upstream_gene_variant|MODIFIER|ccoN1|gene-PA1554|transcript|TRANSCRIPT_gene-PA1554|protein_coding||c.-2997G>A|||||2997|,T|u…
1695755	G	C	51	ANN=C|synonymous_variant|LOW|ccoN2|gene-PA1557|transcript|TRANSCRIPT_gene-PA1557|protein_coding|1/1|c.525C>G|p.Leu175Leu|525/1428|525/1428|175/475||,C|upstream_gene_variant|MODIFIER|ccoO1|gene-PA1553|transcript|TRANSCRIPT_gene-PA1553|protein_coding||c.-4443C>G|||||4443|,C|upstream_gene_variant|MODIFIER|ccoN1|gene-PA1554|transcript|TRANSCRIPT_gene-PA1554|protein_coding||c.-3001C>G|||||3001|,C|upst…
1695761	G	C	105	ANN=C|synonymous_variant|LOW|ccoN2|gene-PA1557|transcript|TRANSCRIPT_gene-PA1557|protein_coding|1/1|c.519C>G|p.Ala173Ala|519/1428|519/1428|173/475||,C|upstream_gene_variant|MODIFIER|ccoO1|gene-PA1553|transcript|TRANSCRIPT_gene-PA1553|protein_coding||c.-4449C>G|||||4449|,C|upstream_gene_variant|MODIFIER|ccoN1|gene-PA1554|transcript|TRANSCRIPT_gene-PA1554|protein_coding||c.-3007C>G|||||3007|,C|upst…
1695765	A	G	114	ANN=G|missense_variant|MODERATE|ccoN2|gene-PA1557|transcript|TRANSCRIPT_gene-PA1557|protein_coding|1/1|c.515T>C|p.Val172Ala|515/1428|515/1428|172/475||,G|upstream_gene_variant|MODIFIER|ccoO1|gene-PA1553|transcript|TRANSCRIPT_gene-PA1553|protein_coding||c.-4453T>C|||||4453|,G|upstream_gene_variant|MODIFIER|ccoN1|gene-PA1554|transcript|TRANSCRIPT_gene-PA1554|protein_coding||c.-3011T>C|||||3011|,G|u…
1695766	C	T	93	ANN=T|missense_variant|MODERATE|ccoN2|gene-PA1557|transcript|TRANSCRIPT_gene-PA1557|protein_coding|1/1|c.514G>A|p.Val172Ile|514/1428|514/1428|172/475||,T|upstream_gene_variant|MODIFIER|ccoO1|gene-PA1553|transcript|TRANSCRIPT_gene-PA1553|protein_coding||c.-4454G>A|||||4454|,T|upstream_gene_variant|MODIFIER|ccoN1|gene-PA1554|transcript|TRANSCRIPT_gene-PA1554|protein_coding||c.-3012G>A|||||3012|,T|u…
1695770	G	C	116	ANN=C|synonymous_variant|LOW|ccoN2|gene-PA1557|transcript|TRANSCRIPT_gene-PA1557|protein_coding|1/1|c.510C>G|p.Leu170Leu|510/1428|510/1428|170/475||,C|upstream_gene_variant|MODIFIER|ccoO1|gene-PA1553|transcript|TRANSCRIPT_gene-PA1553|protein_coding||c.-4458C>G|||||4458|,C|upstream_gene_variant|MODIFIER|ccoN1|gene-PA1554|transcript|TRANSCRIPT_gene-PA1554|protein_coding||c.-3016C>G|||||3016|,C|upst…
1695780	C	G	141	ANN=G|missense_variant|MODERATE|ccoN2|gene-PA1557|transcript|TRANSCRIPT_gene-PA1557|protein_coding|1/1|c.500G>C|p.Gly167Ala|500/1428|500/1428|167/475||,G|upstream_gene_variant|MODIFIER|ccoO1|gene-PA1553|transcript|TRANSCRIPT_gene-PA1553|protein_coding||c.-4468G>C|||||4468|,G|upstream_gene_variant|MODIFIER|ccoN1|gene-PA1554|transcript|TRANSCRIPT_gene-PA1554|protein_coding||c.-3026G>C|||||3026|,G|u…
1695781	C	A	137	ANN=A|missense_variant|MODERATE|ccoN2|gene-PA1557|transcript|TRANSCRIPT_gene-PA1557|protein_coding|1/1|c.499G>T|p.Gly167Trp|499/1428|499/1428|167/475||,A|upstream_gene_variant|MODIFIER|ccoO1|gene-PA1553|transcript|TRANSCRIPT_gene-PA1553|protein_coding||c.-4469G>T|||||4469|,A|upstream_gene_variant|MODIFIER|ccoN1|gene-PA1554|transcript|TRANSCRIPT_gene-PA1554|protein_coding||c.-3027G>T|||||3027|,A|u…
1695800	C	G	141	ANN=G|synonymous_variant|LOW|ccoN2|gene-PA1557|transcript|TRANSCRIPT_gene-PA1557|protein_coding|1/1|c.480G>C|p.Val160Val|480/1428|480/1428|160/475||,G|upstream_gene_variant|MODIFIER|ccoO1|gene-PA1553|transcript|TRANSCRIPT_gene-PA1553|protein_coding||c.-4488G>C|||||4488|,G|upstream_gene_variant|MODIFIER|ccoN1|gene-PA1554|transcript|TRANSCRIPT_gene-PA1554|protein_coding||c.-3046G>C|||||3046|,G|upst…
1705631	C	T	222	ANN=T|missense_variant|MODERATE|PA1565|gene-PA1565|transcript|TRANSCRIPT_gene-PA1565|protein_coding|1/1|c.473G>A|p.Arg158His|473/1311|473/1311|158/436||,T|upstream_gene_variant|MODIFIER|acnA|gene-PA1562|transcript|TRANSCRIPT_gene-PA1562|protein_coding||c.-2579G>A|||||2579|,T|downstream_gene_variant|MODIFIER|PA1563|gene-PA1563|transcript|TRANSCRIPT_gene-PA1563|protein_coding||c.*1194C>T|||||1194|,…
1814894	T	C	87	ANN=C|synonymous_variant|LOW|PA1663|gene-PA1663|transcript|TRANSCRIPT_gene-PA1663|protein_coding|1/1|c.1500T>C|p.Asp500Asp|1500/1512|1500/1512|500/503||,C|upstream_gene_variant|MODIFIER|PA1664|gene-PA1664|transcript|TRANSCRIPT_gene-PA1664|protein_coding||c.-101T>C|||||101|,C|upstream_gene_variant|MODIFIER|PA1665|gene-PA1665|transcript|TRANSCRIPT_gene-PA1665|protein_coding||c.-259T>C|||||259|,C|up…
1869325	C	T	222	ANN=T|missense_variant|MODERATE|mucR|gene-PA1727|transcript|TRANSCRIPT_gene-PA1727|protein_coding|1/1|c.1439G>A|p.Gly480Glu|1439/2058|1439/2058|480/685||,T|upstream_gene_variant|MODIFIER|bglX|gene-PA1726|transcript|TRANSCRIPT_gene-PA1726|protein_coding||c.-790G>A|||||790|,T|upstream_gene_variant|MODIFIER|PA1728|gene-PA1728|transcript|TRANSCRIPT_gene-PA1728|protein_coding||c.-1791C>T|||||1791|,T|u…
1879887	C	T	222	ANN=T|missense_variant|MODERATE|PA1736|gene-PA1736|transcript|TRANSCRIPT_gene-PA1736|protein_coding|1/1|c.908C>T|p.Pro303Leu|908/1206|908/1206|303/401||,T|upstream_gene_variant|MODIFIER|PA1734|gene-PA1734|transcript|TRANSCRIPT_gene-PA1734|protein_coding||c.-2478G>A|||||2478|,T|upstream_gene_variant|MODIFIER|PA1737|gene-PA1737|transcript|TRANSCRIPT_gene-PA1737|protein_coding||c.-312C>T|||||312|,T|…
1882495	G	A	41	ANN=A|upstream_gene_variant|MODIFIER|PA1739|gene-PA1739|transcript|TRANSCRIPT_gene-PA1739|protein_coding||c.-1166G>A|||||1166|,A|upstream_gene_variant|MODIFIER|PA1740|gene-PA1740|transcript|TRANSCRIPT_gene-PA1740|protein_coding||c.-2160G>A|||||2160|,A|upstream_gene_variant|MODIFIER|PA1742|gene-PA1742|transcript|TRANSCRIPT_gene-PA1742|protein_coding||c.-3783G>A|||||3783|,A|downstream_gene_variant|…
1882542	T	C	38	ANN=C|upstream_gene_variant|MODIFIER|PA1739|gene-PA1739|transcript|TRANSCRIPT_gene-PA1739|protein_coding||c.-1119T>C|||||1119|,C|upstream_gene_variant|MODIFIER|PA1740|gene-PA1740|transcript|TRANSCRIPT_gene-PA1740|protein_coding||c.-2113T>C|||||2113|,C|upstream_gene_variant|MODIFIER|PA1742|gene-PA1742|transcript|TRANSCRIPT_gene-PA1742|protein_coding||c.-3736T>C|||||3736|,C|downstream_gene_variant|…
1882546	T	G	55	ANN=G|upstream_gene_variant|MODIFIER|PA1739|gene-PA1739|transcript|TRANSCRIPT_gene-PA1739|protein_coding||c.-1115T>G|||||1115|,G|upstream_gene_variant|MODIFIER|PA1740|gene-PA1740|transcript|TRANSCRIPT_gene-PA1740|protein_coding||c.-2109T>G|||||2109|,G|upstream_gene_variant|MODIFIER|PA1742|gene-PA1742|transcript|TRANSCRIPT_gene-PA1742|protein_coding||c.-3732T>G|||||3732|,G|downstream_gene_variant|…
1930209	T	C	222	ANN=C|missense_variant|MODERATE|PA1782|gene-PA1782|transcript|TRANSCRIPT_gene-PA1782|protein_coding|1/1|c.281A>G|p.His94Arg|281/1596|281/1596|94/531||WARNING_TRANSCRIPT_NO_START_CODON,C|upstream_gene_variant|MODIFIER|PA1779|gene-PA1779|transcript|TRANSCRIPT_gene-PA1779|protein_coding||c.-4439A>G|||||4439|,C|upstream_gene_variant|MODIFIER|nirD|gene-PA1780|transcript|TRANSCRIPT_gene-PA1780|protein_…
1950716	T	C	222	ANN=C|missense_variant|MODERATE|parS|gene-PA1798|transcript|TRANSCRIPT_gene-PA1798|protein_coding|1/1|c.1010A>G|p.His337Arg|1010/1287|1010/1287|337/428||,C|upstream_gene_variant|MODIFIER|folD|gene-PA1796|transcript|TRANSCRIPT_gene-PA1796|protein_coding||c.-3675A>G|||||3675|,C|upstream_gene_variant|MODIFIER|PA1797|gene-PA1797|transcript|TRANSCRIPT_gene-PA1797|protein_coding||c.-382A>G|||||382|,C|u…
1952718	T	C	222	ANN=C|synonymous_variant|LOW|tig|gene-PA1800|transcript|TRANSCRIPT_gene-PA1800|protein_coding|1/1|c.54T>C|p.Gly18Gly|54/1311|54/1311|18/436||,C|upstream_gene_variant|MODIFIER|PA1797|gene-PA1797|transcript|TRANSCRIPT_gene-PA1797|protein_coding||c.-2384A>G|||||2384|,C|upstream_gene_variant|MODIFIER|parS|gene-PA1798|transcript|TRANSCRIPT_gene-PA1798|protein_coding||c.-993A>G|||||993|,C|upstream_gene…
1956196	C	T	166	ANN=T|upstream_gene_variant|MODIFIER|parS|gene-PA1798|transcript|TRANSCRIPT_gene-PA1798|protein_coding||c.-4471G>A|||||4471|,T|upstream_gene_variant|MODIFIER|parR|gene-PA1799|transcript|TRANSCRIPT_gene-PA1799|protein_coding||c.-3763G>A|||||3763|,T|upstream_gene_variant|MODIFIER|lon|gene-PA1803|transcript|TRANSCRIPT_gene-PA1803|protein_coding||c.-31C>T|||||31|,T|upstream_gene_variant|MODIFIER|hupB…
1958645	GTTTTT	GTTTT	163	ANN=GTTTT|upstream_gene_variant|MODIFIER|hupB|gene-PA1804|transcript|TRANSCRIPT_gene-PA1804|protein_coding||c.-109delT|||||109|WARNING_TRANSCRIPT_NO_START_CODON,GTTTT|upstream_gene_variant|MODIFIER|PA1804.1|gene-PA1804.1|transcript|rna-PA1804.1|protein_coding||c.-433delT|||||433|WARNING_TRANSCRIPT_INCOMPLETE,GTTTT|upstream_gene_variant|MODIFIER|ppiD|gene-PA1805|transcript|TRANSCRIPT_gene-PA1805|p…
1978860	A	G	201	ANN=G|missense_variant|MODERATE|nhaB|gene-PA1820|transcript|TRANSCRIPT_gene-PA1820|protein_coding|1/1|c.1082T>C|p.Val361Ala|1082/1503|1082/1503|361/500||WARNING_TRANSCRIPT_NO_START_CODON,G|upstream_gene_variant|MODIFIER|PA1817|gene-PA1817|transcript|TRANSCRIPT_gene-PA1817|protein_coding||c.-4233T>C|||||4233|,G|upstream_gene_variant|MODIFIER|PA1821|gene-PA1821|transcript|TRANSCRIPT_gene-PA1821|pro…
1995449	A	G	222	ANN=G|missense_variant|MODERATE|cysI|gene-PA1838|transcript|TRANSCRIPT_gene-PA1838|protein_coding|1/1|c.1358T>C|p.Leu453Pro|1358/1659|1358/1659|453/552||,G|upstream_gene_variant|MODIFIER|PA1833a|gene-PA1833a|transcript|TRANSCRIPT_gene-PA1833a|protein_coding||c.-2083T>C|||||2083|,G|upstream_gene_variant|MODIFIER|PA1835|gene-PA1835|transcript|TRANSCRIPT_gene-PA1835|protein_coding||c.-1551T>C|||||15…
2025180	C	T	29	ANN=T|synonymous_variant|LOW|PA1865|gene-PA1865|transcript|TRANSCRIPT_gene-PA1865|protein_coding|1/1|c.1116C>T|p.Arg372Arg|1116/1680|1116/1680|372/559||,T|upstream_gene_variant|MODIFIER|modC|gene-PA1861|transcript|TRANSCRIPT_gene-PA1861|protein_coding||c.-3470G>A|||||3470|,T|upstream_gene_variant|MODIFIER|modB|gene-PA1862|transcript|TRANSCRIPT_gene-PA1862|protein_coding||c.-2782G>A|||||2782|,T|up…
2038431	T	C	66	ANN=C|missense_variant|MODERATE|PA1874|gene-PA1874|transcript|TRANSCRIPT_gene-PA1874|protein_coding|1/1|c.1991T>C|p.Val664Ala|1991/7407|1991/7407|664/2468||,C|upstream_gene_variant|MODIFIER|PA1872|gene-PA1872|transcript|TRANSCRIPT_gene-PA1872|protein_coding||c.-3574A>G|||||3574|,C|upstream_gene_variant|MODIFIER|PA1873|gene-PA1873|transcript|TRANSCRIPT_gene-PA1873|protein_coding||c.-2491A>G|||||24…
2038724	A	G	222	ANN=G|missense_variant|MODERATE|PA1874|gene-PA1874|transcript|TRANSCRIPT_gene-PA1874|protein_coding|1/1|c.2284A>G|p.Thr762Ala|2284/7407|2284/7407|762/2468||,G|upstream_gene_variant|MODIFIER|PA1872|gene-PA1872|transcript|TRANSCRIPT_gene-PA1872|protein_coding||c.-3867T>C|||||3867|,G|upstream_gene_variant|MODIFIER|PA1873|gene-PA1873|transcript|TRANSCRIPT_gene-PA1873|protein_coding||c.-2784T>C|||||27…
2041672	C	T	42	ANN=T|synonymous_variant|LOW|PA1874|gene-PA1874|transcript|TRANSCRIPT_gene-PA1874|protein_coding|1/1|c.5232C>T|p.Asn1744Asn|5232/7407|5232/7407|1744/2468||,T|upstream_gene_variant|MODIFIER|PA1875|gene-PA1875|transcript|TRANSCRIPT_gene-PA1875|protein_coding||c.-2175C>T|||||2175|,T|upstream_gene_variant|MODIFIER|PA1876|gene-PA1876|transcript|TRANSCRIPT_gene-PA1876|protein_coding||c.-3442C>T|||||344…
2055094	A	G	222	ANN=G|missense_variant|MODERATE|polB|gene-PA1886|transcript|TRANSCRIPT_gene-PA1886|protein_coding|1/1|c.184A>G|p.Thr62Ala|184/2364|184/2364|62/787||WARNING_TRANSCRIPT_NO_START_CODON,G|upstream_gene_variant|MODIFIER|PA1880|gene-PA1880|transcript|TRANSCRIPT_gene-PA1880|protein_coding||c.-2950T>C|||||2950|,G|upstream_gene_variant|MODIFIER|PA1881|gene-PA1881|transcript|TRANSCRIPT_gene-PA1881|protein_…
2076998	A	C	38.3	ANN=C|downstream_gene_variant|MODIFIER|phzC2|gene-PA1901|transcript|TRANSCRIPT_gene-PA1901|protein_coding||c.*4060A>C|||||4060|,C|downstream_gene_variant|MODIFIER|phzD2|gene-PA1902|transcript|TRANSCRIPT_gene-PA1902|protein_coding||c.*3440A>C|||||3440|,C|downstream_gene_variant|MODIFIER|phzE2|gene-PA1903|transcript|TRANSCRIPT_gene-PA1903|protein_coding||c.*1560A>C|||||1560|,C|downstream_gene_varia…
2077009	G	A	38.3	ANN=A|downstream_gene_variant|MODIFIER|phzC2|gene-PA1901|transcript|TRANSCRIPT_gene-PA1901|protein_coding||c.*4071G>A|||||4071|,A|downstream_gene_variant|MODIFIER|phzD2|gene-PA1902|transcript|TRANSCRIPT_gene-PA1902|protein_coding||c.*3451G>A|||||3451|,A|downstream_gene_variant|MODIFIER|phzE2|gene-PA1903|transcript|TRANSCRIPT_gene-PA1903|protein_coding||c.*1571G>A|||||1571|,A|downstream_gene_varia…
2077010	C	T	29.3	ANN=T|downstream_gene_variant|MODIFIER|phzC2|gene-PA1901|transcript|TRANSCRIPT_gene-PA1901|protein_coding||c.*4072C>T|||||4072|,T|downstream_gene_variant|MODIFIER|phzD2|gene-PA1902|transcript|TRANSCRIPT_gene-PA1902|protein_coding||c.*3452C>T|||||3452|,T|downstream_gene_variant|MODIFIER|phzE2|gene-PA1903|transcript|TRANSCRIPT_gene-PA1903|protein_coding||c.*1572C>T|||||1572|,T|downstream_gene_varia…
2077013	T	C	31.5	ANN=C|downstream_gene_variant|MODIFIER|phzC2|gene-PA1901|transcript|TRANSCRIPT_gene-PA1901|protein_coding||c.*4075T>C|||||4075|,C|downstream_gene_variant|MODIFIER|phzD2|gene-PA1902|transcript|TRANSCRIPT_gene-PA1902|protein_coding||c.*3455T>C|||||3455|,C|downstream_gene_variant|MODIFIER|phzE2|gene-PA1903|transcript|TRANSCRIPT_gene-PA1903|protein_coding||c.*1575T>C|||||1575|,C|downstream_gene_varia…
2077016	G	A	55.1	ANN=A|downstream_gene_variant|MODIFIER|phzC2|gene-PA1901|transcript|TRANSCRIPT_gene-PA1901|protein_coding||c.*4078G>A|||||4078|,A|downstream_gene_variant|MODIFIER|phzD2|gene-PA1902|transcript|TRANSCRIPT_gene-PA1902|protein_coding||c.*3458G>A|||||3458|,A|downstream_gene_variant|MODIFIER|phzE2|gene-PA1903|transcript|TRANSCRIPT_gene-PA1903|protein_coding||c.*1578G>A|||||1578|,A|downstream_gene_varia…
2077023	C	T	51	ANN=T|downstream_gene_variant|MODIFIER|phzC2|gene-PA1901|transcript|TRANSCRIPT_gene-PA1901|protein_coding||c.*4085C>T|||||4085|,T|downstream_gene_variant|MODIFIER|phzD2|gene-PA1902|transcript|TRANSCRIPT_gene-PA1902|protein_coding||c.*3465C>T|||||3465|,T|downstream_gene_variant|MODIFIER|phzE2|gene-PA1903|transcript|TRANSCRIPT_gene-PA1903|protein_coding||c.*1585C>T|||||1585|,T|downstream_gene_varia…
2116648	A	G	42.1	ANN=G|upstream_gene_variant|MODIFIER|PA1937|gene-PA1937|transcript|TRANSCRIPT_gene-PA1937|protein_coding||c.-1937A>G|||||1937|,G|upstream_gene_variant|MODIFIER|PA1938|gene-PA1938|transcript|TRANSCRIPT_gene-PA1938|protein_coding||c.-2278A>G|||||2278|WARNING_TRANSCRIPT_NO_START_CODON,G|downstream_gene_variant|MODIFIER|PA1931|gene-PA1931|transcript|TRANSCRIPT_gene-PA1931|protein_coding||c.*4445A>G||…
2116649	G	T	42.1	ANN=T|upstream_gene_variant|MODIFIER|PA1937|gene-PA1937|transcript|TRANSCRIPT_gene-PA1937|protein_coding||c.-1936G>T|||||1936|,T|upstream_gene_variant|MODIFIER|PA1938|gene-PA1938|transcript|TRANSCRIPT_gene-PA1938|protein_coding||c.-2277G>T|||||2277|WARNING_TRANSCRIPT_NO_START_CODON,T|downstream_gene_variant|MODIFIER|PA1931|gene-PA1931|transcript|TRANSCRIPT_gene-PA1931|protein_coding||c.*4446G>T||…
2116655	C	G	29.5	ANN=G|upstream_gene_variant|MODIFIER|PA1937|gene-PA1937|transcript|TRANSCRIPT_gene-PA1937|protein_coding||c.-1930C>G|||||1930|,G|upstream_gene_variant|MODIFIER|PA1938|gene-PA1938|transcript|TRANSCRIPT_gene-PA1938|protein_coding||c.-2271C>G|||||2271|WARNING_TRANSCRIPT_NO_START_CODON,G|downstream_gene_variant|MODIFIER|PA1931|gene-PA1931|transcript|TRANSCRIPT_gene-PA1931|protein_coding||c.*4452C>G||…
2116656	A	T	29.5	ANN=T|upstream_gene_variant|MODIFIER|PA1937|gene-PA1937|transcript|TRANSCRIPT_gene-PA1937|protein_coding||c.-1929A>T|||||1929|,T|upstream_gene_variant|MODIFIER|PA1938|gene-PA1938|transcript|TRANSCRIPT_gene-PA1938|protein_coding||c.-2270A>T|||||2270|WARNING_TRANSCRIPT_NO_START_CODON,T|downstream_gene_variant|MODIFIER|PA1931|gene-PA1931|transcript|TRANSCRIPT_gene-PA1931|protein_coding||c.*4453A>T||…
2116657	C	T	29.5	ANN=T|upstream_gene_variant|MODIFIER|PA1937|gene-PA1937|transcript|TRANSCRIPT_gene-PA1937|protein_coding||c.-1928C>T|||||1928|,T|upstream_gene_variant|MODIFIER|PA1938|gene-PA1938|transcript|TRANSCRIPT_gene-PA1938|protein_coding||c.-2269C>T|||||2269|WARNING_TRANSCRIPT_NO_START_CODON,T|downstream_gene_variant|MODIFIER|PA1931|gene-PA1931|transcript|TRANSCRIPT_gene-PA1931|protein_coding||c.*4454C>T||…
2116661	A	G	29.5	ANN=G|upstream_gene_variant|MODIFIER|PA1937|gene-PA1937|transcript|TRANSCRIPT_gene-PA1937|protein_coding||c.-1924A>G|||||1924|,G|upstream_gene_variant|MODIFIER|PA1938|gene-PA1938|transcript|TRANSCRIPT_gene-PA1938|protein_coding||c.-2265A>G|||||2265|WARNING_TRANSCRIPT_NO_START_CODON,G|downstream_gene_variant|MODIFIER|PA1931|gene-PA1931|transcript|TRANSCRIPT_gene-PA1931|protein_coding||c.*4458A>G||…
2116674	C	T	29.5	ANN=T|upstream_gene_variant|MODIFIER|PA1937|gene-PA1937|transcript|TRANSCRIPT_gene-PA1937|protein_coding||c.-1911C>T|||||1911|,T|upstream_gene_variant|MODIFIER|PA1938|gene-PA1938|transcript|TRANSCRIPT_gene-PA1938|protein_coding||c.-2252C>T|||||2252|WARNING_TRANSCRIPT_NO_START_CODON,T|downstream_gene_variant|MODIFIER|PA1931|gene-PA1931|transcript|TRANSCRIPT_gene-PA1931|protein_coding||c.*4471C>T||…
2136513	T	TACGA	135	ANN=TACGA|downstream_gene_variant|MODIFIER|rbsB|gene-PA1946|transcript|TRANSCRIPT_gene-PA1946|protein_coding||c.*4700_*4701insACGA|||||4701|,TACGA|downstream_gene_variant|MODIFIER|rbsA|gene-PA1947|transcript|TRANSCRIPT_gene-PA1947|protein_coding||c.*3146_*3147insACGA|||||3147|,TACGA|downstream_gene_variant|MODIFIER|rbsC|gene-PA1948|transcript|TRANSCRIPT_gene-PA1948|protein_coding||c.*2124_*2125in…
2142076	T	C	222	ANN=C|missense_variant|MODERATE|PA1957|gene-PA1957|transcript|TRANSCRIPT_gene-PA1957|protein_coding|1/1|c.242A>G|p.Asn81Ser|242/528|242/528|81/175||,C|upstream_gene_variant|MODIFIER|PA1951|gene-PA1951|transcript|TRANSCRIPT_gene-PA1951|protein_coding||c.-4291A>G|||||4291|,C|upstream_gene_variant|MODIFIER|PA1952|gene-PA1952|transcript|TRANSCRIPT_gene-PA1952|protein_coding||c.-3478A>G|||||3478|,C|up…
2145680	C	T	222	ANN=T|synonymous_variant|LOW|PA1961|gene-PA1961|transcript|TRANSCRIPT_gene-PA1961|protein_coding|1/1|c.66G>A|p.Ala22Ala|66/936|66/936|22/311||,T|upstream_gene_variant|MODIFIER|PA1955|gene-PA1955|transcript|TRANSCRIPT_gene-PA1955|protein_coding||c.-4678G>A|||||4678|,T|upstream_gene_variant|MODIFIER|PA1956|gene-PA1956|transcript|TRANSCRIPT_gene-PA1956|protein_coding||c.-4193G>A|||||4193|,T|upstream…
2150800	C	T	125	ANN=T|upstream_gene_variant|MODIFIER|PA1964|gene-PA1964|transcript|TRANSCRIPT_gene-PA1964|protein_coding||c.-2274G>A|||||2274|,T|upstream_gene_variant|MODIFIER|PA1967|gene-PA1967|transcript|TRANSCRIPT_gene-PA1967|protein_coding||c.-436G>A|||||436|,T|upstream_gene_variant|MODIFIER|PA1969|gene-PA1969|transcript|TRANSCRIPT_gene-PA1969|protein_coding||c.-28C>T|||||28|,T|upstream_gene_variant|MODIFIER…
2170404	C	T	30.5	ANN=T|synonymous_variant|LOW|exaC|gene-PA1984|transcript|TRANSCRIPT_gene-PA1984|protein_coding|1/1|c.417C>T|p.Ala139Ala|417/1521|417/1521|139/506||,T|upstream_gene_variant|MODIFIER|PA1981|gene-PA1981|transcript|TRANSCRIPT_gene-PA1981|protein_coding||c.-3177G>A|||||3177|,T|upstream_gene_variant|MODIFIER|exaA|gene-PA1982|transcript|TRANSCRIPT_gene-PA1982|protein_coding||c.-1252G>A|||||1252|,T|upstr…
2182183	C	T	222	ANN=T|missense_variant|MODERATE|ppiC1|gene-PA1996|transcript|TRANSCRIPT_gene-PA1996|protein_coding|1/1|c.212G>A|p.Gly71Asp|212/279|212/279|71/92||,T|upstream_gene_variant|MODIFIER|PA1993|gene-PA1993|transcript|TRANSCRIPT_gene-PA1993|protein_coding||c.-1127G>A|||||1127|,T|upstream_gene_variant|MODIFIER|PA1994|gene-PA1994|transcript|TRANSCRIPT_gene-PA1994|protein_coding||c.-439G>A|||||439|,T|upstre…
2249059	G	A	222	ANN=A|missense_variant|MODERATE|PA2055|gene-PA2055|transcript|TRANSCRIPT_gene-PA2055|protein_coding|1/1|c.524C>T|p.Ala175Val|524/1416|524/1416|175/471||WARNING_TRANSCRIPT_NO_START_CODON,A|upstream_gene_variant|MODIFIER|PA2049|gene-PA2049|transcript|TRANSCRIPT_gene-PA2049|protein_coding||c.-4895C>T|||||4895|,A|upstream_gene_variant|MODIFIER|cynS|gene-PA2052|transcript|TRANSCRIPT_gene-PA2052|protei…
2257031	C	T	148	ANN=T|missense_variant|MODERATE|PA2060|gene-PA2060|transcript|TRANSCRIPT_gene-PA2060|protein_coding|1/1|c.328C>T|p.Arg110Cys|328/1017|328/1017|110/338||,T|upstream_gene_variant|MODIFIER|PA2061|gene-PA2061|transcript|TRANSCRIPT_gene-PA2061|protein_coding||c.-691C>T|||||691|,T|upstream_gene_variant|MODIFIER|PA2062|gene-PA2062|transcript|TRANSCRIPT_gene-PA2062|protein_coding||c.-2447C>T|||||2447|,T|…
2262942	G	C	47	ANN=C|synonymous_variant|LOW|pcoB|gene-PA2064|transcript|TRANSCRIPT_gene-PA2064|protein_coding|1/1|c.141C>G|p.Gly47Gly|141/978|141/978|47/325||,C|downstream_gene_variant|MODIFIER|PA2061|gene-PA2061|transcript|TRANSCRIPT_gene-PA2061|protein_coding||c.*3610G>C|||||3610|,C|downstream_gene_variant|MODIFIER|PA2062|gene-PA2062|transcript|TRANSCRIPT_gene-PA2062|protein_coding||c.*2283G>C|||||2283|,C|dow…
2262945	A	C	49	ANN=C|synonymous_variant|LOW|pcoB|gene-PA2064|transcript|TRANSCRIPT_gene-PA2064|protein_coding|1/1|c.138T>G|p.Pro46Pro|138/978|138/978|46/325||,C|downstream_gene_variant|MODIFIER|PA2061|gene-PA2061|transcript|TRANSCRIPT_gene-PA2061|protein_coding||c.*3613A>C|||||3613|,C|downstream_gene_variant|MODIFIER|PA2062|gene-PA2062|transcript|TRANSCRIPT_gene-PA2062|protein_coding||c.*2286A>C|||||2286|,C|dow…
2263718	G	C	42	ANN=C|synonymous_variant|LOW|pcoA|gene-PA2065|transcript|TRANSCRIPT_gene-PA2065|protein_coding|1/1|c.1260C>G|p.Ser420Ser|1260/1899|1260/1899|420/632||,C|upstream_gene_variant|MODIFIER|pcoB|gene-PA2064|transcript|TRANSCRIPT_gene-PA2064|protein_coding||c.-636C>G|||||636|,C|downstream_gene_variant|MODIFIER|PA2061|gene-PA2061|transcript|TRANSCRIPT_gene-PA2061|protein_coding||c.*4386G>C|||||4386|,C|do…
2263721	G	A	38	ANN=A|synonymous_variant|LOW|pcoA|gene-PA2065|transcript|TRANSCRIPT_gene-PA2065|protein_coding|1/1|c.1257C>T|p.His419His|1257/1899|1257/1899|419/632||,A|upstream_gene_variant|MODIFIER|pcoB|gene-PA2064|transcript|TRANSCRIPT_gene-PA2064|protein_coding||c.-639C>T|||||639|,A|downstream_gene_variant|MODIFIER|PA2061|gene-PA2061|transcript|TRANSCRIPT_gene-PA2061|protein_coding||c.*4389G>A|||||4389|,A|do…
2271001	A	G	222	ANN=G|missense_variant|MODERATE|PA2070|gene-PA2070|transcript|TRANSCRIPT_gene-PA2070|protein_coding|1/1|c.1184T>C|p.Leu395Pro|1184/2643|1184/2643|395/880||,G|upstream_gene_variant|MODIFIER|PA2067|gene-PA2067|transcript|TRANSCRIPT_gene-PA2067|protein_coding||c.-4572T>C|||||4572|,G|upstream_gene_variant|MODIFIER|PA2068|gene-PA2068|transcript|TRANSCRIPT_gene-PA2068|protein_coding||c.-3407T>C|||||340…
2277495	CC	CCAGC	62.4	ANN=CCAGC|upstream_gene_variant|MODIFIER|PA2073|gene-PA2073|transcript|TRANSCRIPT_gene-PA2073|protein_coding||c.-56_-55insAGC|||||55|,CCAGC|upstream_gene_variant|MODIFIER|PA2074|gene-PA2074|transcript|TRANSCRIPT_gene-PA2074|protein_coding||c.-1486_-1485insAGC|||||1485|,CCAGC|upstream_gene_variant|MODIFIER|PA2076|gene-PA2076|transcript|TRANSCRIPT_gene-PA2076|protein_coding||c.-4984_-4983insAGC||||…
2330583	C	CT	91.5	ANN=CT|upstream_gene_variant|MODIFIER|PA2114|gene-PA2114|transcript|TRANSCRIPT_gene-PA2114|protein_coding||c.-4505_-4504insA|||||4505|,CT|upstream_gene_variant|MODIFIER|PA2117|gene-PA2117|transcript|TRANSCRIPT_gene-PA2117|protein_coding||c.-1428_-1427insA|||||1428|,CT|upstream_gene_variant|MODIFIER|PA2122|gene-PA2122|transcript|TRANSCRIPT_gene-PA2122|protein_coding||c.-3416_-3415insT|||||3415|,CT…
2394962	T	C	222	ANN=C|missense_variant|MODERATE|PA2172|gene-PA2172|transcript|TRANSCRIPT_gene-PA2172|protein_coding|1/1|c.781T>C|p.Cys261Arg|781/1077|781/1077|261/358||,C|upstream_gene_variant|MODIFIER|PA2173|gene-PA2173|transcript|TRANSCRIPT_gene-PA2173|protein_coding||c.-323T>C|||||323|,C|upstream_gene_variant|MODIFIER|PA2173a|gene-PA2173a|transcript|TRANSCRIPT_gene-PA2173a|protein_coding||c.-729T>C|||||729|,C…
2396506	A	C	29	ANN=C|upstream_gene_variant|MODIFIER|PA2174|gene-PA2174|transcript|TRANSCRIPT_gene-PA2174|protein_coding||c.-254T>G|||||254|WARNING_TRANSCRIPT_NO_START_CODON,C|upstream_gene_variant|MODIFIER|PA2177|gene-PA2177|transcript|TRANSCRIPT_gene-PA2177|protein_coding||c.-1063A>C|||||1063|,C|downstream_gene_variant|MODIFIER|PA2167|gene-PA2167|transcript|TRANSCRIPT_gene-PA2167|protein_coding||c.*4460A>C||||…
2396507	T	G	29	ANN=G|upstream_gene_variant|MODIFIER|PA2174|gene-PA2174|transcript|TRANSCRIPT_gene-PA2174|protein_coding||c.-255A>C|||||255|WARNING_TRANSCRIPT_NO_START_CODON,G|upstream_gene_variant|MODIFIER|PA2177|gene-PA2177|transcript|TRANSCRIPT_gene-PA2177|protein_coding||c.-1062T>G|||||1062|,G|downstream_gene_variant|MODIFIER|PA2167|gene-PA2167|transcript|TRANSCRIPT_gene-PA2167|protein_coding||c.*4461T>G||||…
2422236	C	T	222	ANN=T|missense_variant|MODERATE|PA2203|gene-PA2203|transcript|TRANSCRIPT_gene-PA2203|protein_coding|1/1|c.503G>A|p.Gly168Glu|503/717|503/717|168/238||,T|upstream_gene_variant|MODIFIER|PA2202|gene-PA2202|transcript|TRANSCRIPT_gene-PA2202|protein_coding||c.-216G>A|||||216|,T|downstream_gene_variant|MODIFIER|PA2197|gene-PA2197|transcript|TRANSCRIPT_gene-PA2197|protein_coding||c.*4823C>T|||||4823|,T|…
2439003	G	A	45.5	ANN=A|missense_variant|MODERATE|PA2217|gene-PA2217|transcript|TRANSCRIPT_gene-PA2217|protein_coding|1/1|c.1576G>A|p.Val526Ile|1576/1584|1576/1584|526/527||,A|upstream_gene_variant|MODIFIER|PA2220|gene-PA2220|transcript|TRANSCRIPT_gene-PA2220|protein_coding||c.-2768G>A|||||2768|,A|upstream_gene_variant|MODIFIER|PA2221|gene-PA2221|transcript|TRANSCRIPT_gene-PA2221|protein_coding||c.-4158G>A|||||415…
2439007	C	A	27	ANN=A|missense_variant|MODERATE|PA2217|gene-PA2217|transcript|TRANSCRIPT_gene-PA2217|protein_coding|1/1|c.1580C>A|p.Ala527Asp|1580/1584|1580/1584|527/527||,A|upstream_gene_variant|MODIFIER|PA2220|gene-PA2220|transcript|TRANSCRIPT_gene-PA2220|protein_coding||c.-2764C>A|||||2764|,A|upstream_gene_variant|MODIFIER|PA2221|gene-PA2221|transcript|TRANSCRIPT_gene-PA2221|protein_coding||c.-4154C>A|||||415…
2439008	T	C	27	ANN=C|synonymous_variant|LOW|PA2217|gene-PA2217|transcript|TRANSCRIPT_gene-PA2217|protein_coding|1/1|c.1581T>C|p.Ala527Ala|1581/1584|1581/1584|527/527||,C|upstream_gene_variant|MODIFIER|PA2220|gene-PA2220|transcript|TRANSCRIPT_gene-PA2220|protein_coding||c.-2763T>C|||||2763|,C|upstream_gene_variant|MODIFIER|PA2221|gene-PA2221|transcript|TRANSCRIPT_gene-PA2221|protein_coding||c.-4153T>C|||||4153|,…
2452996	C	T	222	ANN=T|synonymous_variant|LOW|PA2230|gene-PA2230|transcript|TRANSCRIPT_gene-PA2230|protein_coding|1/1|c.528C>T|p.Gly176Gly|528/672|528/672|176/223||,T|upstream_gene_variant|MODIFIER|PA2226|gene-PA2226|transcript|TRANSCRIPT_gene-PA2226|protein_coding||c.-4463G>A|||||4463|,T|upstream_gene_variant|MODIFIER|vqsM|gene-PA2227|transcript|TRANSCRIPT_gene-PA2227|protein_coding||c.-3451G>A|||||3451|,T|upstr…
2485901	CG	C	214	ANN=C|frameshift_variant|HIGH|pvcD|gene-PA2257|transcript|TRANSCRIPT_gene-PA2257|protein_coding|1/1|c.432delG|p.Cys146fs|432/648|432/648|144/215||,C|upstream_gene_variant|MODIFIER|ptxS|gene-PA2259|transcript|TRANSCRIPT_gene-PA2259|protein_coding||c.-1954delG|||||1954|WARNING_TRANSCRIPT_NO_START_CODON,C|upstream_gene_variant|MODIFIER|PA2260|gene-PA2260|transcript|TRANSCRIPT_gene-PA2260|protein_cod…
2486101	G	A	93	ANN=A|missense_variant|MODERATE|pvcD|gene-PA2257|transcript|TRANSCRIPT_gene-PA2257|protein_coding|1/1|c.631G>A|p.Gly211Ser|631/648|631/648|211/215||,A|upstream_gene_variant|MODIFIER|ptxS|gene-PA2259|transcript|TRANSCRIPT_gene-PA2259|protein_coding||c.-1755G>A|||||1755|WARNING_TRANSCRIPT_NO_START_CODON,A|upstream_gene_variant|MODIFIER|PA2260|gene-PA2260|transcript|TRANSCRIPT_gene-PA2260|protein_co…
2512543	CG	C	214	ANN=C|frameshift_variant|HIGH|PA2284|gene-PA2284|transcript|TRANSCRIPT_gene-PA2284|protein_coding|1/1|c.34delG|p.Ala12fs|34/672|34/672|12/223||WARNING_TRANSCRIPT_NO_START_CODON,C|upstream_gene_variant|MODIFIER|PA2281|gene-PA2281|transcript|TRANSCRIPT_gene-PA2281|protein_coding||c.-2210delC|||||2210|,C|upstream_gene_variant|MODIFIER|PA2285|gene-PA2285|transcript|TRANSCRIPT_gene-PA2285|protein_codi…
2517550	CGAT	C	24.4	ANN=C|conservative_inframe_deletion|MODERATE|PA2289|gene-PA2289|transcript|TRANSCRIPT_gene-PA2289|protein_coding|1/1|c.1009_1011delATC|p.Ile337del|1011/2133|1009/2133|337/710||,C|upstream_gene_variant|MODIFIER|PA2288|gene-PA2288|transcript|TRANSCRIPT_gene-PA2288|protein_coding||c.-1245_-1243delATC|||||1243|,C|downstream_gene_variant|MODIFIER|PA2284|gene-PA2284|transcript|TRANSCRIPT_gene-PA2284|pr…
2545708	C	T	222	ANN=T|upstream_gene_variant|MODIFIER|ambC|gene-PA2304|transcript|TRANSCRIPT_gene-PA2304|protein_coding||c.-4541G>A|||||4541|,T|upstream_gene_variant|MODIFIER|ambB|gene-PA2305|transcript|TRANSCRIPT_gene-PA2305|protein_coding||c.-762G>A|||||762|,T|upstream_gene_variant|MODIFIER|ambA|gene-PA2306|transcript|TRANSCRIPT_gene-PA2306|protein_coding||c.-49G>A|||||49|,T|upstream_gene_variant|MODIFIER|PA231…
2568512	C	T	21	ANN=T|upstream_gene_variant|MODIFIER|PA2326|gene-PA2326|transcript|TRANSCRIPT_gene-PA2326|protein_coding||c.-228G>A|||||228|,T|upstream_gene_variant|MODIFIER|PA2332|gene-PA2332|transcript|TRANSCRIPT_gene-PA2332|protein_coding||c.-4958C>T|||||4958|,T|downstream_gene_variant|MODIFIER|PA2323|gene-PA2323|transcript|TRANSCRIPT_gene-PA2323|protein_coding||c.*4440C>T|||||4440|,T|downstream_gene_variant|…
2581836	A	G	55	ANN=G|missense_variant|MODERATE|mtlR|gene-PA2337|transcript|TRANSCRIPT_gene-PA2337|protein_coding|1/1|c.803A>G|p.Asn268Ser|803/906|803/906|268/301||,G|upstream_gene_variant|MODIFIER|PA2334|gene-PA2334|transcript|TRANSCRIPT_gene-PA2334|protein_coding||c.-4836T>C|||||4836|,G|upstream_gene_variant|MODIFIER|PA2338|gene-PA2338|transcript|TRANSCRIPT_gene-PA2338|protein_coding||c.-261A>G|||||261|,G|upst…
2602116	G	A	104	ANN=A|synonymous_variant|LOW|PA2354|gene-PA2354|transcript|TRANSCRIPT_gene-PA2354|protein_coding|1/1|c.234C>T|p.Thr78Thr|234/1131|234/1131|78/376||,A|upstream_gene_variant|MODIFIER|PA2353|gene-PA2353|transcript|TRANSCRIPT_gene-PA2353|protein_coding||c.-1069C>T|||||1069|,A|downstream_gene_variant|MODIFIER|PA2350|gene-PA2350|transcript|TRANSCRIPT_gene-PA2350|protein_coding||c.*4231G>A|||||4231|WARN…
2633097	T	C	222	ANN=C|missense_variant|MODERATE|PA2380|gene-PA2380|transcript|TRANSCRIPT_gene-PA2380|protein_coding|1/1|c.103A>G|p.Asn35Asp|103/237|103/237|35/78||,C|upstream_gene_variant|MODIFIER|PA2378|gene-PA2378|transcript|TRANSCRIPT_gene-PA2378|protein_coding||c.-866A>G|||||866|,C|upstream_gene_variant|MODIFIER|PA2379|gene-PA2379|transcript|TRANSCRIPT_gene-PA2379|protein_coding||c.-399A>G|||||399|,C|upstrea…
2635436	A	G	207	ANN=G|missense_variant|MODERATE|PA2383|gene-PA2383|transcript|TRANSCRIPT_gene-PA2383|protein_coding|1/1|c.536T>C|p.Leu179Pro|536/921|536/921|179/306||,G|upstream_gene_variant|MODIFIER|PA2378|gene-PA2378|transcript|TRANSCRIPT_gene-PA2378|protein_coding||c.-3205T>C|||||3205|,G|upstream_gene_variant|MODIFIER|PA2379|gene-PA2379|transcript|TRANSCRIPT_gene-PA2379|protein_coding||c.-2738T>C|||||2738|,G|…
2639089	C	A	28.3	ANN=A|missense_variant|MODERATE|pvdA|gene-PA2386|transcript|TRANSCRIPT_gene-PA2386|protein_coding|1/1|c.1171G>T|p.Ala391Ser|1171/1332|1171/1332|391/443||,A|upstream_gene_variant|MODIFIER|lldA|gene-PA2382|transcript|TRANSCRIPT_gene-PA2382|protein_coding||c.-4135G>T|||||4135|,A|upstream_gene_variant|MODIFIER|PA2383|gene-PA2383|transcript|TRANSCRIPT_gene-PA2383|protein_coding||c.-3118G>T|||||3118|,A…
2639091	A	G	28.3	ANN=G|missense_variant|MODERATE|pvdA|gene-PA2386|transcript|TRANSCRIPT_gene-PA2386|protein_coding|1/1|c.1169T>C|p.Val390Ala|1169/1332|1169/1332|390/443||,G|upstream_gene_variant|MODIFIER|lldA|gene-PA2382|transcript|TRANSCRIPT_gene-PA2382|protein_coding||c.-4137T>C|||||4137|,G|upstream_gene_variant|MODIFIER|PA2383|gene-PA2383|transcript|TRANSCRIPT_gene-PA2383|protein_coding||c.-3120T>C|||||3120|,G…
2639095	T	G	28.3	ANN=G|missense_variant|MODERATE|pvdA|gene-PA2386|transcript|TRANSCRIPT_gene-PA2386|protein_coding|1/1|c.1165A>C|p.Lys389Gln|1165/1332|1165/1332|389/443||,G|upstream_gene_variant|MODIFIER|lldA|gene-PA2382|transcript|TRANSCRIPT_gene-PA2382|protein_coding||c.-4141A>C|||||4141|,G|upstream_gene_variant|MODIFIER|PA2383|gene-PA2383|transcript|TRANSCRIPT_gene-PA2383|protein_coding||c.-3124A>C|||||3124|,G…
2639099	G	A	28.3	ANN=A|synonymous_variant|LOW|pvdA|gene-PA2386|transcript|TRANSCRIPT_gene-PA2386|protein_coding|1/1|c.1161C>T|p.Arg387Arg|1161/1332|1161/1332|387/443||,A|upstream_gene_variant|MODIFIER|lldA|gene-PA2382|transcript|TRANSCRIPT_gene-PA2382|protein_coding||c.-4145C>T|||||4145|,A|upstream_gene_variant|MODIFIER|PA2383|gene-PA2383|transcript|TRANSCRIPT_gene-PA2383|protein_coding||c.-3128C>T|||||3128|,A|up…
2639104	C	G	28.3	ANN=G|missense_variant|MODERATE|pvdA|gene-PA2386|transcript|TRANSCRIPT_gene-PA2386|protein_coding|1/1|c.1156G>C|p.Glu386Gln|1156/1332|1156/1332|386/443||,G|upstream_gene_variant|MODIFIER|lldA|gene-PA2382|transcript|TRANSCRIPT_gene-PA2382|protein_coding||c.-4150G>C|||||4150|,G|upstream_gene_variant|MODIFIER|PA2383|gene-PA2383|transcript|TRANSCRIPT_gene-PA2383|protein_coding||c.-3133G>C|||||3133|,G…
2639111	C	G	28.3	ANN=G|missense_variant|MODERATE|pvdA|gene-PA2386|transcript|TRANSCRIPT_gene-PA2386|protein_coding|1/1|c.1149G>C|p.Gln383His|1149/1332|1149/1332|383/443||,G|upstream_gene_variant|MODIFIER|lldA|gene-PA2382|transcript|TRANSCRIPT_gene-PA2382|protein_coding||c.-4157G>C|||||4157|,G|upstream_gene_variant|MODIFIER|PA2383|gene-PA2383|transcript|TRANSCRIPT_gene-PA2383|protein_coding||c.-3140G>C|||||3140|,G…
2639112	T	A	28.3	ANN=A|missense_variant|MODERATE|pvdA|gene-PA2386|transcript|TRANSCRIPT_gene-PA2386|protein_coding|1/1|c.1148A>T|p.Gln383Leu|1148/1332|1148/1332|383/443||,A|upstream_gene_variant|MODIFIER|lldA|gene-PA2382|transcript|TRANSCRIPT_gene-PA2382|protein_coding||c.-4158A>T|||||4158|,A|upstream_gene_variant|MODIFIER|PA2383|gene-PA2383|transcript|TRANSCRIPT_gene-PA2383|protein_coding||c.-3141A>T|||||3141|,A…
2639113	G	T	28.3	ANN=T|missense_variant|MODERATE|pvdA|gene-PA2386|transcript|TRANSCRIPT_gene-PA2386|protein_coding|1/1|c.1147C>A|p.Gln383Lys|1147/1332|1147/1332|383/443||,T|upstream_gene_variant|MODIFIER|lldA|gene-PA2382|transcript|TRANSCRIPT_gene-PA2382|protein_coding||c.-4159C>A|||||4159|,T|upstream_gene_variant|MODIFIER|PA2383|gene-PA2383|transcript|TRANSCRIPT_gene-PA2383|protein_coding||c.-3142C>A|||||3142|,T…
2639117	G	A	23.3	ANN=A|synonymous_variant|LOW|pvdA|gene-PA2386|transcript|TRANSCRIPT_gene-PA2386|protein_coding|1/1|c.1143C>T|p.Arg381Arg|1143/1332|1143/1332|381/443||,A|upstream_gene_variant|MODIFIER|lldA|gene-PA2382|transcript|TRANSCRIPT_gene-PA2382|protein_coding||c.-4163C>T|||||4163|,A|upstream_gene_variant|MODIFIER|PA2383|gene-PA2383|transcript|TRANSCRIPT_gene-PA2383|protein_coding||c.-3146C>T|||||3146|,A|up…
2639120	G	A	28.3	ANN=A|synonymous_variant|LOW|pvdA|gene-PA2386|transcript|TRANSCRIPT_gene-PA2386|protein_coding|1/1|c.1140C>T|p.Tyr380Tyr|1140/1332|1140/1332|380/443||,A|upstream_gene_variant|MODIFIER|lldA|gene-PA2382|transcript|TRANSCRIPT_gene-PA2382|protein_coding||c.-4166C>T|||||4166|,A|upstream_gene_variant|MODIFIER|PA2383|gene-PA2383|transcript|TRANSCRIPT_gene-PA2383|protein_coding||c.-3149C>T|||||3149|,A|up…
2642066	T	C	44.1	ANN=C|upstream_gene_variant|MODIFIER|pvdQ|gene-PA2385|transcript|TRANSCRIPT_gene-PA2385|protein_coding||c.-3261A>G|||||3261|,C|upstream_gene_variant|MODIFIER|pvdA|gene-PA2386|transcript|TRANSCRIPT_gene-PA2386|protein_coding||c.-1807A>G|||||1807|,C|upstream_gene_variant|MODIFIER|fpvI|gene-PA2387|transcript|TRANSCRIPT_gene-PA2387|protein_coding||c.-1195A>G|||||1195|,C|upstream_gene_variant|MODIFIER…
2647298	T	C	45	ANN=C|synonymous_variant|LOW|pvdP|gene-PA2392|transcript|TRANSCRIPT_gene-PA2392|protein_coding|1/1|c.1113A>G|p.Glu371Glu|1113/1635|1113/1635|371/544||,C|upstream_gene_variant|MODIFIER|PA2393|gene-PA2393|transcript|TRANSCRIPT_gene-PA2393|protein_coding||c.-1328T>C|||||1328|,C|upstream_gene_variant|MODIFIER|pvdN|gene-PA2394|transcript|TRANSCRIPT_gene-PA2394|protein_coding||c.-2697T>C|||||2697|,C|up…
2647303	G	T	34	ANN=T|missense_variant|MODERATE|pvdP|gene-PA2392|transcript|TRANSCRIPT_gene-PA2392|protein_coding|1/1|c.1108C>A|p.Leu370Met|1108/1635|1108/1635|370/544||,T|upstream_gene_variant|MODIFIER|PA2393|gene-PA2393|transcript|TRANSCRIPT_gene-PA2393|protein_coding||c.-1323G>T|||||1323|,T|upstream_gene_variant|MODIFIER|pvdN|gene-PA2394|transcript|TRANSCRIPT_gene-PA2394|protein_coding||c.-2692G>T|||||2692|,T…
2647310	A	G	30	ANN=G|synonymous_variant|LOW|pvdP|gene-PA2392|transcript|TRANSCRIPT_gene-PA2392|protein_coding|1/1|c.1101T>C|p.Gly367Gly|1101/1635|1101/1635|367/544||,G|upstream_gene_variant|MODIFIER|PA2393|gene-PA2393|transcript|TRANSCRIPT_gene-PA2393|protein_coding||c.-1316A>G|||||1316|,G|upstream_gene_variant|MODIFIER|pvdN|gene-PA2394|transcript|TRANSCRIPT_gene-PA2394|protein_coding||c.-2685A>G|||||2685|,G|up…
2648868	C	G	22	ANN=G|synonymous_variant|LOW|PA2393|gene-PA2393|transcript|TRANSCRIPT_gene-PA2393|protein_coding|1/1|c.243C>G|p.Leu81Leu|243/1347|243/1347|81/448||,G|upstream_gene_variant|MODIFIER|pvdP|gene-PA2392|transcript|TRANSCRIPT_gene-PA2392|protein_coding||c.-458G>C|||||458|,G|upstream_gene_variant|MODIFIER|pvdN|gene-PA2394|transcript|TRANSCRIPT_gene-PA2394|protein_coding||c.-1127C>G|||||1127|,G|upstream_…
2648871	C	T	27	ANN=T|synonymous_variant|LOW|PA2393|gene-PA2393|transcript|TRANSCRIPT_gene-PA2393|protein_coding|1/1|c.246C>T|p.Asp82Asp|246/1347|246/1347|82/448||,T|upstream_gene_variant|MODIFIER|pvdP|gene-PA2392|transcript|TRANSCRIPT_gene-PA2392|protein_coding||c.-461G>A|||||461|,T|upstream_gene_variant|MODIFIER|pvdN|gene-PA2394|transcript|TRANSCRIPT_gene-PA2394|protein_coding||c.-1124C>T|||||1124|,T|upstream_…
2650599	G	A	222	ANN=A|stop_gained|HIGH|pvdN|gene-PA2394|transcript|TRANSCRIPT_gene-PA2394|protein_coding|1/1|c.605G>A|p.Trp202*|605/1284|605/1284|202/427||,A|upstream_gene_variant|MODIFIER|pvdP|gene-PA2392|transcript|TRANSCRIPT_gene-PA2392|protein_coding||c.-2189C>T|||||2189|,A|upstream_gene_variant|MODIFIER|pvdO|gene-PA2395|transcript|TRANSCRIPT_gene-PA2395|protein_coding||c.-708G>A|||||708|,A|upstream_gene_var…
2652149	G	C	75	ANN=C|synonymous_variant|LOW|pvdO|gene-PA2395|transcript|TRANSCRIPT_gene-PA2395|protein_coding|1/1|c.843G>C|p.Ala281Ala|843/855|843/855|281/284||,C|upstream_gene_variant|MODIFIER|pvdP|gene-PA2392|transcript|TRANSCRIPT_gene-PA2392|protein_coding||c.-3739C>G|||||3739|,C|upstream_gene_variant|MODIFIER|pvdE|gene-PA2397|transcript|TRANSCRIPT_gene-PA2397|protein_coding||c.-1286G>C|||||1286|,C|upstream_…
2684536	G	A	53	ANN=A|synonymous_variant|LOW|PA2402|gene-PA2402|transcript|TRANSCRIPT_gene-PA2402|protein_coding|1/1|c.2643C>T|p.Ala881Ala|2643/15450|2643/15450|881/5149||,A|upstream_gene_variant|MODIFIER|PA2403|gene-PA2403|transcript|TRANSCRIPT_gene-PA2403|protein_coding||c.-2961G>A|||||2961|,A|upstream_gene_variant|MODIFIER|PA2404|gene-PA2404|transcript|TRANSCRIPT_gene-PA2404|protein_coding||c.-4169G>A|||||416…
2687319	T	C	25.1	ANN=C|upstream_gene_variant|MODIFIER|PA2402|gene-PA2402|transcript|TRANSCRIPT_gene-PA2402|protein_coding||c.-141A>G|||||141|,C|upstream_gene_variant|MODIFIER|PA2403|gene-PA2403|transcript|TRANSCRIPT_gene-PA2403|protein_coding||c.-178T>C|||||178|,C|upstream_gene_variant|MODIFIER|PA2404|gene-PA2404|transcript|TRANSCRIPT_gene-PA2404|protein_coding||c.-1386T>C|||||1386|,C|upstream_gene_variant|MODIFI…
2688881	A	G	56	ANN=G|synonymous_variant|LOW|PA2404|gene-PA2404|transcript|TRANSCRIPT_gene-PA2404|protein_coding|1/1|c.177A>G|p.Glu59Glu|177/540|177/540|59/179||,G|upstream_gene_variant|MODIFIER|PA2402|gene-PA2402|transcript|TRANSCRIPT_gene-PA2402|protein_coding||c.-1703T>C|||||1703|,G|upstream_gene_variant|MODIFIER|PA2405|gene-PA2405|transcript|TRANSCRIPT_gene-PA2405|protein_coding||c.-360A>G|||||360|,G|upstrea…
2688890	A	C	48	ANN=C|synonymous_variant|LOW|PA2404|gene-PA2404|transcript|TRANSCRIPT_gene-PA2404|protein_coding|1/1|c.186A>C|p.Val62Val|186/540|186/540|62/179||,C|upstream_gene_variant|MODIFIER|PA2402|gene-PA2402|transcript|TRANSCRIPT_gene-PA2402|protein_coding||c.-1712T>G|||||1712|,C|upstream_gene_variant|MODIFIER|PA2405|gene-PA2405|transcript|TRANSCRIPT_gene-PA2405|protein_coding||c.-351A>C|||||351|,C|upstrea…
2688902	T	C	40	ANN=C|synonymous_variant|LOW|PA2404|gene-PA2404|transcript|TRANSCRIPT_gene-PA2404|protein_coding|1/1|c.198T>C|p.Ser66Ser|198/540|198/540|66/179||,C|upstream_gene_variant|MODIFIER|PA2402|gene-PA2402|transcript|TRANSCRIPT_gene-PA2402|protein_coding||c.-1724A>G|||||1724|,C|upstream_gene_variant|MODIFIER|PA2405|gene-PA2405|transcript|TRANSCRIPT_gene-PA2405|protein_coding||c.-339T>C|||||339|,C|upstrea…
2688905	C	G	49	ANN=G|synonymous_variant|LOW|PA2404|gene-PA2404|transcript|TRANSCRIPT_gene-PA2404|protein_coding|1/1|c.201C>G|p.Leu67Leu|201/540|201/540|67/179||,G|upstream_gene_variant|MODIFIER|PA2402|gene-PA2402|transcript|TRANSCRIPT_gene-PA2402|protein_coding||c.-1727G>C|||||1727|,G|upstream_gene_variant|MODIFIER|PA2405|gene-PA2405|transcript|TRANSCRIPT_gene-PA2405|protein_coding||c.-336C>G|||||336|,G|upstrea…
2688906	A	C	45	ANN=C|missense_variant|MODERATE|PA2404|gene-PA2404|transcript|TRANSCRIPT_gene-PA2404|protein_coding|1/1|c.202A>C|p.Lys68Gln|202/540|202/540|68/179||,C|upstream_gene_variant|MODIFIER|PA2402|gene-PA2402|transcript|TRANSCRIPT_gene-PA2402|protein_coding||c.-1728T>G|||||1728|,C|upstream_gene_variant|MODIFIER|PA2405|gene-PA2405|transcript|TRANSCRIPT_gene-PA2405|protein_coding||c.-335A>C|||||335|,C|upst…
2688907	A	G	56	ANN=G|missense_variant|MODERATE|PA2404|gene-PA2404|transcript|TRANSCRIPT_gene-PA2404|protein_coding|1/1|c.203A>G|p.Lys68Arg|203/540|203/540|68/179||,G|upstream_gene_variant|MODIFIER|PA2402|gene-PA2402|transcript|TRANSCRIPT_gene-PA2402|protein_coding||c.-1729T>C|||||1729|,G|upstream_gene_variant|MODIFIER|PA2405|gene-PA2405|transcript|TRANSCRIPT_gene-PA2405|protein_coding||c.-334A>G|||||334|,G|upst…
2688908	G	C	58	ANN=C|missense_variant|MODERATE|PA2404|gene-PA2404|transcript|TRANSCRIPT_gene-PA2404|protein_coding|1/1|c.204G>C|p.Lys68Asn|204/540|204/540|68/179||,C|upstream_gene_variant|MODIFIER|PA2402|gene-PA2402|transcript|TRANSCRIPT_gene-PA2402|protein_coding||c.-1730C>G|||||1730|,C|upstream_gene_variant|MODIFIER|PA2405|gene-PA2405|transcript|TRANSCRIPT_gene-PA2405|protein_coding||c.-333G>C|||||333|,C|upst…
2688914	C	G	53	ANN=G|synonymous_variant|LOW|PA2404|gene-PA2404|transcript|TRANSCRIPT_gene-PA2404|protein_coding|1/1|c.210C>G|p.Ala70Ala|210/540|210/540|70/179||,G|upstream_gene_variant|MODIFIER|PA2402|gene-PA2402|transcript|TRANSCRIPT_gene-PA2402|protein_coding||c.-1736G>C|||||1736|,G|upstream_gene_variant|MODIFIER|PA2405|gene-PA2405|transcript|TRANSCRIPT_gene-PA2405|protein_coding||c.-327C>G|||||327|,G|upstrea…
2688919	G	T	35	ANN=T|missense_variant|MODERATE|PA2404|gene-PA2404|transcript|TRANSCRIPT_gene-PA2404|protein_coding|1/1|c.215G>T|p.Trp72Leu|215/540|215/540|72/179||,T|upstream_gene_variant|MODIFIER|PA2402|gene-PA2402|transcript|TRANSCRIPT_gene-PA2402|protein_coding||c.-1741C>A|||||1741|,T|upstream_gene_variant|MODIFIER|PA2405|gene-PA2405|transcript|TRANSCRIPT_gene-PA2405|protein_coding||c.-322G>T|||||322|,T|upst…
2704267	GCCCCC	GCCCCCC	161	ANN=GCCCCCC|frameshift_variant|HIGH|PA2420|gene-PA2420|transcript|TRANSCRIPT_gene-PA2420|protein_coding|1/1|c.1347dupC|p.Gly450fs|1348/1419|1348/1419|450/472||,GCCCCCC|upstream_gene_variant|MODIFIER|PA2417|gene-PA2417|transcript|TRANSCRIPT_gene-PA2417|protein_coding||c.-3168_-3167insG|||||3168|,GCCCCCC|upstream_gene_variant|MODIFIER|PA2421|gene-PA2421|transcript|TRANSCRIPT_gene-PA2421|protein_cod…
2722592	G	A	166	ANN=A|missense_variant|MODERATE|pvdS|gene-PA2426|transcript|TRANSCRIPT_gene-PA2426|protein_coding|1/1|c.418G>A|p.Gly140Ser|418/564|418/564|140/187||,A|upstream_gene_variant|MODIFIER|pvdL|gene-PA2424|transcript|TRANSCRIPT_gene-PA2424|protein_coding||c.-1898C>T|||||1898|,A|upstream_gene_variant|MODIFIER|pvdG|gene-PA2425|transcript|TRANSCRIPT_gene-PA2425|protein_coding||c.-1061C>T|||||1061|WARNING_T…
2738620	GCCCCCC	GCCCCCCC	114	ANN=GCCCCCCC|frameshift_variant|HIGH|PA2440|gene-PA2440|transcript|TRANSCRIPT_gene-PA2440|protein_coding|1/1|c.745dupC|p.Leu249fs|746/963|746/963|249/320||,GCCCCCCC|upstream_gene_variant|MODIFIER|PA2437|gene-PA2437|transcript|TRANSCRIPT_gene-PA2437|protein_coding||c.-4467_-4466insG|||||4467|,GCCCCCCC|upstream_gene_variant|MODIFIER|PA2438|gene-PA2438|transcript|TRANSCRIPT_gene-PA2438|protein_codin…
2747927	G	A	222	ANN=A|missense_variant|MODERATE|PA2447|gene-PA2447|transcript|TRANSCRIPT_gene-PA2447|protein_coding|1/1|c.329C>T|p.Ala110Val|329/924|329/924|110/307||,A|upstream_gene_variant|MODIFIER|glyA2|gene-PA2444|transcript|TRANSCRIPT_gene-PA2444|protein_coding||c.-4270C>T|||||4270|,A|upstream_gene_variant|MODIFIER|gcvP2|gene-PA2445|transcript|TRANSCRIPT_gene-PA2445|protein_coding||c.-1248C>T|||||1248|,A|up…
2756234	T	C	31.5	ANN=C|synonymous_variant|LOW|PA2455|gene-PA2455|transcript|TRANSCRIPT_gene-PA2455|protein_coding|1/1|c.510T>C|p.His170His|510/528|510/528|170/175||,C|upstream_gene_variant|MODIFIER|PA2449|gene-PA2449|transcript|TRANSCRIPT_gene-PA2449|protein_coding||c.-4571A>G|||||4571|,C|upstream_gene_variant|MODIFIER|PA2450|gene-PA2450|transcript|TRANSCRIPT_gene-PA2450|protein_coding||c.-3572A>G|||||3572|,C|ups…
2760405	C	CGG	25.4	ANN=CGG|frameshift_variant|HIGH|PA2460|gene-PA2460|transcript|TRANSCRIPT_gene-PA2460|protein_coding|1/1|c.214_215insCC|p.Arg72fs|214/297|214/297|72/98||,CGG|upstream_gene_variant|MODIFIER|PA2459|gene-PA2459|transcript|TRANSCRIPT_gene-PA2459|protein_coding||c.-319_-318insCC|||||319|,CGG|downstream_gene_variant|MODIFIER|PA2454|gene-PA2454|transcript|TRANSCRIPT_gene-PA2454|protein_coding||c.*4677_*4…
2760845	TCTG	TCTGTCCCATTTATTCGCTG	35.4	ANN=TCTGTCCCATTTATTCGCTG|upstream_gene_variant|MODIFIER|PA2459|gene-PA2459|transcript|TRANSCRIPT_gene-PA2459|protein_coding||c.-762_-761insCAGCGAATAAATGGGA|||||762|,TCTGTCCCATTTATTCGCTG|upstream_gene_variant|MODIFIER|PA2460|gene-PA2460|transcript|TRANSCRIPT_gene-PA2460|protein_coding||c.-230_-229insCAGCGAATAAATGGGA|||||230|,TCTGTCCCATTTATTCGCTG|downstream_gene_variant|MODIFIER|PA2455|gene-PA2455|…
2760859	C	T	44.1	ANN=T|upstream_gene_variant|MODIFIER|PA2459|gene-PA2459|transcript|TRANSCRIPT_gene-PA2459|protein_coding||c.-772G>A|||||772|,T|upstream_gene_variant|MODIFIER|PA2460|gene-PA2460|transcript|TRANSCRIPT_gene-PA2460|protein_coding||c.-240G>A|||||240|,T|downstream_gene_variant|MODIFIER|PA2455|gene-PA2455|transcript|TRANSCRIPT_gene-PA2455|protein_coding||c.*4607C>T|||||4607|,T|downstream_gene_variant|MO…
2762285	C	A	56.1	ANN=A|missense_variant|MODERATE|PA2462|gene-PA2462|transcript|TRANSCRIPT_gene-PA2462|protein_coding|1/1|c.16520G>T|p.Gly5507Val|16520/16884|16520/16884|5507/5627||,A|upstream_gene_variant|MODIFIER|PA2459|gene-PA2459|transcript|TRANSCRIPT_gene-PA2459|protein_coding||c.-2198G>T|||||2198|,A|upstream_gene_variant|MODIFIER|PA2460|gene-PA2460|transcript|TRANSCRIPT_gene-PA2460|protein_coding||c.-1666G>T…
2763520	C	G	24.3	ANN=G|missense_variant|MODERATE|PA2462|gene-PA2462|transcript|TRANSCRIPT_gene-PA2462|protein_coding|1/1|c.15285G>C|p.Met5095Ile|15285/16884|15285/16884|5095/5627||,G|upstream_gene_variant|MODIFIER|PA2459|gene-PA2459|transcript|TRANSCRIPT_gene-PA2459|protein_coding||c.-3433G>C|||||3433|,G|upstream_gene_variant|MODIFIER|PA2460|gene-PA2460|transcript|TRANSCRIPT_gene-PA2460|protein_coding||c.-2901G>C…
2763521	A	C	24.3	ANN=C|missense_variant|MODERATE|PA2462|gene-PA2462|transcript|TRANSCRIPT_gene-PA2462|protein_coding|1/1|c.15284T>G|p.Met5095Arg|15284/16884|15284/16884|5095/5627||,C|upstream_gene_variant|MODIFIER|PA2459|gene-PA2459|transcript|TRANSCRIPT_gene-PA2459|protein_coding||c.-3434T>G|||||3434|,C|upstream_gene_variant|MODIFIER|PA2460|gene-PA2460|transcript|TRANSCRIPT_gene-PA2460|protein_coding||c.-2902T>G…
2763673	C	T	38.3	ANN=T|synonymous_variant|LOW|PA2462|gene-PA2462|transcript|TRANSCRIPT_gene-PA2462|protein_coding|1/1|c.15132G>A|p.Ala5044Ala|15132/16884|15132/16884|5044/5627||,T|upstream_gene_variant|MODIFIER|PA2459|gene-PA2459|transcript|TRANSCRIPT_gene-PA2459|protein_coding||c.-3586G>A|||||3586|,T|upstream_gene_variant|MODIFIER|PA2460|gene-PA2460|transcript|TRANSCRIPT_gene-PA2460|protein_coding||c.-3054G>A|||…
2786358	G	A	222	ANN=A|upstream_gene_variant|MODIFIER|PA2464|gene-PA2464|transcript|TRANSCRIPT_gene-PA2464|protein_coding||c.-4907C>T|||||4907|,A|upstream_gene_variant|MODIFIER|PA2465|gene-PA2465|transcript|TRANSCRIPT_gene-PA2465|protein_coding||c.-3712C>T|||||3712|,A|upstream_gene_variant|MODIFIER|foxA|gene-PA2466|transcript|TRANSCRIPT_gene-PA2466|protein_coding||c.-1132C>T|||||1132|,A|upstream_gene_variant|MODI…
2789943	T	C	222	ANN=C|missense_variant|MODERATE|PA2472|gene-PA2472|transcript|TRANSCRIPT_gene-PA2472|protein_coding|1/1|c.83T>C|p.Val28Ala|83/1347|83/1347|28/448||,C|upstream_gene_variant|MODIFIER|foxA|gene-PA2466|transcript|TRANSCRIPT_gene-PA2466|protein_coding||c.-4717A>G|||||4717|,C|upstream_gene_variant|MODIFIER|foxR|gene-PA2467|transcript|TRANSCRIPT_gene-PA2467|protein_coding||c.-3587A>G|||||3587|WARNING_TR…
2797129	GGCG	GGCGCCTGCG	218	ANN=GGCGCCTGCG|conservative_inframe_insertion|MODERATE|PA2478|gene-PA2478|transcript|TRANSCRIPT_gene-PA2478|protein_coding|1/1|c.440_441insCGCAGG|p.Ala147_Ala148insAlaGly|440/1764|440/1764|147/587||,GGCGCCTGCG|upstream_gene_variant|MODIFIER|PA2475|gene-PA2475|transcript|TRANSCRIPT_gene-PA2475|protein_coding||c.-3000_-2999insCGCAGG|||||3000|,GGCGCCTGCG|upstream_gene_variant|MODIFIER|dsbG|gene-PA24…
2829312	GCCCCCC	GCCCCC	124	ANN=GCCCCC|upstream_gene_variant|MODIFIER|catA|gene-PA2507|transcript|TRANSCRIPT_gene-PA2507|protein_coding||c.-3727delG|||||3727|,GCCCCC|upstream_gene_variant|MODIFIER|catC|gene-PA2508|transcript|TRANSCRIPT_gene-PA2508|protein_coding||c.-3392delG|||||3392|,GCCCCC|upstream_gene_variant|MODIFIER|catB|gene-PA2509|transcript|TRANSCRIPT_gene-PA2509|protein_coding||c.-2239delG|||||2239|,GCCCCC|upstrea…
2840835	G	A	222	ANN=A|missense_variant|MODERATE|czcB|gene-PA2521|transcript|TRANSCRIPT_gene-PA2521|protein_coding|1/1|c.1132C>T|p.Arg378Cys|1132/1455|1132/1455|378/484||,A|upstream_gene_variant|MODIFIER|xylX|gene-PA2518|transcript|TRANSCRIPT_gene-PA2518|protein_coding||c.-4781C>T|||||4781|,A|upstream_gene_variant|MODIFIER|xylS|gene-PA2519|transcript|TRANSCRIPT_gene-PA2519|protein_coding||c.-3708C>T|||||3708|,A|u…
2896813	G	A	222	ANN=A|synonymous_variant|LOW|PA2562|gene-PA2562|transcript|TRANSCRIPT_gene-PA2562|protein_coding|1/1|c.441C>T|p.Ala147Ala|441/513|441/513|147/170||,A|upstream_gene_variant|MODIFIER|PA2557|gene-PA2557|transcript|TRANSCRIPT_gene-PA2557|protein_coding||c.-4763C>T|||||4763|,A|upstream_gene_variant|MODIFIER|PA2559|gene-PA2559|transcript|TRANSCRIPT_gene-PA2559|protein_coding||c.-2985C>T|||||2985|,A|ups…
2948616	A	G	222	ANN=G|missense_variant|MODERATE|PA2605|gene-PA2605|transcript|TRANSCRIPT_gene-PA2605|protein_coding|1/1|c.35A>G|p.His12Arg|35/396|35/396|12/131||,G|upstream_gene_variant|MODIFIER|PA2600|gene-PA2600|transcript|TRANSCRIPT_gene-PA2600|protein_coding||c.-4701T>C|||||4701|,G|upstream_gene_variant|MODIFIER|PA2601|gene-PA2601|transcript|TRANSCRIPT_gene-PA2601|protein_coding||c.-3465T>C|||||3465|,G|upstr…
2992273	G	A	49	ANN=A|missense_variant|MODERATE|nuoJ|gene-PA2645|transcript|TRANSCRIPT_gene-PA2645|protein_coding|1/1|c.272G>A|p.Gly91Asp|272/501|272/501|91/166||WARNING_TRANSCRIPT_NO_START_CODON,A|upstream_gene_variant|MODIFIER|nuoK|gene-PA2646|transcript|TRANSCRIPT_gene-PA2646|protein_coding||c.-275G>A|||||275|,A|upstream_gene_variant|MODIFIER|nuoL|gene-PA2647|transcript|TRANSCRIPT_gene-PA2647|protein_coding||…
2999322	T	C	135	ANN=C|missense_variant|MODERATE|PA2651|gene-PA2651|transcript|TRANSCRIPT_gene-PA2651|protein_coding|1/1|c.593A>G|p.His198Arg|593/1059|593/1059|198/352||,C|upstream_gene_variant|MODIFIER|PA2654|gene-PA2654|transcript|TRANSCRIPT_gene-PA2654|protein_coding||c.-4135T>C|||||4135|,C|downstream_gene_variant|MODIFIER|nuoL|gene-PA2647|transcript|TRANSCRIPT_gene-PA2647|protein_coding||c.*4622T>C|||||4622|,…
3019391	C	T	222	ANN=T|synonymous_variant|LOW|PA2671|gene-PA2671|transcript|TRANSCRIPT_gene-PA2671|protein_coding|1/1|c.537G>A|p.Ala179Ala|537/1080|537/1080|179/359||,T|upstream_gene_variant|MODIFIER|PA2669|gene-PA2669|transcript|TRANSCRIPT_gene-PA2669|protein_coding||c.-1573G>A|||||1573|,T|upstream_gene_variant|MODIFIER|PA2670|gene-PA2670|transcript|TRANSCRIPT_gene-PA2670|protein_coding||c.-587G>A|||||587|,T|dow…
3025636	C	T	45.3	ANN=T|upstream_gene_variant|MODIFIER|PA2673|gene-PA2673|transcript|TRANSCRIPT_gene-PA2673|protein_coding||c.-4707G>A|||||4707|,T|upstream_gene_variant|MODIFIER|PA2674|gene-PA2674|transcript|TRANSCRIPT_gene-PA2674|protein_coding||c.-4297G>A|||||4297|,T|upstream_gene_variant|MODIFIER|PA2675|gene-PA2675|transcript|TRANSCRIPT_gene-PA2675|protein_coding||c.-3894G>A|||||3894|,T|upstream_gene_variant|MO…
3025638	G	A	33.3	ANN=A|upstream_gene_variant|MODIFIER|PA2673|gene-PA2673|transcript|TRANSCRIPT_gene-PA2673|protein_coding||c.-4709C>T|||||4709|,A|upstream_gene_variant|MODIFIER|PA2674|gene-PA2674|transcript|TRANSCRIPT_gene-PA2674|protein_coding||c.-4299C>T|||||4299|,A|upstream_gene_variant|MODIFIER|PA2675|gene-PA2675|transcript|TRANSCRIPT_gene-PA2675|protein_coding||c.-3896C>T|||||3896|,A|upstream_gene_variant|MO…
3025640	G	A	30.3	ANN=A|upstream_gene_variant|MODIFIER|PA2673|gene-PA2673|transcript|TRANSCRIPT_gene-PA2673|protein_coding||c.-4711C>T|||||4711|,A|upstream_gene_variant|MODIFIER|PA2674|gene-PA2674|transcript|TRANSCRIPT_gene-PA2674|protein_coding||c.-4301C>T|||||4301|,A|upstream_gene_variant|MODIFIER|PA2675|gene-PA2675|transcript|TRANSCRIPT_gene-PA2675|protein_coding||c.-3898C>T|||||3898|,A|upstream_gene_variant|MO…
3025643	A	C	40.5	ANN=C|upstream_gene_variant|MODIFIER|PA2673|gene-PA2673|transcript|TRANSCRIPT_gene-PA2673|protein_coding||c.-4714T>G|||||4714|,C|upstream_gene_variant|MODIFIER|PA2674|gene-PA2674|transcript|TRANSCRIPT_gene-PA2674|protein_coding||c.-4304T>G|||||4304|,C|upstream_gene_variant|MODIFIER|PA2675|gene-PA2675|transcript|TRANSCRIPT_gene-PA2675|protein_coding||c.-3901T>G|||||3901|,C|upstream_gene_variant|MO…
3025644	G	C	37.5	ANN=C|upstream_gene_variant|MODIFIER|PA2673|gene-PA2673|transcript|TRANSCRIPT_gene-PA2673|protein_coding||c.-4715C>G|||||4715|,C|upstream_gene_variant|MODIFIER|PA2674|gene-PA2674|transcript|TRANSCRIPT_gene-PA2674|protein_coding||c.-4305C>G|||||4305|,C|upstream_gene_variant|MODIFIER|PA2675|gene-PA2675|transcript|TRANSCRIPT_gene-PA2675|protein_coding||c.-3902C>G|||||3902|,C|upstream_gene_variant|MO…
3025645	C	T	34.5	ANN=T|upstream_gene_variant|MODIFIER|PA2673|gene-PA2673|transcript|TRANSCRIPT_gene-PA2673|protein_coding||c.-4716G>A|||||4716|,T|upstream_gene_variant|MODIFIER|PA2674|gene-PA2674|transcript|TRANSCRIPT_gene-PA2674|protein_coding||c.-4306G>A|||||4306|,T|upstream_gene_variant|MODIFIER|PA2675|gene-PA2675|transcript|TRANSCRIPT_gene-PA2675|protein_coding||c.-3903G>A|||||3903|,T|upstream_gene_variant|MO…
3025646	C	T	41.5	ANN=T|upstream_gene_variant|MODIFIER|PA2673|gene-PA2673|transcript|TRANSCRIPT_gene-PA2673|protein_coding||c.-4717G>A|||||4717|,T|upstream_gene_variant|MODIFIER|PA2674|gene-PA2674|transcript|TRANSCRIPT_gene-PA2674|protein_coding||c.-4307G>A|||||4307|,T|upstream_gene_variant|MODIFIER|PA2675|gene-PA2675|transcript|TRANSCRIPT_gene-PA2675|protein_coding||c.-3904G>A|||||3904|,T|upstream_gene_variant|MO…
3025654	T	C	33.5	ANN=C|upstream_gene_variant|MODIFIER|PA2673|gene-PA2673|transcript|TRANSCRIPT_gene-PA2673|protein_coding||c.-4725A>G|||||4725|,C|upstream_gene_variant|MODIFIER|PA2674|gene-PA2674|transcript|TRANSCRIPT_gene-PA2674|protein_coding||c.-4315A>G|||||4315|,C|upstream_gene_variant|MODIFIER|PA2675|gene-PA2675|transcript|TRANSCRIPT_gene-PA2675|protein_coding||c.-3912A>G|||||3912|,C|upstream_gene_variant|MO…
3026073	G	A	22	ANN=A|upstream_gene_variant|MODIFIER|PA2674|gene-PA2674|transcript|TRANSCRIPT_gene-PA2674|protein_coding||c.-4734C>T|||||4734|,A|upstream_gene_variant|MODIFIER|PA2675|gene-PA2675|transcript|TRANSCRIPT_gene-PA2675|protein_coding||c.-4331C>T|||||4331|,A|upstream_gene_variant|MODIFIER|PA2676|gene-PA2676|transcript|TRANSCRIPT_gene-PA2676|protein_coding||c.-3090C>T|||||3090|,A|upstream_gene_variant|MO…
3026074	T	C	22	ANN=C|upstream_gene_variant|MODIFIER|PA2674|gene-PA2674|transcript|TRANSCRIPT_gene-PA2674|protein_coding||c.-4735A>G|||||4735|,C|upstream_gene_variant|MODIFIER|PA2675|gene-PA2675|transcript|TRANSCRIPT_gene-PA2675|protein_coding||c.-4332A>G|||||4332|,C|upstream_gene_variant|MODIFIER|PA2676|gene-PA2676|transcript|TRANSCRIPT_gene-PA2676|protein_coding||c.-3091A>G|||||3091|,C|upstream_gene_variant|MO…
3026079	T	A	20	ANN=A|upstream_gene_variant|MODIFIER|PA2674|gene-PA2674|transcript|TRANSCRIPT_gene-PA2674|protein_coding||c.-4740A>T|||||4740|,A|upstream_gene_variant|MODIFIER|PA2675|gene-PA2675|transcript|TRANSCRIPT_gene-PA2675|protein_coding||c.-4337A>T|||||4337|,A|upstream_gene_variant|MODIFIER|PA2676|gene-PA2676|transcript|TRANSCRIPT_gene-PA2676|protein_coding||c.-3096A>T|||||3096|,A|upstream_gene_variant|MO…
3026084	G	A	37.5	ANN=A|upstream_gene_variant|MODIFIER|PA2674|gene-PA2674|transcript|TRANSCRIPT_gene-PA2674|protein_coding||c.-4745C>T|||||4745|,A|upstream_gene_variant|MODIFIER|PA2675|gene-PA2675|transcript|TRANSCRIPT_gene-PA2675|protein_coding||c.-4342C>T|||||4342|,A|upstream_gene_variant|MODIFIER|PA2676|gene-PA2676|transcript|TRANSCRIPT_gene-PA2676|protein_coding||c.-3101C>T|||||3101|,A|upstream_gene_variant|MO…
3026086	T	G	37.5	ANN=G|upstream_gene_variant|MODIFIER|PA2674|gene-PA2674|transcript|TRANSCRIPT_gene-PA2674|protein_coding||c.-4747A>C|||||4747|,G|upstream_gene_variant|MODIFIER|PA2675|gene-PA2675|transcript|TRANSCRIPT_gene-PA2675|protein_coding||c.-4344A>C|||||4344|,G|upstream_gene_variant|MODIFIER|PA2676|gene-PA2676|transcript|TRANSCRIPT_gene-PA2676|protein_coding||c.-3103A>C|||||3103|,G|upstream_gene_variant|MO…
3026087	T	C	37.5	ANN=C|upstream_gene_variant|MODIFIER|PA2674|gene-PA2674|transcript|TRANSCRIPT_gene-PA2674|protein_coding||c.-4748A>G|||||4748|,C|upstream_gene_variant|MODIFIER|PA2675|gene-PA2675|transcript|TRANSCRIPT_gene-PA2675|protein_coding||c.-4345A>G|||||4345|,C|upstream_gene_variant|MODIFIER|PA2676|gene-PA2676|transcript|TRANSCRIPT_gene-PA2676|protein_coding||c.-3104A>G|||||3104|,C|upstream_gene_variant|MO…
3026090	G	T	37.5	ANN=T|upstream_gene_variant|MODIFIER|PA2674|gene-PA2674|transcript|TRANSCRIPT_gene-PA2674|protein_coding||c.-4751C>A|||||4751|,T|upstream_gene_variant|MODIFIER|PA2675|gene-PA2675|transcript|TRANSCRIPT_gene-PA2675|protein_coding||c.-4348C>A|||||4348|,T|upstream_gene_variant|MODIFIER|PA2676|gene-PA2676|transcript|TRANSCRIPT_gene-PA2676|protein_coding||c.-3107C>A|||||3107|,T|upstream_gene_variant|MO…
3026092	C	T	37.5	ANN=T|upstream_gene_variant|MODIFIER|PA2674|gene-PA2674|transcript|TRANSCRIPT_gene-PA2674|protein_coding||c.-4753G>A|||||4753|,T|upstream_gene_variant|MODIFIER|PA2675|gene-PA2675|transcript|TRANSCRIPT_gene-PA2675|protein_coding||c.-4350G>A|||||4350|,T|upstream_gene_variant|MODIFIER|PA2676|gene-PA2676|transcript|TRANSCRIPT_gene-PA2676|protein_coding||c.-3109G>A|||||3109|,T|upstream_gene_variant|MO…
3031451	G	A	59	ANN=A|upstream_gene_variant|MODIFIER|PA2679|gene-PA2679|transcript|TRANSCRIPT_gene-PA2679|protein_coding||c.-4599C>T|||||4599|,A|upstream_gene_variant|MODIFIER|PA2683|gene-PA2683|transcript|TRANSCRIPT_gene-PA2683|protein_coding||c.-53C>T|||||53|,A|downstream_gene_variant|MODIFIER|PA2680|gene-PA2680|transcript|TRANSCRIPT_gene-PA2680|protein_coding||c.*3399G>A|||||3399|,A|downstream_gene_variant|MO…
3049684	T	C	222	ANN=C|missense_variant|MODERATE|PA2696|gene-PA2696|transcript|TRANSCRIPT_gene-PA2696|protein_coding|1/1|c.478A>G|p.Met160Val|478/894|478/894|160/297||,C|upstream_gene_variant|MODIFIER|PA2690|gene-PA2690|transcript|TRANSCRIPT_gene-PA2690|protein_coding||c.-4918A>G|||||4918|,C|upstream_gene_variant|MODIFIER|PA2691|gene-PA2691|transcript|TRANSCRIPT_gene-PA2691|protein_coding||c.-3532A>G|||||3532|,C|…
3086973	G	A	222	ANN=A|missense_variant|MODERATE|PA2729|gene-PA2729|transcript|TRANSCRIPT_gene-PA2729|protein_coding|1/1|c.832G>A|p.Gly278Ser|832/1350|832/1350|278/449||,A|downstream_gene_variant|MODIFIER|PA2730|gene-PA2730|transcript|TRANSCRIPT_gene-PA2730|protein_coding||c.*1687C>T|||||1687|WARNING_TRANSCRIPT_NO_START_CODON,A|downstream_gene_variant|MODIFIER|PA2732|gene-PA2732|transcript|TRANSCRIPT_gene-PA2732|…
3131512	A	G	84.1	ANN=G|synonymous_variant|LOW|PA2773|gene-PA2773|transcript|TRANSCRIPT_gene-PA2773|protein_coding|1/1|c.519T>C|p.Gly173Gly|519/522|519/522|173/173||WARNING_TRANSCRIPT_NO_START_CODON,G|upstream_gene_variant|MODIFIER|PA2769|gene-PA2769|transcript|TRANSCRIPT_gene-PA2769|protein_coding||c.-3242T>C|||||3242|,G|upstream_gene_variant|MODIFIER|PA2770|gene-PA2770|transcript|TRANSCRIPT_gene-PA2770|protein_c…
3141549	A	G	206	ANN=G|upstream_gene_variant|MODIFIER|PA2778|gene-PA2778|transcript|TRANSCRIPT_gene-PA2778|protein_coding||c.-4586T>C|||||4586|WARNING_TRANSCRIPT_NO_START_CODON,G|upstream_gene_variant|MODIFIER|PA2779|gene-PA2779|transcript|TRANSCRIPT_gene-PA2779|protein_coding||c.-4107T>C|||||4107|,G|upstream_gene_variant|MODIFIER|PA2784|gene-PA2784|transcript|TRANSCRIPT_gene-PA2784|protein_coding||c.-170A>G|||||…
3173532	G	GGTGCGGAT,GGAT	27.4	ANN=GGAT|upstream_gene_variant|MODIFIER|arr|gene-PA2818|transcript|TRANSCRIPT_gene-PA2818|protein_coding||c.-358_-357insATC|||||358|,GGTGCGGAT|upstream_gene_variant|MODIFIER|arr|gene-PA2818|transcript|TRANSCRIPT_gene-PA2818|protein_coding||c.-358_-357insATCCGCAC|||||358|,GGAT|upstream_gene_variant|MODIFIER|PA2820|gene-PA2820|transcript|TRANSCRIPT_gene-PA2820|protein_coding||c.-599_-598insGAT|||||…
3244750	T	C	99	ANN=C|missense_variant|MODERATE|atuF|gene-PA2891|transcript|TRANSCRIPT_gene-PA2891|protein_coding|1/1|c.406T>C|p.Tyr136His|406/1986|406/1986|136/661||,C|upstream_gene_variant|MODIFIER|atuG|gene-PA2892|transcript|TRANSCRIPT_gene-PA2892|protein_coding||c.-1632T>C|||||1632|,C|upstream_gene_variant|MODIFIER|atuH|gene-PA2893|transcript|TRANSCRIPT_gene-PA2893|protein_coding||c.-2619T>C|||||2619|,C|down…
3265548	TCC	TC	214	ANN=TC|upstream_gene_variant|MODIFIER|PA2906|gene-PA2906|transcript|TRANSCRIPT_gene-PA2906|protein_coding||c.-4365delG|||||4365|WARNING_TRANSCRIPT_NO_START_CODON,TC|upstream_gene_variant|MODIFIER|PA2910|gene-PA2910|transcript|TRANSCRIPT_gene-PA2910|protein_coding||c.-339delG|||||339|WARNING_TRANSCRIPT_NO_START_CODON,TC|upstream_gene_variant|MODIFIER|PA2911|gene-PA2911|transcript|TRANSCRIPT_gene-P…
3336573	A	G	222	ANN=G|missense_variant|MODERATE|murB|gene-PA2977|transcript|TRANSCRIPT_gene-PA2977|protein_coding|1/1|c.659T>C|p.Ile220Thr|659/1020|659/1020|220/339||WARNING_TRANSCRIPT_NO_START_CODON,G|upstream_gene_variant|MODIFIER|rluC|gene-PA2975|transcript|TRANSCRIPT_gene-PA2975|protein_coding||c.-4269T>C|||||4269|,G|downstream_gene_variant|MODIFIER|rne|gene-PA2976|transcript|TRANSCRIPT_gene-PA2976|protein_c…
3382080	G	A	222	ANN=A|missense_variant|MODERATE|PA3020|gene-PA3020|transcript|TRANSCRIPT_gene-PA3020|protein_coding|1/1|c.118G>A|p.Ala40Thr|118/1929|118/1929|40/642||,A|upstream_gene_variant|MODIFIER|PA3016|gene-PA3016|transcript|TRANSCRIPT_gene-PA3016|protein_coding||c.-3776C>T|||||3776|,A|upstream_gene_variant|MODIFIER|PA3018|gene-PA3018|transcript|TRANSCRIPT_gene-PA3018|protein_coding||c.-2415C>T|||||2415|,A|…
3397042	C	T	222	ANN=T|upstream_gene_variant|MODIFIER|moeA2|gene-PA3028|transcript|TRANSCRIPT_gene-PA3028|protein_coding||c.-3557G>A|||||3557|WARNING_TRANSCRIPT_NO_START_CODON,T|upstream_gene_variant|MODIFIER|moaB2|gene-PA3029|transcript|TRANSCRIPT_gene-PA3029|protein_coding||c.-3021G>A|||||3021|,T|upstream_gene_variant|MODIFIER|snr1|gene-PA3032|transcript|TRANSCRIPT_gene-PA3032|protein_coding||c.-314G>A|||||314|…
3408461	G	A	201	ANN=A|missense_variant|MODERATE|PA3044|gene-PA3044|transcript|TRANSCRIPT_gene-PA3044|protein_coding|1/1|c.86C>T|p.Ala29Val|86/2226|86/2226|29/741||,A|upstream_gene_variant|MODIFIER|PA3039|gene-PA3039|transcript|TRANSCRIPT_gene-PA3039|protein_coding||c.-4945C>T|||||4945|,A|upstream_gene_variant|MODIFIER|PA3047|gene-PA3047|transcript|TRANSCRIPT_gene-PA3047|protein_coding||c.-1803G>A|||||1803|,A|dow…
3426761	C	T	222	ANN=T|synonymous_variant|LOW|pelD|gene-PA3061|transcript|TRANSCRIPT_gene-PA3061|protein_coding|1/1|c.162G>A|p.Ala54Ala|162/1368|162/1368|54/455||,T|upstream_gene_variant|MODIFIER|pelG|gene-PA3058|transcript|TRANSCRIPT_gene-PA3058|protein_coding||c.-3695G>A|||||3695|,T|upstream_gene_variant|MODIFIER|pelF|gene-PA3059|transcript|TRANSCRIPT_gene-PA3059|protein_coding||c.-2170G>A|||||2170|,T|upstream_…
3486382	T	G	30	ANN=G|upstream_gene_variant|MODIFIER|xcpS|gene-PA3102|transcript|TRANSCRIPT_gene-PA3102|protein_coding||c.-4468A>C|||||4468|,G|upstream_gene_variant|MODIFIER|xcpR|gene-PA3103|transcript|TRANSCRIPT_gene-PA3103|protein_coding||c.-2960A>C|||||2960|,G|downstream_gene_variant|MODIFIER|xcpP|gene-PA3104|transcript|TRANSCRIPT_gene-PA3104|protein_coding||c.*2033T>G|||||2033|,G|downstream_gene_variant|MODI…
3486386	A	G	40	ANN=G|upstream_gene_variant|MODIFIER|xcpS|gene-PA3102|transcript|TRANSCRIPT_gene-PA3102|protein_coding||c.-4472T>C|||||4472|,G|upstream_gene_variant|MODIFIER|xcpR|gene-PA3103|transcript|TRANSCRIPT_gene-PA3103|protein_coding||c.-2964T>C|||||2964|,G|downstream_gene_variant|MODIFIER|xcpP|gene-PA3104|transcript|TRANSCRIPT_gene-PA3104|protein_coding||c.*2037A>G|||||2037|,G|downstream_gene_variant|MODI…
3486387	A	T	40	ANN=T|upstream_gene_variant|MODIFIER|xcpS|gene-PA3102|transcript|TRANSCRIPT_gene-PA3102|protein_coding||c.-4473T>A|||||4473|,T|upstream_gene_variant|MODIFIER|xcpR|gene-PA3103|transcript|TRANSCRIPT_gene-PA3103|protein_coding||c.-2965T>A|||||2965|,T|downstream_gene_variant|MODIFIER|xcpP|gene-PA3104|transcript|TRANSCRIPT_gene-PA3104|protein_coding||c.*2038A>T|||||2038|,T|downstream_gene_variant|MODI…
3486399	C	T	39	ANN=T|upstream_gene_variant|MODIFIER|xcpS|gene-PA3102|transcript|TRANSCRIPT_gene-PA3102|protein_coding||c.-4485G>A|||||4485|,T|upstream_gene_variant|MODIFIER|xcpR|gene-PA3103|transcript|TRANSCRIPT_gene-PA3103|protein_coding||c.-2977G>A|||||2977|,T|downstream_gene_variant|MODIFIER|xcpP|gene-PA3104|transcript|TRANSCRIPT_gene-PA3104|protein_coding||c.*2050C>T|||||2050|,T|downstream_gene_variant|MODI…
3486401	G	A	39	ANN=A|upstream_gene_variant|MODIFIER|xcpS|gene-PA3102|transcript|TRANSCRIPT_gene-PA3102|protein_coding||c.-4487C>T|||||4487|,A|upstream_gene_variant|MODIFIER|xcpR|gene-PA3103|transcript|TRANSCRIPT_gene-PA3103|protein_coding||c.-2979C>T|||||2979|,A|downstream_gene_variant|MODIFIER|xcpP|gene-PA3104|transcript|TRANSCRIPT_gene-PA3104|protein_coding||c.*2052G>A|||||2052|,A|downstream_gene_variant|MODI…
3526502	G	C	52.3	ANN=C|synonymous_variant|LOW|wbpM|gene-PA3141|transcript|TRANSCRIPT_gene-PA3141|protein_coding|1/1|c.177C>G|p.Ala59Ala|177/1998|177/1998|59/665||,C|upstream_gene_variant|MODIFIER|uvrB|gene-PA3138|transcript|TRANSCRIPT_gene-PA3138|protein_coding||c.-3942C>G|||||3942|,C|upstream_gene_variant|MODIFIER|PA3140|gene-PA3140|transcript|TRANSCRIPT_gene-PA3140|protein_coding||c.-2012C>G|||||2012|,C|downstr…
3561920	TGGGGGG	TGGGGGGG	129	ANN=TGGGGGGG|frameshift_variant|HIGH|PA3170|gene-PA3170|transcript|TRANSCRIPT_gene-PA3170|protein_coding|1/1|c.1306dupG|p.Ala436fs|1307/1335|1307/1335|436/444||,TGGGGGGG|upstream_gene_variant|MODIFIER|gyrA|gene-PA3168|transcript|TRANSCRIPT_gene-PA3168|protein_coding||c.-2729_-2728insC|||||2729|,TGGGGGGG|upstream_gene_variant|MODIFIER|PA3169|gene-PA3169|transcript|TRANSCRIPT_gene-PA3169|protein_co…
3575414	G	A	222	ANN=A|missense_variant|MODERATE|PA3185|gene-PA3185|transcript|TRANSCRIPT_gene-PA3185|protein_coding|1/1|c.284C>T|p.Pro95Leu|284/852|284/852|95/283||,A|upstream_gene_variant|MODIFIER|PA3181|gene-PA3181|transcript|TRANSCRIPT_gene-PA3181|protein_coding||c.-3811C>T|||||3811|,A|upstream_gene_variant|MODIFIER|pgl|gene-PA3182|transcript|TRANSCRIPT_gene-PA3182|protein_coding||c.-3077C>T|||||3077|,A|upstr…
3618910	G	A	222	ANN=A|upstream_gene_variant|MODIFIER|PA3230|gene-PA3230|transcript|TRANSCRIPT_gene-PA3230|protein_coding||c.-443C>T|||||443|,A|upstream_gene_variant|MODIFIER|PA3231|gene-PA3231|transcript|TRANSCRIPT_gene-PA3231|protein_coding||c.-26C>T|||||26|,A|downstream_gene_variant|MODIFIER|PA3226|gene-PA3226|transcript|TRANSCRIPT_gene-PA3226|protein_coding||c.*4588G>A|||||4588|,A|downstream_gene_variant|MODI…
3619928	G	A	222	ANN=A|synonymous_variant|LOW|PA3233|gene-PA3233|transcript|TRANSCRIPT_gene-PA3233|protein_coding|1/1|c.1488C>T|p.Pro496Pro|1488/1800|1488/1800|496/599||,A|upstream_gene_variant|MODIFIER|PA3230|gene-PA3230|transcript|TRANSCRIPT_gene-PA3230|protein_coding||c.-1461C>T|||||1461|,A|upstream_gene_variant|MODIFIER|PA3231|gene-PA3231|transcript|TRANSCRIPT_gene-PA3231|protein_coding||c.-1044C>T|||||1044|,…
3638502	G	A	222	ANN=A|missense_variant|MODERATE|PA3251|gene-PA3251|transcript|TRANSCRIPT_gene-PA3251|protein_coding|1/1|c.769G>A|p.Ala257Thr|769/810|769/810|257/269||,A|upstream_gene_variant|MODIFIER|PA3248|gene-PA3248|transcript|TRANSCRIPT_gene-PA3248|protein_coding||c.-3027C>T|||||3027|,A|upstream_gene_variant|MODIFIER|PA3249|gene-PA3249|transcript|TRANSCRIPT_gene-PA3249|protein_coding||c.-2245C>T|||||2245|,A|…
3642355	G	A	222	ANN=A|synonymous_variant|LOW|PA3256|gene-PA3256|transcript|TRANSCRIPT_gene-PA3256|protein_coding|1/1|c.480C>T|p.Asn160Asn|480/963|480/963|160/320||WARNING_TRANSCRIPT_NO_START_CODON,A|upstream_gene_variant|MODIFIER|prc|gene-PA3257|transcript|TRANSCRIPT_gene-PA3257|protein_coding||c.-609G>A|||||609|,A|upstream_gene_variant|MODIFIER|PA3258|gene-PA3258|transcript|TRANSCRIPT_gene-PA3258|protein_coding…
3649412	GCCCCCCC	GCCCCCCCC,GCCCCCCCCC	81.5	ANN=GCCCCCCCC|upstream_gene_variant|MODIFIER|PA3259|gene-PA3259|transcript|TRANSCRIPT_gene-PA3259|protein_coding||c.-2023_-2022insG|||||2023|,GCCCCCCCCC|upstream_gene_variant|MODIFIER|PA3259|gene-PA3259|transcript|TRANSCRIPT_gene-PA3259|protein_coding||c.-2023_-2022insGG|||||2023|,GCCCCCCCC|upstream_gene_variant|MODIFIER|PA3260|gene-PA3260|transcript|TRANSCRIPT_gene-PA3260|protein_coding||c.-1354…
3684506	T	C	25.3	ANN=C|missense_variant|MODERATE|PA3291|gene-PA3291|transcript|TRANSCRIPT_gene-PA3291|protein_coding|1/1|c.212A>G|p.Asp71Gly|212/555|212/555|71/184||,C|upstream_gene_variant|MODIFIER|PA3288|gene-PA3288|transcript|TRANSCRIPT_gene-PA3288|protein_coding||c.-3538A>G|||||3538|,C|upstream_gene_variant|MODIFIER|PA3290|gene-PA3290|transcript|TRANSCRIPT_gene-PA3290|protein_coding||c.-358A>G|||||358|,C|down…
3697496	C	T	222	ANN=T|missense_variant|MODERATE|fadD2|gene-PA3300|transcript|TRANSCRIPT_gene-PA3300|protein_coding|1/1|c.1627G>A|p.Asp543Asn|1627/1689|1627/1689|543/562||,T|upstream_gene_variant|MODIFIER|PA3297|gene-PA3297|transcript|TRANSCRIPT_gene-PA3297|protein_coding||c.-2492G>A|||||2492|,T|upstream_gene_variant|MODIFIER|PA3298|gene-PA3298|transcript|TRANSCRIPT_gene-PA3298|protein_coding||c.-2015G>A|||||2015…
3799436	G	A	222	ANN=A|missense_variant|MODERATE|nosD|gene-PA3393|transcript|TRANSCRIPT_gene-PA3393|protein_coding|1/1|c.521G>A|p.Gly174Asp|521/1287|521/1287|174/428||,A|upstream_gene_variant|MODIFIER|nosF|gene-PA3394|transcript|TRANSCRIPT_gene-PA3394|protein_coding||c.-763G>A|||||763|WARNING_TRANSCRIPT_NO_START_CODON,A|upstream_gene_variant|MODIFIER|nosY|gene-PA3395|transcript|TRANSCRIPT_gene-PA3395|protein_codi…
3800457	C	T	222	ANN=T|missense_variant|MODERATE|nosF|gene-PA3394|transcript|TRANSCRIPT_gene-PA3394|protein_coding|1/1|c.259C>T|p.Pro87Ser|259/915|259/915|87/304||WARNING_TRANSCRIPT_NO_START_CODON,T|upstream_gene_variant|MODIFIER|nosY|gene-PA3395|transcript|TRANSCRIPT_gene-PA3395|protein_coding||c.-647C>T|||||647|,T|upstream_gene_variant|MODIFIER|nosL|gene-PA3396|transcript|TRANSCRIPT_gene-PA3396|protein_coding||…
3822734	G	A	102	ANN=A|synonymous_variant|LOW|PA3416|gene-PA3416|transcript|TRANSCRIPT_gene-PA3416|protein_coding|1/1|c.783C>T|p.Thr261Thr|783/1002|783/1002|261/333||,A|upstream_gene_variant|MODIFIER|PA3409|gene-PA3409|transcript|TRANSCRIPT_gene-PA3409|protein_coding||c.-4202C>T|||||4202|WARNING_TRANSCRIPT_NO_START_CODON,A|upstream_gene_variant|MODIFIER|PA3410|gene-PA3410|transcript|TRANSCRIPT_gene-PA3410|protein…
3843394	C	T	36	ANN=T|upstream_gene_variant|MODIFIER|PA3429|gene-PA3429|transcript|TRANSCRIPT_gene-PA3429|protein_coding||c.-4613G>A|||||4613|WARNING_TRANSCRIPT_NO_START_CODON,T|upstream_gene_variant|MODIFIER|PA3430|gene-PA3430|transcript|TRANSCRIPT_gene-PA3430|protein_coding||c.-3837G>A|||||3837|WARNING_TRANSCRIPT_NO_START_CODON,T|upstream_gene_variant|MODIFIER|PA3431|gene-PA3431|transcript|TRANSCRIPT_gene-PA34…
3843396	C	T	40	ANN=T|upstream_gene_variant|MODIFIER|PA3429|gene-PA3429|transcript|TRANSCRIPT_gene-PA3429|protein_coding||c.-4615G>A|||||4615|WARNING_TRANSCRIPT_NO_START_CODON,T|upstream_gene_variant|MODIFIER|PA3430|gene-PA3430|transcript|TRANSCRIPT_gene-PA3430|protein_coding||c.-3839G>A|||||3839|WARNING_TRANSCRIPT_NO_START_CODON,T|upstream_gene_variant|MODIFIER|PA3431|gene-PA3431|transcript|TRANSCRIPT_gene-PA34…
3899936	T	TGAGCGCGACCCCGGG	38.2	ANN=TGAGCGCGACCCCGGG|disruptive_inframe_insertion&splice_region_variant|MODERATE|PA3485|gene-PA3485|transcript|TRANSCRIPT_gene-PA3485|protein_coding|1/1|c.436_437insGAGCGCGACCCCGGG||437/438|437/438|146/145||,TGAGCGCGACCCCGGG|upstream_gene_variant|MODIFIER|PA3481|gene-PA3481|transcript|TRANSCRIPT_gene-PA3481|protein_coding||c.-4744_-4743insCCCGGGGTCGCGCTC|||||4744|,TGAGCGCGACCCCGGG|upstream_gene_v…
3937673	T	TGTATTCGACG	55.6	ANN=TGTATTCGACG|upstream_gene_variant|MODIFIER|PA3516|gene-PA3516|transcript|TRANSCRIPT_gene-PA3516|protein_coding||c.-4357_-4356insCGTCGAATAC|||||4357|,TGTATTCGACG|upstream_gene_variant|MODIFIER|PA3517|gene-PA3517|transcript|TRANSCRIPT_gene-PA3517|protein_coding||c.-2924_-2923insCGTCGAATAC|||||2924|,TGTATTCGACG|upstream_gene_variant|MODIFIER|PA3518|gene-PA3518|transcript|TRANSCRIPT_gene-PA3518|p…
3970320	G	A	222	ANN=A|missense_variant|MODERATE|algG|gene-PA3545|transcript|TRANSCRIPT_gene-PA3545|protein_coding|1/1|c.379G>A|p.Ala127Thr|379/1632|379/1632|127/543||,A|upstream_gene_variant|MODIFIER|algX|gene-PA3546|transcript|TRANSCRIPT_gene-PA3546|protein_coding||c.-1266G>A|||||1266|,A|upstream_gene_variant|MODIFIER|algL|gene-PA3547|transcript|TRANSCRIPT_gene-PA3547|protein_coding||c.-2694G>A|||||2694|,A|upst…
3988421	ACCCCC	ACCCC	162	ANN=ACCCC|frameshift_variant|HIGH|PA3559|gene-PA3559|transcript|TRANSCRIPT_gene-PA3559|protein_coding|1/1|c.1137delC|p.Glu380fs|1137/1395|1137/1395|379/464||,ACCCC|downstream_gene_variant|MODIFIER|arnA|gene-PA3554|transcript|TRANSCRIPT_gene-PA3554|protein_coding||c.*4417delC|||||4417|,ACCCC|downstream_gene_variant|MODIFIER|arnD|gene-PA3555|transcript|TRANSCRIPT_gene-PA3555|protein_coding||c.*3533…
4009195	T	G	20.1	ANN=G|upstream_gene_variant|MODIFIER|PA3573|gene-PA3573|transcript|TRANSCRIPT_gene-PA3573|protein_coding||c.-3050A>C|||||3050|,G|upstream_gene_variant|MODIFIER|PA3574a|gene-PA3574a|transcript|TRANSCRIPT_gene-PA3574a|protein_coding||c.-1871A>C|||||1871|,G|upstream_gene_variant|MODIFIER|PA3577|gene-PA3577|transcript|TRANSCRIPT_gene-PA3577|protein_coding||c.-144A>C|||||144|,G|upstream_gene_variant|M…
4009338	G	T	24	ANN=T|upstream_gene_variant|MODIFIER|PA3573|gene-PA3573|transcript|TRANSCRIPT_gene-PA3573|protein_coding||c.-3193C>A|||||3193|,T|upstream_gene_variant|MODIFIER|PA3574a|gene-PA3574a|transcript|TRANSCRIPT_gene-PA3574a|protein_coding||c.-2014C>A|||||2014|,T|upstream_gene_variant|MODIFIER|PA3577|gene-PA3577|transcript|TRANSCRIPT_gene-PA3577|protein_coding||c.-287C>A|||||287|,T|upstream_gene_variant|M…
4016228	G	GA	41.7	ANN=GA|upstream_gene_variant|MODIFIER|PA3579|gene-PA3579|transcript|TRANSCRIPT_gene-PA3579|protein_coding||c.-4222_-4221insT|||||4222|,GA|upstream_gene_variant|MODIFIER|PA3580|gene-PA3580|transcript|TRANSCRIPT_gene-PA3580|protein_coding||c.-3688_-3687insT|||||3688|,GA|upstream_gene_variant|MODIFIER|glpD|gene-PA3584|transcript|TRANSCRIPT_gene-PA3584|protein_coding||c.-213_-212insA|||||212|,GA|upst…
4023973	A	G	222	ANN=G|missense_variant|MODERATE|PA3590|gene-PA3590|transcript|TRANSCRIPT_gene-PA3590|protein_coding|1/1|c.760T>C|p.Tyr254His|760/1533|760/1533|254/510||,G|upstream_gene_variant|MODIFIER|PA3586|gene-PA3586|transcript|TRANSCRIPT_gene-PA3586|protein_coding||c.-4529T>C|||||4529|,G|upstream_gene_variant|MODIFIER|PA3588|gene-PA3588|transcript|TRANSCRIPT_gene-PA3588|protein_coding||c.-2054T>C|||||2054|,…
4085459	A	C	31.3	ANN=C|missense_variant|MODERATE|opr86|gene-PA3648|transcript|TRANSCRIPT_gene-PA3648|protein_coding|1/1|c.1997T>G|p.Val666Gly|1997/2394|1997/2394|666/797||,C|upstream_gene_variant|MODIFIER|rnhB|gene-PA3642|transcript|TRANSCRIPT_gene-PA3642|protein_coding||c.-4414T>G|||||4414|,C|upstream_gene_variant|MODIFIER|lpxB|gene-PA3643|transcript|TRANSCRIPT_gene-PA3643|protein_coding||c.-3278T>G|||||3278|,C|…
4085460	C	T	35.3	ANN=T|missense_variant|MODERATE|opr86|gene-PA3648|transcript|TRANSCRIPT_gene-PA3648|protein_coding|1/1|c.1996G>A|p.Val666Met|1996/2394|1996/2394|666/797||,T|upstream_gene_variant|MODIFIER|rnhB|gene-PA3642|transcript|TRANSCRIPT_gene-PA3642|protein_coding||c.-4415G>A|||||4415|,T|upstream_gene_variant|MODIFIER|lpxB|gene-PA3643|transcript|TRANSCRIPT_gene-PA3643|protein_coding||c.-3279G>A|||||3279|,T|…
4085467	C	G	71.1	ANN=G|synonymous_variant|LOW|opr86|gene-PA3648|transcript|TRANSCRIPT_gene-PA3648|protein_coding|1/1|c.1989G>C|p.Thr663Thr|1989/2394|1989/2394|663/797||,G|upstream_gene_variant|MODIFIER|rnhB|gene-PA3642|transcript|TRANSCRIPT_gene-PA3642|protein_coding||c.-4422G>C|||||4422|,G|upstream_gene_variant|MODIFIER|lpxB|gene-PA3643|transcript|TRANSCRIPT_gene-PA3643|protein_coding||c.-3286G>C|||||3286|,G|ups…
4132717	G	A	222	ANN=A|synonymous_variant|LOW|PA3690|gene-PA3690|transcript|TRANSCRIPT_gene-PA3690|protein_coding|1/1|c.1182G>A|p.Ala394Ala|1182/2223|1182/2223|394/740||,A|upstream_gene_variant|MODIFIER|ppc|gene-PA3687|transcript|TRANSCRIPT_gene-PA3687|protein_coding||c.-2325C>T|||||2325|,A|upstream_gene_variant|MODIFIER|PA3689|gene-PA3689|transcript|TRANSCRIPT_gene-PA3689|protein_coding||c.-1295C>T|||||1295|,A|u…
4136956	G	A	222	ANN=A|synonymous_variant|LOW|PA3695|gene-PA3695|transcript|TRANSCRIPT_gene-PA3695|protein_coding|1/1|c.240C>T|p.Asn80Asn|240/906|240/906|80/301||,A|upstream_gene_variant|MODIFIER|PA3693|gene-PA3693|transcript|TRANSCRIPT_gene-PA3693|protein_coding||c.-983C>T|||||983|,A|upstream_gene_variant|MODIFIER|PA3694|gene-PA3694|transcript|TRANSCRIPT_gene-PA3694|protein_coding||c.-663C>T|||||663|,A|downstrea…
4145097	G	A	222	ANN=A|missense_variant|MODERATE|wspF|gene-PA3703|transcript|TRANSCRIPT_gene-PA3703|protein_coding|1/1|c.850C>T|p.Leu284Phe|850/1008|850/1008|284/335||,A|upstream_gene_variant|MODIFIER|PA3699|gene-PA3699|transcript|TRANSCRIPT_gene-PA3699|protein_coding||c.-4425C>T|||||4425|WARNING_TRANSCRIPT_NO_START_CODON,A|upstream_gene_variant|MODIFIER|lysS|gene-PA3700|transcript|TRANSCRIPT_gene-PA3700|protein_…
4180245	C	T	222	ANN=T|synonymous_variant|LOW|PA3729|gene-PA3729|transcript|TRANSCRIPT_gene-PA3729|protein_coding|1/1|c.1098G>A|p.Val366Val|1098/2067|1098/2067|366/688||,T|upstream_gene_variant|MODIFIER|PA3728|gene-PA3728|transcript|TRANSCRIPT_gene-PA3728|protein_coding||c.-1119G>A|||||1119|,T|upstream_gene_variant|MODIFIER|PA3733|gene-PA3733|transcript|TRANSCRIPT_gene-PA3733|protein_coding||c.-3465C>T|||||3465|,…
4205241	G	A	222	ANN=A|synonymous_variant|LOW|PA3753|gene-PA3753|transcript|TRANSCRIPT_gene-PA3753|protein_coding|1/1|c.18C>T|p.Gly6Gly|18/525|18/525|6/174||,A|upstream_gene_variant|MODIFIER|PA3750|gene-PA3750|transcript|TRANSCRIPT_gene-PA3750|protein_coding||c.-1919C>T|||||1919|,A|upstream_gene_variant|MODIFIER|purT|gene-PA3751|transcript|TRANSCRIPT_gene-PA3751|protein_coding||c.-736C>T|||||736|,A|upstream_gene_…
4227377	G	A	151	ANN=A|synonymous_variant|LOW|guaB|gene-PA3770|transcript|TRANSCRIPT_gene-PA3770|protein_coding|1/1|c.1410C>T|p.Ala470Ala|1410/1470|1410/1470|470/489||,A|upstream_gene_variant|MODIFIER|PA3766|gene-PA3766|transcript|TRANSCRIPT_gene-PA3766|protein_coding||c.-4198C>T|||||4198|,A|upstream_gene_variant|MODIFIER|PA3767|gene-PA3767|transcript|TRANSCRIPT_gene-PA3767|protein_coding||c.-3261C>T|||||3261|WAR…
4252620	GAAAAAA	GAAAAA	67.5	ANN=GAAAAA|upstream_gene_variant|MODIFIER|PA3789|gene-PA3789|transcript|TRANSCRIPT_gene-PA3789|protein_coding||c.-4988delT|||||4988|,GAAAAA|upstream_gene_variant|MODIFIER|oprC|gene-PA3790|transcript|TRANSCRIPT_gene-PA3790|protein_coding||c.-2752delT|||||2752|,GAAAAA|upstream_gene_variant|MODIFIER|PA3791|gene-PA3791|transcript|TRANSCRIPT_gene-PA3791|protein_coding||c.-2170delT|||||2170|WARNING_TRA…
4263826	AGCGGG	AGCGGGGGCGGG	214	ANN=AGCGGGGGCGGG|conservative_inframe_insertion|MODERATE|PA3804|gene-PA3804|transcript|TRANSCRIPT_gene-PA3804|protein_coding|1/1|c.702_703insCCCGCC|p.Ala234_Pro235insProAla|702/1044|702/1044|234/347||,AGCGGGGGCGGG|upstream_gene_variant|MODIFIER|PA3799|gene-PA3799|transcript|TRANSCRIPT_gene-PA3799|protein_coding||c.-4655_-4654insCCCGCC|||||4655|,AGCGGGGGCGGG|upstream_gene_variant|MODIFIER|PA3800|g…
4294581	G	A	38.3	ANN=A|synonymous_variant|LOW|PA3835|gene-PA3835|transcript|TRANSCRIPT_gene-PA3835|protein_coding|1/1|c.25C>T|p.Leu9Leu|25/351|25/351|9/116||,A|upstream_gene_variant|MODIFIER|PA3836|gene-PA3836|transcript|TRANSCRIPT_gene-PA3836|protein_coding||c.-2669G>A|||||2669|,A|upstream_gene_variant|MODIFIER|PA3837|gene-PA3837|transcript|TRANSCRIPT_gene-PA3837|protein_coding||c.-3730G>A|||||3730|,A|upstream_g…
4294830	C	T	30.1	ANN=T|upstream_gene_variant|MODIFIER|PA3835|gene-PA3835|transcript|TRANSCRIPT_gene-PA3835|protein_coding||c.-225G>A|||||225|,T|upstream_gene_variant|MODIFIER|PA3836|gene-PA3836|transcript|TRANSCRIPT_gene-PA3836|protein_coding||c.-2420C>T|||||2420|,T|upstream_gene_variant|MODIFIER|PA3837|gene-PA3837|transcript|TRANSCRIPT_gene-PA3837|protein_coding||c.-3481C>T|||||3481|,T|upstream_gene_variant|MODI…
4294831	C	A	30.1	ANN=A|upstream_gene_variant|MODIFIER|PA3835|gene-PA3835|transcript|TRANSCRIPT_gene-PA3835|protein_coding||c.-226G>T|||||226|,A|upstream_gene_variant|MODIFIER|PA3836|gene-PA3836|transcript|TRANSCRIPT_gene-PA3836|protein_coding||c.-2419C>A|||||2419|,A|upstream_gene_variant|MODIFIER|PA3837|gene-PA3837|transcript|TRANSCRIPT_gene-PA3837|protein_coding||c.-3480C>A|||||3480|,A|upstream_gene_variant|MODI…
4313879	T	C	222	ANN=C|missense_variant|MODERATE|PA3853|gene-PA3853|transcript|TRANSCRIPT_gene-PA3853|protein_coding|1/1|c.574A>G|p.Thr192Ala|574/690|574/690|192/229||WARNING_TRANSCRIPT_NO_START_CODON,C|upstream_gene_variant|MODIFIER|PA3850|gene-PA3850|transcript|TRANSCRIPT_gene-PA3850|protein_coding||c.-2017A>G|||||2017|,C|upstream_gene_variant|MODIFIER|PA3851|gene-PA3851|transcript|TRANSCRIPT_gene-PA3851|protei…
4343428	C	T	222	ANN=T|missense_variant|MODERATE|narK2|gene-PA3876|transcript|TRANSCRIPT_gene-PA3876|protein_coding|1/1|c.101G>A|p.Arg34His|101/1407|101/1407|34/468||,T|upstream_gene_variant|MODIFIER|narG|gene-PA3875|transcript|TRANSCRIPT_gene-PA3875|protein_coding||c.-1382G>A|||||1382|,T|upstream_gene_variant|MODIFIER|narX|gene-PA3878|transcript|TRANSCRIPT_gene-PA3878|protein_coding||c.-1582C>T|||||1582|,T|upstr…
4372858	T	C	222	ANN=C|missense_variant|MODERATE|prfC|gene-PA3903|transcript|TRANSCRIPT_gene-PA3903|protein_coding|1/1|c.890T>C|p.Val297Ala|890/1584|890/1584|297/527||,C|upstream_gene_variant|MODIFIER|PA3902|gene-PA3902|transcript|TRANSCRIPT_gene-PA3902|protein_coding||c.-1110A>G|||||1110|,C|upstream_gene_variant|MODIFIER|PA3904|gene-PA3904|transcript|TRANSCRIPT_gene-PA3904|protein_coding||c.-1080T>C|||||1080|,C|…
4424652	T	C	222	ANN=C|synonymous_variant|LOW|rocS1|gene-PA3946|transcript|TRANSCRIPT_gene-PA3946|protein_coding|1/1|c.2199A>G|p.Glu733Glu|2199/3639|2199/3639|733/1212||,C|upstream_gene_variant|MODIFIER|tesB|gene-PA3942|transcript|TRANSCRIPT_gene-PA3942|protein_coding||c.-4482A>G|||||4482|,C|upstream_gene_variant|MODIFIER|PA3943|gene-PA3943|transcript|TRANSCRIPT_gene-PA3943|protein_coding||c.-2853A>G|||||2853|,C|…
4463848	C	T	208	ANN=T|upstream_gene_variant|MODIFIER|PA3979|gene-PA3979|transcript|TRANSCRIPT_gene-PA3979|protein_coding||c.-4098G>A|||||4098|,T|upstream_gene_variant|MODIFIER|lnt|gene-PA3984|transcript|TRANSCRIPT_gene-PA3984|protein_coding||c.-56C>T|||||56|,T|upstream_gene_variant|MODIFIER|leuS|gene-PA3987|transcript|TRANSCRIPT_gene-PA3987|protein_coding||c.-3077C>T|||||3077|,T|downstream_gene_variant|MODIFIER|…
4554334	G	A	70.1	ANN=A|synonymous_variant|LOW|PA4075|gene-PA4075|transcript|TRANSCRIPT_gene-PA4075|protein_coding|1/1|c.27C>T|p.Asn9Asn|27/837|27/837|9/278||,A|upstream_gene_variant|MODIFIER|PA4071|gene-PA4071|transcript|TRANSCRIPT_gene-PA4071|protein_coding||c.-4824C>T|||||4824|,A|upstream_gene_variant|MODIFIER|PA4072|gene-PA4072|transcript|TRANSCRIPT_gene-PA4072|protein_coding||c.-3359C>T|||||3359|,A|upstream_g…
4558229	A	AGGT	51.4	ANN=AGGT|upstream_gene_variant|MODIFIER|PA4075|gene-PA4075|transcript|TRANSCRIPT_gene-PA4075|protein_coding||c.-3870_-3869insACC|||||3870|,AGGT|upstream_gene_variant|MODIFIER|PA4079|gene-PA4079|transcript|TRANSCRIPT_gene-PA4079|protein_coding||c.-73_-72insGGT|||||72|,AGGT|downstream_gene_variant|MODIFIER|PA4074|gene-PA4074|transcript|TRANSCRIPT_gene-PA4074|protein_coding||c.*4702_*4703insGGT|||||…
4588602	T	C	52	ANN=C|upstream_gene_variant|MODIFIER|PA4108|gene-PA4108|transcript|TRANSCRIPT_gene-PA4108|protein_coding||c.-2585T>C|||||2585|WARNING_TRANSCRIPT_NO_START_CODON,C|upstream_gene_variant|MODIFIER|PA4108a|gene-PA4108a|transcript|TRANSCRIPT_gene-PA4108a|protein_coding||c.-4150T>C|||||4150|,C|downstream_gene_variant|MODIFIER|PA4100|gene-PA4100|transcript|TRANSCRIPT_gene-PA4100|protein_coding||c.*4071T>…
4588610	A	G	45	ANN=G|upstream_gene_variant|MODIFIER|PA4108|gene-PA4108|transcript|TRANSCRIPT_gene-PA4108|protein_coding||c.-2577A>G|||||2577|WARNING_TRANSCRIPT_NO_START_CODON,G|upstream_gene_variant|MODIFIER|PA4108a|gene-PA4108a|transcript|TRANSCRIPT_gene-PA4108a|protein_coding||c.-4142A>G|||||4142|,G|downstream_gene_variant|MODIFIER|PA4100|gene-PA4100|transcript|TRANSCRIPT_gene-PA4100|protein_coding||c.*4079A>…
4588613	C	T	38	ANN=T|upstream_gene_variant|MODIFIER|PA4108|gene-PA4108|transcript|TRANSCRIPT_gene-PA4108|protein_coding||c.-2574C>T|||||2574|WARNING_TRANSCRIPT_NO_START_CODON,T|upstream_gene_variant|MODIFIER|PA4108a|gene-PA4108a|transcript|TRANSCRIPT_gene-PA4108a|protein_coding||c.-4139C>T|||||4139|,T|downstream_gene_variant|MODIFIER|PA4100|gene-PA4100|transcript|TRANSCRIPT_gene-PA4100|protein_coding||c.*4082C>…
4588616	G	A	38	ANN=A|upstream_gene_variant|MODIFIER|PA4108|gene-PA4108|transcript|TRANSCRIPT_gene-PA4108|protein_coding||c.-2571G>A|||||2571|WARNING_TRANSCRIPT_NO_START_CODON,A|upstream_gene_variant|MODIFIER|PA4108a|gene-PA4108a|transcript|TRANSCRIPT_gene-PA4108a|protein_coding||c.-4136G>A|||||4136|,A|downstream_gene_variant|MODIFIER|PA4100|gene-PA4100|transcript|TRANSCRIPT_gene-PA4100|protein_coding||c.*4085G>…
4588617	A	C	38	ANN=C|upstream_gene_variant|MODIFIER|PA4108|gene-PA4108|transcript|TRANSCRIPT_gene-PA4108|protein_coding||c.-2570A>C|||||2570|WARNING_TRANSCRIPT_NO_START_CODON,C|upstream_gene_variant|MODIFIER|PA4108a|gene-PA4108a|transcript|TRANSCRIPT_gene-PA4108a|protein_coding||c.-4135A>C|||||4135|,C|downstream_gene_variant|MODIFIER|PA4100|gene-PA4100|transcript|TRANSCRIPT_gene-PA4100|protein_coding||c.*4086A>…
4588618	C	T	38	ANN=T|upstream_gene_variant|MODIFIER|PA4108|gene-PA4108|transcript|TRANSCRIPT_gene-PA4108|protein_coding||c.-2569C>T|||||2569|WARNING_TRANSCRIPT_NO_START_CODON,T|upstream_gene_variant|MODIFIER|PA4108a|gene-PA4108a|transcript|TRANSCRIPT_gene-PA4108a|protein_coding||c.-4134C>T|||||4134|,T|downstream_gene_variant|MODIFIER|PA4100|gene-PA4100|transcript|TRANSCRIPT_gene-PA4100|protein_coding||c.*4087C>…
4720224	A	G	24	ANN=G|upstream_gene_variant|MODIFIER|phzS|gene-PA4217|transcript|TRANSCRIPT_gene-PA4217|protein_coding||c.-77A>G|||||77|,G|downstream_gene_variant|MODIFIER|phzC1|gene-PA4212|transcript|TRANSCRIPT_gene-PA4212|protein_coding||c.*4181A>G|||||4181|,G|downstream_gene_variant|MODIFIER|phzD1|gene-PA4213|transcript|TRANSCRIPT_gene-PA4213|protein_coding||c.*3561A>G|||||3561|,G|downstream_gene_variant|MODI…
4720233	C	G	42.5	ANN=G|upstream_gene_variant|MODIFIER|phzS|gene-PA4217|transcript|TRANSCRIPT_gene-PA4217|protein_coding||c.-68C>G|||||68|,G|downstream_gene_variant|MODIFIER|phzC1|gene-PA4212|transcript|TRANSCRIPT_gene-PA4212|protein_coding||c.*4190C>G|||||4190|,G|downstream_gene_variant|MODIFIER|phzD1|gene-PA4213|transcript|TRANSCRIPT_gene-PA4213|protein_coding||c.*3570C>G|||||3570|,G|downstream_gene_variant|MODI…
4720251	A	G	66.1	ANN=G|upstream_gene_variant|MODIFIER|phzS|gene-PA4217|transcript|TRANSCRIPT_gene-PA4217|protein_coding||c.-50A>G|||||50|,G|downstream_gene_variant|MODIFIER|phzC1|gene-PA4212|transcript|TRANSCRIPT_gene-PA4212|protein_coding||c.*4208A>G|||||4208|,G|downstream_gene_variant|MODIFIER|phzD1|gene-PA4213|transcript|TRANSCRIPT_gene-PA4213|protein_coding||c.*3588A>G|||||3588|,G|downstream_gene_variant|MODI…
4828902	G	A	222	ANN=A|missense_variant|MODERATE|rcpA|gene-PA4304|transcript|TRANSCRIPT_gene-PA4304|protein_coding|1/1|c.728C>T|p.Pro243Leu|728/1251|728/1251|243/416||,A|upstream_gene_variant|MODIFIER|tadD|gene-PA4299|transcript|TRANSCRIPT_gene-PA4299|protein_coding||c.-4778C>T|||||4778|,A|upstream_gene_variant|MODIFIER|tadC|gene-PA4300|transcript|TRANSCRIPT_gene-PA4300|protein_coding||c.-3870C>T|||||3870|,A|upst…
4910299	C	T	222	ANN=T|missense_variant|MODERATE|PA4379|gene-PA4379|transcript|TRANSCRIPT_gene-PA4379|protein_coding|1/1|c.493G>A|p.Ala165Thr|493/684|493/684|165/227||,T|upstream_gene_variant|MODIFIER|PA4377|gene-PA4377|transcript|TRANSCRIPT_gene-PA4377|protein_coding||c.-895G>A|||||895|,T|upstream_gene_variant|MODIFIER|inaA|gene-PA4378|transcript|TRANSCRIPT_gene-PA4378|protein_coding||c.-194G>A|||||194|,T|upstre…
4921029	GCCCCCC	GCCCCCCC	126	ANN=GCCCCCCC|frameshift_variant|HIGH|PA4391|gene-PA4391|transcript|TRANSCRIPT_gene-PA4391|protein_coding|1/1|c.947_948insG|p.Thr319fs|947/1002|947/1002|316/333||,GCCCCCCC|upstream_gene_variant|MODIFIER|groEL|gene-PA4385|transcript|TRANSCRIPT_gene-PA4385|protein_coding||c.-3912_-3911insG|||||3912|,GCCCCCCC|upstream_gene_variant|MODIFIER|groES|gene-PA4386|transcript|TRANSCRIPT_gene-PA4386|protein_c…
4923036	C	T	222	ANN=T|synonymous_variant|LOW|ampG|gene-PA4393|transcript|TRANSCRIPT_gene-PA4393|protein_coding|1/1|c.630C>T|p.Ile210Ile|630/1785|630/1785|210/594||,T|upstream_gene_variant|MODIFIER|PA4387|gene-PA4387|transcript|TRANSCRIPT_gene-PA4387|protein_coding||c.-4906G>A|||||4906|,T|upstream_gene_variant|MODIFIER|PA4388|gene-PA4388|transcript|TRANSCRIPT_gene-PA4388|protein_coding||c.-4103G>A|||||4103|,T|ups…
4928375	G	A	222	ANN=A|synonymous_variant|LOW|PA4398|gene-PA4398|transcript|TRANSCRIPT_gene-PA4398|protein_coding|1/1|c.378G>A|p.Glu126Glu|378/2097|378/2097|126/698||,A|upstream_gene_variant|MODIFIER|PA4394|gene-PA4394|transcript|TRANSCRIPT_gene-PA4394|protein_coding||c.-3292C>T|||||3292|,A|upstream_gene_variant|MODIFIER|PA4395|gene-PA4395|transcript|TRANSCRIPT_gene-PA4395|protein_coding||c.-2580C>T|||||2580|,A|u…
4936970	T	C	222	ANN=C|missense_variant|MODERATE|PA4404|gene-PA4404|transcript|TRANSCRIPT_gene-PA4404|protein_coding|1/1|c.704A>G|p.Asn235Ser|704/924|704/924|235/307||,C|upstream_gene_variant|MODIFIER|PA4401|gene-PA4401|transcript|TRANSCRIPT_gene-PA4401|protein_coding||c.-4589A>G|||||4589|,C|upstream_gene_variant|MODIFIER|argJ|gene-PA4402|transcript|TRANSCRIPT_gene-PA4402|protein_coding||c.-3251A>G|||||3251|,C|up…
4950755	C	T	222	ANN=T|missense_variant|MODERATE|murF|gene-PA4416|transcript|TRANSCRIPT_gene-PA4416|protein_coding|1/1|c.394G>A|p.Glu132Lys|394/1377|394/1377|132/458||,T|upstream_gene_variant|MODIFIER|murG|gene-PA4412|transcript|TRANSCRIPT_gene-PA4412|protein_coding||c.-4614G>A|||||4614|,T|upstream_gene_variant|MODIFIER|ftsW|gene-PA4413|transcript|TRANSCRIPT_gene-PA4413|protein_coding||c.-3425G>A|||||3425|,T|upst…
5006632	T	C	222	ANN=C|missense_variant|MODERATE|PA4476|gene-PA4476|transcript|TRANSCRIPT_gene-PA4476|protein_coding|1/1|c.1997A>G|p.Glu666Gly|1997/3831|1997/3831|666/1276||,C|upstream_gene_variant|MODIFIER|pmbA|gene-PA4472|transcript|TRANSCRIPT_gene-PA4472|protein_coding||c.-4831A>G|||||4831|,C|upstream_gene_variant|MODIFIER|PA4474|gene-PA4474|transcript|TRANSCRIPT_gene-PA4474|protein_coding||c.-2735A>G|||||2735…
5049024	C	T	222	ANN=T|missense_variant|MODERATE|PA4511|gene-PA4511|transcript|TRANSCRIPT_gene-PA4511|protein_coding|1/1|c.616G>A|p.Ala206Thr|616/756|616/756|206/251||,T|upstream_gene_variant|MODIFIER|PA4507|gene-PA4507|transcript|TRANSCRIPT_gene-PA4507|protein_coding||c.-2360G>A|||||2360|,T|upstream_gene_variant|MODIFIER|PA4509|gene-PA4509|transcript|TRANSCRIPT_gene-PA4509|protein_coding||c.-811G>A|||||811|,T|up…
5059088	A	G	222	ANN=G|missense_variant|MODERATE|PA4517|gene-PA4517|transcript|TRANSCRIPT_gene-PA4517|protein_coding|1/1|c.1373A>G|p.Tyr458Cys|1373/1803|1373/1803|458/600||WARNING_TRANSCRIPT_NO_START_CODON,G|upstream_gene_variant|MODIFIER|PA4514|gene-PA4514|transcript|TRANSCRIPT_gene-PA4514|protein_coding||c.-3211T>C|||||3211|,G|downstream_gene_variant|MODIFIER|PA4515|gene-PA4515|transcript|TRANSCRIPT_gene-PA4515…
5069776	T	C	222	ANN=C|missense_variant|MODERATE|pilB|gene-PA4526|transcript|TRANSCRIPT_gene-PA4526|protein_coding|1/1|c.14T>C|p.Ile5Thr|14/1701|14/1701|5/566||,C|upstream_gene_variant|MODIFIER|PA4521|gene-PA4521|transcript|TRANSCRIPT_gene-PA4521|protein_coding||c.-4999A>G|||||4999|,C|upstream_gene_variant|MODIFIER|ampD|gene-PA4522|transcript|TRANSCRIPT_gene-PA4522|protein_coding||c.-4436A>G|||||4436|,C|upstream_…
5083798	C	T	42.6	ANN=T|synonymous_variant|LOW|PA4541|gene-PA4541|transcript|TRANSCRIPT_gene-PA4541|protein_coding|1/1|c.1356C>T|p.Gly452Gly|1356/4254|1356/4254|452/1417||,T|upstream_gene_variant|MODIFIER|PA4539|gene-PA4539|transcript|TRANSCRIPT_gene-PA4539|protein_coding||c.-3590G>A|||||3590|WARNING_TRANSCRIPT_NO_START_CODON,T|downstream_gene_variant|MODIFIER|ndh|gene-PA4538|transcript|TRANSCRIPT_gene-PA4538|prot…
5083810	C	T	32	ANN=T|synonymous_variant|LOW|PA4541|gene-PA4541|transcript|TRANSCRIPT_gene-PA4541|protein_coding|1/1|c.1368C>T|p.Gly456Gly|1368/4254|1368/4254|456/1417||,T|upstream_gene_variant|MODIFIER|PA4539|gene-PA4539|transcript|TRANSCRIPT_gene-PA4539|protein_coding||c.-3602G>A|||||3602|WARNING_TRANSCRIPT_NO_START_CODON,T|downstream_gene_variant|MODIFIER|ndh|gene-PA4538|transcript|TRANSCRIPT_gene-PA4538|prot…
5083819	G	A	33	ANN=A|synonymous_variant|LOW|PA4541|gene-PA4541|transcript|TRANSCRIPT_gene-PA4541|protein_coding|1/1|c.1377G>A|p.Ala459Ala|1377/4254|1377/4254|459/1417||,A|upstream_gene_variant|MODIFIER|PA4539|gene-PA4539|transcript|TRANSCRIPT_gene-PA4539|protein_coding||c.-3611C>T|||||3611|WARNING_TRANSCRIPT_NO_START_CODON,A|downstream_gene_variant|MODIFIER|ndh|gene-PA4538|transcript|TRANSCRIPT_gene-PA4538|prot…
5083830	G	C	29	ANN=C|missense_variant|MODERATE|PA4541|gene-PA4541|transcript|TRANSCRIPT_gene-PA4541|protein_coding|1/1|c.1388G>C|p.Ser463Thr|1388/4254|1388/4254|463/1417||,C|upstream_gene_variant|MODIFIER|PA4539|gene-PA4539|transcript|TRANSCRIPT_gene-PA4539|protein_coding||c.-3622C>G|||||3622|WARNING_TRANSCRIPT_NO_START_CODON,C|downstream_gene_variant|MODIFIER|ndh|gene-PA4538|transcript|TRANSCRIPT_gene-PA4538|p…
5083834	C	T	27	ANN=T|synonymous_variant|LOW|PA4541|gene-PA4541|transcript|TRANSCRIPT_gene-PA4541|protein_coding|1/1|c.1392C>T|p.Val464Val|1392/4254|1392/4254|464/1417||,T|upstream_gene_variant|MODIFIER|PA4539|gene-PA4539|transcript|TRANSCRIPT_gene-PA4539|protein_coding||c.-3626G>A|||||3626|WARNING_TRANSCRIPT_NO_START_CODON,T|downstream_gene_variant|MODIFIER|ndh|gene-PA4538|transcript|TRANSCRIPT_gene-PA4538|prot…
5083840	G	A	20	ANN=A|synonymous_variant|LOW|PA4541|gene-PA4541|transcript|TRANSCRIPT_gene-PA4541|protein_coding|1/1|c.1398G>A|p.Gln466Gln|1398/4254|1398/4254|466/1417||,A|upstream_gene_variant|MODIFIER|PA4539|gene-PA4539|transcript|TRANSCRIPT_gene-PA4539|protein_coding||c.-3632C>T|||||3632|WARNING_TRANSCRIPT_NO_START_CODON,A|downstream_gene_variant|MODIFIER|ndh|gene-PA4538|transcript|TRANSCRIPT_gene-PA4538|prot…
5110269	T	C	222	ANN=C|missense_variant|MODERATE|ribF|gene-PA4561|transcript|TRANSCRIPT_gene-PA4561|protein_coding|1/1|c.476A>G|p.Asp159Gly|476/939|476/939|159/312||,C|upstream_gene_variant|MODIFIER|lytB|gene-PA4557|transcript|TRANSCRIPT_gene-PA4557|protein_coding||c.-4339A>G|||||4339|,C|upstream_gene_variant|MODIFIER|PA4558|gene-PA4558|transcript|TRANSCRIPT_gene-PA4558|protein_coding||c.-3813A>G|||||3813|,C|upst…
5128442	T	C	222	ANN=C|missense_variant|MODERATE|PA4579|gene-PA4579|transcript|TRANSCRIPT_gene-PA4579|protein_coding|1/1|c.1730T>C|p.Leu577Pro|1730/1857|1730/1857|577/618||,C|upstream_gene_variant|MODIFIER|PA4576|gene-PA4576|transcript|TRANSCRIPT_gene-PA4576|protein_coding||c.-2936A>G|||||2936|,C|upstream_gene_variant|MODIFIER|PA4577|gene-PA4577|transcript|TRANSCRIPT_gene-PA4577|protein_coding||c.-2511A>G|||||251…
5148930	CAAAAAAAA	CAAAAAAA	75.5	ANN=CAAAAAAA|upstream_gene_variant|MODIFIER|PA4592|gene-PA4592|transcript|TRANSCRIPT_gene-PA4592|protein_coding||c.-4404delT|||||4404|,CAAAAAAA|upstream_gene_variant|MODIFIER|PA4593|gene-PA4593|transcript|TRANSCRIPT_gene-PA4593|protein_coding||c.-3218delT|||||3218|WARNING_TRANSCRIPT_NO_START_CODON,CAAAAAAA|upstream_gene_variant|MODIFIER|PA4594|gene-PA4594|transcript|TRANSCRIPT_gene-PA4594|protein…
5227886	C	T	222	ANN=T|missense_variant|MODERATE|PA4659|gene-PA4659|transcript|TRANSCRIPT_gene-PA4659|protein_coding|1/1|c.895C>T|p.Pro299Ser|895/900|895/900|299/299||,T|upstream_gene_variant|MODIFIER|hemH|gene-PA4655|transcript|TRANSCRIPT_gene-PA4655|protein_coding||c.-4324G>A|||||4324|,T|upstream_gene_variant|MODIFIER|PA4656|gene-PA4656|transcript|TRANSCRIPT_gene-PA4656|protein_coding||c.-3410G>A|||||3410|,T|up…
5319811	G	GGCC	72.7	ANN=GGCC|disruptive_inframe_insertion|MODERATE|PA4735|gene-PA4735|transcript|TRANSCRIPT_gene-PA4735|protein_coding|1/1|c.1237_1238insGCC|p.Ala413delinsGlyPro|1238/3267|1238/3267|413/1088||,GGCC|upstream_gene_variant|MODIFIER|PA4736|gene-PA4736|transcript|TRANSCRIPT_gene-PA4736|protein_coding||c.-2035_-2034insGCC|||||2034|,GGCC|upstream_gene_variant|MODIFIER|PA4737|gene-PA4737|transcript|TRANSCRIP…
5355286	T	C	222	ANN=C|upstream_gene_variant|MODIFIER|fur|gene-PA4764|transcript|TRANSCRIPT_gene-PA4764|protein_coding||c.-3207A>G|||||3207|,C|upstream_gene_variant|MODIFIER|PA4766|gene-PA4766|transcript|TRANSCRIPT_gene-PA4766|protein_coding||c.-2206A>G|||||2206|,C|upstream_gene_variant|MODIFIER|PA4767|gene-PA4767|transcript|TRANSCRIPT_gene-PA4767|protein_coding||c.-1779A>G|||||1779|,C|upstream_gene_variant|MODIF…
5360969	A	G	222	ANN=G|missense_variant|MODERATE|PA4772|gene-PA4772|transcript|TRANSCRIPT_gene-PA4772|protein_coding|1/1|c.2528A>G|p.His843Arg|2528/2817|2528/2817|843/938||,G|upstream_gene_variant|MODIFIER|PA4773|gene-PA4773|transcript|TRANSCRIPT_gene-PA4773|protein_coding||c.-617A>G|||||617|,G|upstream_gene_variant|MODIFIER|PA4774|gene-PA4774|transcript|TRANSCRIPT_gene-PA4774|protein_coding||c.-1177A>G|||||1177|…
5382520	G	GCCC,GCCCTACCCCAGCTC	23.2	ANN=GCCC|upstream_gene_variant|MODIFIER|PA4792|gene-PA4792|transcript|TRANSCRIPT_gene-PA4792|protein_coding||c.-2073_-2072insGGG|||||2073|,GCCCTACCCCAGCTC|upstream_gene_variant|MODIFIER|PA4792|gene-PA4792|transcript|TRANSCRIPT_gene-PA4792|protein_coding||c.-2073_-2072insGAGCTGGGGTAGGG|||||2073|,GCCC|upstream_gene_variant|MODIFIER|PA4798|gene-PA4798|transcript|TRANSCRIPT_gene-PA4798|protein_coding…
5477779	TC	TCCCCCCC	216	ANN=TCCCCCCC|conservative_inframe_insertion|MODERATE|PA4881|gene-PA4881|transcript|TRANSCRIPT_gene-PA4881|protein_coding|1/1|c.27_28insCCCCCC|p.Leu9_Ala10insProPro|28/342|28/342|10/113||,TCCCCCCC|upstream_gene_variant|MODIFIER|PA4877|gene-PA4877|transcript|TRANSCRIPT_gene-PA4877|protein_coding||c.-4162_-4161insGGGGGG|||||4162|,TCCCCCCC|upstream_gene_variant|MODIFIER|PA4879|gene-PA4879|transcript|…
5506748	T	C	47	ANN=C|upstream_gene_variant|MODIFIER|PA4903|gene-PA4903|transcript|TRANSCRIPT_gene-PA4903|protein_coding||c.-4076A>G|||||4076|,C|upstream_gene_variant|MODIFIER|PA4906|gene-PA4906|transcript|TRANSCRIPT_gene-PA4906|protein_coding||c.-964A>G|||||964|,C|upstream_gene_variant|MODIFIER|PA4907|gene-PA4907|transcript|TRANSCRIPT_gene-PA4907|protein_coding||c.-139A>G|||||139|,C|downstream_gene_variant|MODI…
5543920	G	A	222	ANN=A|stop_gained|HIGH|PA4939|gene-PA4939|transcript|TRANSCRIPT_gene-PA4939|protein_coding|1/1|c.682C>T|p.Gln228*|682/1185|682/1185|228/394||,A|upstream_gene_variant|MODIFIER|rnr|gene-PA4937|transcript|TRANSCRIPT_gene-PA4937|protein_coding||c.-2510C>T|||||2510|,A|upstream_gene_variant|MODIFIER|purA|gene-PA4938|transcript|TRANSCRIPT_gene-PA4938|protein_coding||c.-555C>T|||||555|,A|downstream_gene_…
5563019	T	C	45	ANN=C|missense_variant|MODERATE|psd|gene-PA4957|transcript|TRANSCRIPT_gene-PA4957|protein_coding|1/1|c.602T>C|p.Val201Ala|602/870|602/870|201/289||,C|upstream_gene_variant|MODIFIER|motB|gene-PA4953|transcript|TRANSCRIPT_gene-PA4953|protein_coding||c.-4018A>G|||||4018|,C|upstream_gene_variant|MODIFIER|motA|gene-PA4954|transcript|TRANSCRIPT_gene-PA4954|protein_coding||c.-3147A>G|||||3147|,C|upstrea…
5611971	T	C	222	ANN=C|missense_variant|MODERATE|PA4995|gene-PA4995|transcript|TRANSCRIPT_gene-PA4995|protein_coding|1/1|c.170A>G|p.Lys57Arg|170/1290|170/1290|57/429||,C|upstream_gene_variant|MODIFIER|PA4994|gene-PA4994|transcript|TRANSCRIPT_gene-PA4994|protein_coding||c.-1169A>G|||||1169|,C|upstream_gene_variant|MODIFIER|PA4998|gene-PA4998|transcript|TRANSCRIPT_gene-PA4998|protein_coding||c.-3681T>C|||||3681|,C|…
5612276	T	TAACGGGAATCAGCG	34.2	ANN=TAACGGGAATCAGCG|frameshift_variant&stop_gained|HIGH|rfaE|gene-PA4996|transcript|TRANSCRIPT_gene-PA4996|protein_coding|1/1|c.1416_1417insCGCTGATTCCCGTT|p.Lys473fs|1416/1425|1416/1425|472/474||,TAACGGGAATCAGCG|upstream_gene_variant|MODIFIER|PA4994|gene-PA4994|transcript|TRANSCRIPT_gene-PA4994|protein_coding||c.-1475_-1474insCGCTGATTCCCGTT|||||1475|,TAACGGGAATCAGCG|upstream_gene_variant|MODIFIER…
5635876	G	A	222	ANN=A|upstream_gene_variant|MODIFIER|waaF|gene-PA5012|transcript|TRANSCRIPT_gene-PA5012|protein_coding||c.-3989C>T|||||3989|,A|upstream_gene_variant|MODIFIER|ilvE|gene-PA5013|transcript|TRANSCRIPT_gene-PA5013|protein_coding||c.-3006C>T|||||3006|,A|upstream_gene_variant|MODIFIER|glnE|gene-PA5014|transcript|TRANSCRIPT_gene-PA5014|protein_coding||c.-2C>T|||||2|,A|upstream_gene_variant|MODIFIER|aceE|…
5638514	G	A	222	ANN=A|missense_variant|MODERATE|aceE|gene-PA5015|transcript|TRANSCRIPT_gene-PA5015|protein_coding|1/1|c.2359G>A|p.Gly787Ser|2359/2649|2359/2649|787/882||,A|upstream_gene_variant|MODIFIER|glnE|gene-PA5014|transcript|TRANSCRIPT_gene-PA5014|protein_coding||c.-2640C>T|||||2640|,A|upstream_gene_variant|MODIFIER|aceF|gene-PA5016|transcript|TRANSCRIPT_gene-PA5016|protein_coding||c.-435G>A|||||435|WARNIN…
5655225	GGC	GGCAGC	218	ANN=GGCAGC|conservative_inframe_insertion|MODERATE|PA5024|gene-PA5024|transcript|TRANSCRIPT_gene-PA5024|protein_coding|1/1|c.672_673insAGC|p.Gly224_Gly225insSer|673/972|673/972|225/323||,GGCAGC|upstream_gene_variant|MODIFIER|metY|gene-PA5025|transcript|TRANSCRIPT_gene-PA5025|protein_coding||c.-421_-420insAGC|||||420|,GGCAGC|upstream_gene_variant|MODIFIER|PA5026|gene-PA5026|transcript|TRANSCRIPT_g…
5672579	G	A	222	ANN=A|synonymous_variant|LOW|PA5037|gene-PA5037|transcript|TRANSCRIPT_gene-PA5037|protein_coding|1/1|c.1443C>T|p.Ala481Ala|1443/1656|1443/1656|481/551||,A|upstream_gene_variant|MODIFIER|gltD|gene-PA5035|transcript|TRANSCRIPT_gene-PA5035|protein_coding||c.-4912C>T|||||4912|,A|upstream_gene_variant|MODIFIER|gltB|gene-PA5036|transcript|TRANSCRIPT_gene-PA5036|protein_coding||c.-438C>T|||||438|,A|down…
5678734	TCGGTGTCGCTGGGC	T	214	ANN=T|frameshift_variant|HIGH|pilO|gene-PA5042|transcript|TRANSCRIPT_gene-PA5042|protein_coding|1/1|c.309_322delGCCCAGCGACACCG|p.Pro104fs|322/624|309/624|103/207||,T|upstream_gene_variant|MODIFIER|PA5037|gene-PA5037|transcript|TRANSCRIPT_gene-PA5037|protein_coding||c.-4727_-4714delGCCCAGCGACACCG|||||4714|,T|upstream_gene_variant|MODIFIER|aroB|gene-PA5038|transcript|TRANSCRIPT_gene-PA5038|protein_…
5679515	C	T	222	ANN=T|synonymous_variant|LOW|pilN|gene-PA5043|transcript|TRANSCRIPT_gene-PA5043|protein_coding|1/1|c.135G>A|p.Ala45Ala|135/597|135/597|45/198||,T|upstream_gene_variant|MODIFIER|aroB|gene-PA5038|transcript|TRANSCRIPT_gene-PA5038|protein_coding||c.-4381G>A|||||4381|,T|upstream_gene_variant|MODIFIER|aroK|gene-PA5039|transcript|TRANSCRIPT_gene-PA5039|protein_coding||c.-3813G>A|||||3813|WARNING_TRANSC…
5724020	G	A	222	ANN=A|missense_variant|MODERATE|PA5085|gene-PA5085|transcript|TRANSCRIPT_gene-PA5085|protein_coding|1/1|c.439G>A|p.Glu147Lys|439/957|439/957|147/318||,A|upstream_gene_variant|MODIFIER|PA5079|gene-PA5079|transcript|TRANSCRIPT_gene-PA5079|protein_coding||c.-4701C>T|||||4701|,A|upstream_gene_variant|MODIFIER|PA5080|gene-PA5080|transcript|TRANSCRIPT_gene-PA5080|protein_coding||c.-3733C>T|||||3733|,A|…
5727391	C	A	24.3	ANN=A|missense_variant|MODERATE|PA5089|gene-PA5089|transcript|TRANSCRIPT_gene-PA5089|protein_coding|1/1|c.2086G>T|p.Val696Leu|2086/2238|2086/2238|696/745||,A|upstream_gene_variant|MODIFIER|PA5084|gene-PA5084|transcript|TRANSCRIPT_gene-PA5084|protein_coding||c.-3874G>T|||||3874|,A|upstream_gene_variant|MODIFIER|PA5087|gene-PA5087|transcript|TRANSCRIPT_gene-PA5087|protein_coding||c.-1043G>T|||||104…
5727392	T	C	24.3	ANN=C|synonymous_variant|LOW|PA5089|gene-PA5089|transcript|TRANSCRIPT_gene-PA5089|protein_coding|1/1|c.2085A>G|p.Lys695Lys|2085/2238|2085/2238|695/745||,C|upstream_gene_variant|MODIFIER|PA5084|gene-PA5084|transcript|TRANSCRIPT_gene-PA5084|protein_coding||c.-3875A>G|||||3875|,C|upstream_gene_variant|MODIFIER|PA5087|gene-PA5087|transcript|TRANSCRIPT_gene-PA5087|protein_coding||c.-1044A>G|||||1044|,…
5727395	C	A	24.3	ANN=A|missense_variant|MODERATE|PA5089|gene-PA5089|transcript|TRANSCRIPT_gene-PA5089|protein_coding|1/1|c.2082G>T|p.Gln694His|2082/2238|2082/2238|694/745||,A|upstream_gene_variant|MODIFIER|PA5084|gene-PA5084|transcript|TRANSCRIPT_gene-PA5084|protein_coding||c.-3878G>T|||||3878|,A|upstream_gene_variant|MODIFIER|PA5087|gene-PA5087|transcript|TRANSCRIPT_gene-PA5087|protein_coding||c.-1047G>T|||||104…
5727397	G	A	30.1	ANN=A|stop_gained|HIGH|PA5089|gene-PA5089|transcript|TRANSCRIPT_gene-PA5089|protein_coding|1/1|c.2080C>T|p.Gln694*|2080/2238|2080/2238|694/745||,A|upstream_gene_variant|MODIFIER|PA5084|gene-PA5084|transcript|TRANSCRIPT_gene-PA5084|protein_coding||c.-3880C>T|||||3880|,A|upstream_gene_variant|MODIFIER|PA5087|gene-PA5087|transcript|TRANSCRIPT_gene-PA5087|protein_coding||c.-1049C>T|||||1049|,A|upstre…
5727398	G	A	30.1	ANN=A|synonymous_variant|LOW|PA5089|gene-PA5089|transcript|TRANSCRIPT_gene-PA5089|protein_coding|1/1|c.2079C>T|p.Ala693Ala|2079/2238|2079/2238|693/745||,A|upstream_gene_variant|MODIFIER|PA5084|gene-PA5084|transcript|TRANSCRIPT_gene-PA5084|protein_coding||c.-3881C>T|||||3881|,A|upstream_gene_variant|MODIFIER|PA5087|gene-PA5087|transcript|TRANSCRIPT_gene-PA5087|protein_coding||c.-1050C>T|||||1050|,…
5727405	A	G	55	ANN=G|missense_variant|MODERATE|PA5089|gene-PA5089|transcript|TRANSCRIPT_gene-PA5089|protein_coding|1/1|c.2072T>C|p.Leu691Pro|2072/2238|2072/2238|691/745||,G|upstream_gene_variant|MODIFIER|PA5084|gene-PA5084|transcript|TRANSCRIPT_gene-PA5084|protein_coding||c.-3888T>C|||||3888|,G|upstream_gene_variant|MODIFIER|PA5087|gene-PA5087|transcript|TRANSCRIPT_gene-PA5087|protein_coding||c.-1057T>C|||||105…
5727406	G	C	55	ANN=C|missense_variant|MODERATE|PA5089|gene-PA5089|transcript|TRANSCRIPT_gene-PA5089|protein_coding|1/1|c.2071C>G|p.Leu691Val|2071/2238|2071/2238|691/745||,C|upstream_gene_variant|MODIFIER|PA5084|gene-PA5084|transcript|TRANSCRIPT_gene-PA5084|protein_coding||c.-3889C>G|||||3889|,C|upstream_gene_variant|MODIFIER|PA5087|gene-PA5087|transcript|TRANSCRIPT_gene-PA5087|protein_coding||c.-1058C>G|||||105…
5727408	T	C	52	ANN=C|missense_variant|MODERATE|PA5089|gene-PA5089|transcript|TRANSCRIPT_gene-PA5089|protein_coding|1/1|c.2069A>G|p.Glu690Gly|2069/2238|2069/2238|690/745||,C|upstream_gene_variant|MODIFIER|PA5084|gene-PA5084|transcript|TRANSCRIPT_gene-PA5084|protein_coding||c.-3891A>G|||||3891|,C|upstream_gene_variant|MODIFIER|PA5087|gene-PA5087|transcript|TRANSCRIPT_gene-PA5087|protein_coding||c.-1060A>G|||||106…
5750842	GCGCT	G	214	ANN=G|upstream_gene_variant|MODIFIER|PA5101|gene-PA5101|transcript|TRANSCRIPT_gene-PA5101|protein_coding||c.-4970_-4967delAGCG|||||4967|,G|upstream_gene_variant|MODIFIER|PA5102|gene-PA5102|transcript|TRANSCRIPT_gene-PA5102|protein_coding||c.-4013_-4010delAGCG|||||4010|,G|upstream_gene_variant|MODIFIER|PA5103|gene-PA5103|transcript|TRANSCRIPT_gene-PA5103|protein_coding||c.-2975_-2972delAGCG|||||29…
5782729	A	G	55	ANN=G|missense_variant|MODERATE|PA5134|gene-PA5134|transcript|TRANSCRIPT_gene-PA5134|protein_coding|1/1|c.452A>G|p.Gln151Arg|452/1311|452/1311|151/436||,G|upstream_gene_variant|MODIFIER|PA5130|gene-PA5130|transcript|TRANSCRIPT_gene-PA5130|protein_coding||c.-4920T>C|||||4920|,G|upstream_gene_variant|MODIFIER|PA5135|gene-PA5135|transcript|TRANSCRIPT_gene-PA5135|protein_coding||c.-859A>G|||||859|,G|…
5847139	T	C	222	ANN=C|synonymous_variant|LOW|PA5194|gene-PA5194|transcript|TRANSCRIPT_gene-PA5194|protein_coding|1/1|c.9T>C|p.Asn3Asn|9/804|9/804|3/267||,C|upstream_gene_variant|MODIFIER|PA5190|gene-PA5190|transcript|TRANSCRIPT_gene-PA5190|protein_coding||c.-3339A>G|||||3339|,C|upstream_gene_variant|MODIFIER|pckA|gene-PA5192|transcript|TRANSCRIPT_gene-PA5192|protein_coding||c.-1130A>G|||||1130|,C|upstream_gene_v…
5852234	T	C	222	ANN=C|missense_variant|MODERATE|amgS|gene-PA5199|transcript|TRANSCRIPT_gene-PA5199|protein_coding|1/1|c.325A>G|p.Thr109Ala|325/1320|325/1320|109/439||,C|upstream_gene_variant|MODIFIER|PA5195|gene-PA5195|transcript|TRANSCRIPT_gene-PA5195|protein_coding||c.-3867A>G|||||3867|WARNING_TRANSCRIPT_NO_START_CODON,C|upstream_gene_variant|MODIFIER|PA5201|gene-PA5201|transcript|TRANSCRIPT_gene-PA5201|protei…
5923555	T	C	113	ANN=C|missense_variant|MODERATE|algZ|gene-PA5262|transcript|TRANSCRIPT_gene-PA5262|protein_coding|1/1|c.817A>G|p.Ile273Val|817/1077|817/1077|273/358||,C|upstream_gene_variant|MODIFIER|PA5257|gene-PA5257|transcript|TRANSCRIPT_gene-PA5257|protein_coding||c.-3967A>G|||||3967|,C|upstream_gene_variant|MODIFIER|PA5258|gene-PA5258|transcript|TRANSCRIPT_gene-PA5258|protein_coding||c.-2840A>G|||||2840|WAR…
5985102	A	G	222	ANN=G|missense_variant|MODERATE|PA5313|gene-PA5313|transcript|TRANSCRIPT_gene-PA5313|protein_coding|1/1|c.1283A>G|p.His428Arg|1283/1335|1283/1335|428/444||,G|upstream_gene_variant|MODIFIER|PA5311|gene-PA5311|transcript|TRANSCRIPT_gene-PA5311|protein_coding||c.-3152T>C|||||3152|,G|upstream_gene_variant|MODIFIER|PA5312|gene-PA5312|transcript|TRANSCRIPT_gene-PA5312|protein_coding||c.-1512T>C|||||151…
5991297	A	G	222	ANN=G|missense_variant|MODERATE|algC|gene-PA5322|transcript|TRANSCRIPT_gene-PA5322|protein_coding|1/1|c.130A>G|p.Ser44Gly|130/2607|130/2607|44/868||,G|upstream_gene_variant|MODIFIER|radC|gene-PA5319|transcript|TRANSCRIPT_gene-PA5319|protein_coding||c.-1977T>C|||||1977|,G|upstream_gene_variant|MODIFIER|argB|gene-PA5323|transcript|TRANSCRIPT_gene-PA5323|protein_coding||c.-2494A>G|||||2494|,G|upstre…
6095858	A	C	28	ANN=C|missense_variant|MODERATE|soxB|gene-PA5416|transcript|TRANSCRIPT_gene-PA5416|protein_coding|1/1|c.496A>C|p.Thr166Pro|496/1251|496/1251|166/416||,C|upstream_gene_variant|MODIFIER|ltaA|gene-PA5413|transcript|TRANSCRIPT_gene-PA5413|protein_coding||c.-2772T>G|||||2772|,C|upstream_gene_variant|MODIFIER|PA5414|gene-PA5414|transcript|TRANSCRIPT_gene-PA5414|protein_coding||c.-2050T>G|||||2050|,C|up…
6109263	T	C	209	ANN=C|missense_variant|MODERATE|aspA|gene-PA5429|transcript|TRANSCRIPT_gene-PA5429|protein_coding|1/1|c.4T>C|p.Ser2Pro|4/1425|4/1425|2/474||,C|upstream_gene_variant|MODIFIER|PA5423|gene-PA5423|transcript|TRANSCRIPT_gene-PA5423|protein_coding||c.-4526A>G|||||4526|,C|upstream_gene_variant|MODIFIER|PA5424|gene-PA5424|transcript|TRANSCRIPT_gene-PA5424|protein_coding||c.-4219A>G|||||4219|,C|upstream_g…
6144043	T	C	222	ANN=C|missense_variant|MODERATE|gmd|gene-PA5453|transcript|TRANSCRIPT_gene-PA5453|protein_coding|1/1|c.38A>G|p.Gln13Arg|38/972|38/972|13/323||,C|upstream_gene_variant|MODIFIER|wbpX|gene-PA5449|transcript|TRANSCRIPT_gene-PA5449|protein_coding||c.-4436A>G|||||4436|,C|upstream_gene_variant|MODIFIER|wzt|gene-PA5450|transcript|TRANSCRIPT_gene-PA5450|protein_coding||c.-3174A>G|||||3174|,C|upstream_gene…
6169750	G	A	222	ANN=A|synonymous_variant|LOW|PA5478|gene-PA5478|transcript|TRANSCRIPT_gene-PA5478|protein_coding|1/1|c.322C>T|p.Leu108Leu|322/1230|322/1230|108/409||,A|upstream_gene_variant|MODIFIER|PA5475|gene-PA5475|transcript|TRANSCRIPT_gene-PA5475|protein_coding||c.-3773C>T|||||3773|,A|upstream_gene_variant|MODIFIER|citA|gene-PA5476|transcript|TRANSCRIPT_gene-PA5476|protein_coding||c.-2341C>T|||||2341|,A|ups…
6203485	G	A	222	ANN=A|synonymous_variant|LOW|mifR|gene-PA5511|transcript|TRANSCRIPT_gene-PA5511|protein_coding|1/1|c.963C>T|p.Asp321Asp|963/1344|963/1344|321/447||,A|upstream_gene_variant|MODIFIER|poxA|gene-PA5513|transcript|TRANSCRIPT_gene-PA5513|protein_coding||c.-2807G>A|||||2807|,A|upstream_gene_variant|MODIFIER|PA5514|gene-PA5514|transcript|TRANSCRIPT_gene-PA5514|protein_coding||c.-3756G>A|||||3756|,A|downs…
6209479	TC	T	25.4	ANN=T|frameshift_variant&stop_lost&splice_region_variant|HIGH|PA5517|gene-PA5517|transcript|TRANSCRIPT_gene-PA5517|protein_coding|1/1|c.584delG|p.Ter195fs|584/585|584/585|195/194||,T|upstream_gene_variant|MODIFIER|mifS|gene-PA5512|transcript|TRANSCRIPT_gene-PA5512|protein_coding||c.-3270delG|||||3270|,T|upstream_gene_variant|MODIFIER|PA5515|gene-PA5515|transcript|TRANSCRIPT_gene-PA5515|protein_co…
6246956	C	T	222	ANN=T|missense_variant|MODERATE|glmU|gene-PA5552|transcript|TRANSCRIPT_gene-PA5552|protein_coding|1/1|c.735G>A|p.Met245Ile|735/1365|735/1365|245/454||,T|upstream_gene_variant|MODIFIER|glmS|gene-PA5549|transcript|TRANSCRIPT_gene-PA5549|protein_coding||c.-2010G>A|||||2010|,T|upstream_gene_variant|MODIFIER|glmR|gene-PA5550|transcript|TRANSCRIPT_gene-PA5550|protein_coding||c.-1221G>A|||||1221|WARNING…
6263466	G	A	222	ANN=A|synonymous_variant|LOW|PA5568|gene-PA5568|transcript|TRANSCRIPT_gene-PA5568|protein_coding|1/1|c.99C>T|p.Pro33Pro|99/1737|99/1737|33/578||,A|upstream_gene_variant|MODIFIER|gidA|gene-PA5565|transcript|TRANSCRIPT_gene-PA5565|protein_coding||c.-4269C>T|||||4269|WARNING_TRANSCRIPT_NO_START_CODON,A|upstream_gene_variant|MODIFIER|PA5566|gene-PA5566|transcript|TRANSCRIPT_gene-PA5566|protein_coding…

## Sheet: 213-3_SNV
Dataset: Output from SnpEff annotation of SNVs unique to clinical isolate 213-3 when mapped to a PAO1 reference genome.
##INFO=<ID=DP,Number=1,Type=Integer,Description="Raw read depth">
##INFO=<ID=DP4,Number=4,Type=Integer,Description="# high-quality ref-forward bases, ref-reverse, alt-forward and alt-reverse bases">
##INFO=<ID=MQ,Number=1,Type=Integer,Description="Root-mean-square mapping quality of covering reads">
##INFO=<ID=FQ,Number=1,Type=Float,Description="Phred probability of all samples being the same">
##INFO=<ID=AF1,Number=1,Type=Float,Description="Max-likelihood estimate of the first ALT allele frequency (assuming HWE)">
##INFO=<ID=AC1,Number=1,Type=Float,Description="Max-likelihood estimate of the first ALT allele count (no HWE assumption)">
##INFO=<ID=AN,Number=1,Type=Integer,Description="Total number of alleles in called genotypes">
##INFO=<ID=IS,Number=2,Type=Float,Description="Maximum number of reads supporting an indel and fraction of indel reads">
##INFO=<ID=AC,Number=A,Type=Integer,Description="Allele count in genotypes for each ALT allele, in the same order as listed">
##INFO=<ID=G3,Number=3,Type=Float,Description="ML estimate of genotype frequencies">
##INFO=<ID=HWE,Number=1,Type=Float,Description="Chi^2 based HWE test P-value based on G3">
##INFO=<ID=CLR,Number=1,Type=Integer,Description="Log ratio of genotype likelihoods with and without the constraint">
##INFO=<ID=UGT,Number=1,Type=String,Description="The most probable unconstrained genotype configuration in the trio">
##INFO=<ID=CGT,Number=1,Type=String,Description="The most probable constrained genotype configuration in the trio">
##INFO=<ID=PV4,Number=4,Type=Float,Description="P-values for strand bias, baseQ bias, mapQ bias and tail distance bias">
##INFO=<ID=INDEL,Number=0,Type=Flag,Description="Indicates that the variant is an INDEL.">
##INFO=<ID=PC2,Number=2,Type=Integer,Description="Phred probability of the nonRef allele frequency in group1 samples being larger (,smaller) than in group2.">
##INFO=<ID=PCHI2,Number=1,Type=Float,Description="Posterior weighted chi^2 P-value for testing the association between group1 and group2 samples.">
##INFO=<ID=QCHI2,Number=1,Type=Integer,Description="Phred scaled PCHI2.">
##INFO=<ID=PR,Number=1,Type=Integer,Description="# permutations yielding a smaller PCHI2.">
##INFO=<ID=QBD,Number=1,Type=Float,Description="Quality by Depth: QUAL/#reads">
##INFO=<ID=RPB,Number=1,Type=Float,Description="Read Position Bias">
##INFO=<ID=MDV,Number=1,Type=Integer,Description="Maximum number of high-quality nonRef reads in samples">
##INFO=<ID=ANN,Number=.,Type=String,Description="Functional annotations: 'Allele | Annotation | Annotation_Impact | Gene_Name | Gene_ID | Feature_Type | Feature_ID | Transcript_BioType | Rank | HGVS.c | HGVS.p | cDNA.pos / cDNA.length | CDS.pos / CDS.length | AA.pos / AA.length | Distance | ERRORS / WARNINGS / INFO' ">
##INFO=<ID=LOF,Number=.,Type=String,Description="Predicted loss of function effects for this variant. Format: 'Gene_Name | Gene_ID | Number_of_transcripts_in_gene | Percent_of_transcripts_affected'">
##INFO=<ID=NMD,Number=.,Type=String,Description="Predicted nonsense mediated decay effects for this variant. Format: 'Gene_Name | Gene_ID | Number_of_transcripts_in_gene | Percent_of_transcripts_affected'">
POS	REF	ALT	QUAL	INFO
3	TA	TACCCCGTTTA	45.4	ANN=TACCCCGTTTA|upstream_gene_variant|MODIFIER|dnaA|gene-PA0001|transcript|TRANSCRIPT_gene-PA0001|protein_coding||c.-479_-478insCCCCGTTTA|||||478|WARNING_TRANSCRIPT_NO_START_CODON,TACCCCGTTTA|upstream_gene_variant|MODIFIER|dnaN|gene-PA0002|transcript|TRANSCRIPT_gene-PA0002|protein_coding||c.-2052_-2051insCCCCGTTTA|||||2051|,TACCCCGTTTA|upstream_gene_variant|MODIFIER|recF|gene-PA0003|transcript|TR…
43932	T	C	32	ANN=C|missense_variant|MODERATE|PA0041|gene-PA0041|transcript|TRANSCRIPT_gene-PA0041|protein_coding|1/1|c.1019T>C|p.Val340Ala|1019/10608|1019/10608|340/3535||,C|upstream_gene_variant|MODIFIER|trpB|gene-PA0036|transcript|TRANSCRIPT_gene-PA0036|protein_coding||c.-4834A>G|||||4834|,C|downstream_gene_variant|MODIFIER|trpI|gene-PA0037|transcript|TRANSCRIPT_gene-PA0037|protein_coding||c.*3843T>C|||||38…
51454	G	C	41	ANN=C|synonymous_variant|LOW|PA0041|gene-PA0041|transcript|TRANSCRIPT_gene-PA0041|protein_coding|1/1|c.8541G>C|p.Gly2847Gly|8541/10608|8541/10608|2847/3535||,C|upstream_gene_variant|MODIFIER|PA0041a|gene-PA0041a|transcript|TRANSCRIPT_gene-PA0041a|protein_coding||c.-2667G>C|||||2667|
51457	A	G	39	ANN=G|synonymous_variant|LOW|PA0041|gene-PA0041|transcript|TRANSCRIPT_gene-PA0041|protein_coding|1/1|c.8544A>G|p.Lys2848Lys|8544/10608|8544/10608|2848/3535||,G|upstream_gene_variant|MODIFIER|PA0041a|gene-PA0041a|transcript|TRANSCRIPT_gene-PA0041a|protein_coding||c.-2664A>G|||||2664|
51460	G	C	39	ANN=C|synonymous_variant|LOW|PA0041|gene-PA0041|transcript|TRANSCRIPT_gene-PA0041|protein_coding|1/1|c.8547G>C|p.Gly2849Gly|8547/10608|8547/10608|2849/3535||,C|upstream_gene_variant|MODIFIER|PA0041a|gene-PA0041a|transcript|TRANSCRIPT_gene-PA0041a|protein_coding||c.-2661G>C|||||2661|
51469	T	C	40	ANN=C|synonymous_variant|LOW|PA0041|gene-PA0041|transcript|TRANSCRIPT_gene-PA0041|protein_coding|1/1|c.8556T>C|p.Asp2852Asp|8556/10608|8556/10608|2852/3535||,C|upstream_gene_variant|MODIFIER|PA0041a|gene-PA0041a|transcript|TRANSCRIPT_gene-PA0041a|protein_coding||c.-2652T>C|||||2652|
157084	GA	G	214	ANN=G|frameshift_variant|HIGH|PA0137|gene-PA0137|transcript|TRANSCRIPT_gene-PA0137|protein_coding|1/1|c.1087delA|p.Ala363fs|1087/1098|1087/1098|363/365||INFO_REALIGN_3_PRIME,G|upstream_gene_variant|MODIFIER|PA0134|gene-PA0134|transcript|TRANSCRIPT_gene-PA0134|protein_coding||c.-3779delT|||||3779|,G|upstream_gene_variant|MODIFIER|PA0138|gene-PA0138|transcript|TRANSCRIPT_gene-PA0138|protein_coding|…
333988	G	A	56	ANN=A|synonymous_variant|LOW|spuI|gene-PA0296|transcript|TRANSCRIPT_gene-PA0296|protein_coding|1/1|c.468C>T|p.Asn156Asn|468/1377|468/1377|156/458||,A|upstream_gene_variant|MODIFIER|aguA|gene-PA0292|transcript|TRANSCRIPT_gene-PA0292|protein_coding||c.-4081C>T|||||4081|,A|upstream_gene_variant|MODIFIER|aguB|gene-PA0293|transcript|TRANSCRIPT_gene-PA0293|protein_coding||c.-3117C>T|||||3117|,A|upstrea…
389594	C	T	27	ANN=T|synonymous_variant|LOW|PA0346|gene-PA0346|transcript|TRANSCRIPT_gene-PA0346|protein_coding|1/1|c.261C>T|p.Asp87Asp|261/363|261/363|87/120||,T|upstream_gene_variant|MODIFIER|PA0343|gene-PA0343|transcript|TRANSCRIPT_gene-PA0343|protein_coding||c.-3243G>A|||||3243|,T|upstream_gene_variant|MODIFIER|PA0344|gene-PA0344|transcript|TRANSCRIPT_gene-PA0344|protein_coding||c.-1829G>A|||||1829|,T|upstr…
398135	CA	C	38.4	ANN=C|upstream_gene_variant|MODIFIER|PA0351|gene-PA0351|transcript|TRANSCRIPT_gene-PA0351|protein_coding||c.-3833delT|||||3833|,C|upstream_gene_variant|MODIFIER|PA0352|gene-PA0352|transcript|TRANSCRIPT_gene-PA0352|protein_coding||c.-2309delT|||||2309|,C|upstream_gene_variant|MODIFIER|ilvD|gene-PA0353|transcript|TRANSCRIPT_gene-PA0353|protein_coding||c.-241delT|||||241|,C|upstream_gene_variant|MOD…
400053	A	AT	70.5	ANN=AT|upstream_gene_variant|MODIFIER|PA0352|gene-PA0352|transcript|TRANSCRIPT_gene-PA0352|protein_coding||c.-4227_-4226insA|||||4227|,AT|upstream_gene_variant|MODIFIER|ilvD|gene-PA0353|transcript|TRANSCRIPT_gene-PA0353|protein_coding||c.-2159_-2158insA|||||2159|,AT|upstream_gene_variant|MODIFIER|PA0354|gene-PA0354|transcript|TRANSCRIPT_gene-PA0354|protein_coding||c.-634_-633insA|||||634|,AT|upst…
530470	T	C	28.5	ANN=C|missense_variant|MODERATE|fiuA|gene-PA0470|transcript|TRANSCRIPT_gene-PA0470|protein_coding|1/1|c.1968A>G|p.Ile656Met|1968/2409|1968/2409|656/802||,C|upstream_gene_variant|MODIFIER|PA0467|gene-PA0467|transcript|TRANSCRIPT_gene-PA0467|protein_coding||c.-2526A>G|||||2526|,C|upstream_gene_variant|MODIFIER|PA0468|gene-PA0468|transcript|TRANSCRIPT_gene-PA0468|protein_coding||c.-1557A>G|||||1557|…
685530	T	G	222	ANN=G|synonymous_variant|LOW|PA0625|gene-PA0625|transcript|TRANSCRIPT_gene-PA0625|protein_coding|1/1|c.1932T>G|p.Gly644Gly|1932/2238|1932/2238|644/745||,G|upstream_gene_variant|MODIFIER|PA0626|gene-PA0626|transcript|TRANSCRIPT_gene-PA0626|protein_coding||c.-316T>G|||||316|,G|upstream_gene_variant|MODIFIER|PA0627|gene-PA0627|transcript|TRANSCRIPT_gene-PA0627|protein_coding||c.-1163T>G|||||1163|,G|…
785273	T	C	36.3	ANN=C|upstream_gene_variant|MODIFIER|toxR|gene-PA0707|transcript|TRANSCRIPT_gene-PA0707|protein_coding||c.-4300A>G|||||4300|,C|upstream_gene_variant|MODIFIER|PA0708|gene-PA0708|transcript|TRANSCRIPT_gene-PA0708|protein_coding||c.-3160A>G|||||3160|WARNING_TRANSCRIPT_NO_START_CODON,C|upstream_gene_variant|MODIFIER|PA0711|gene-PA0711|transcript|TRANSCRIPT_gene-PA0711|protein_coding||c.-1758A>G|||||1…
832344	CG	C	214	ANN=C|frameshift_variant|HIGH|mucA|gene-PA0763|transcript|TRANSCRIPT_gene-PA0763|protein_coding|1/1|c.432delG|p.Pro145fs|432/585|432/585|144/194||,C|upstream_gene_variant|MODIFIER|PA0759|gene-PA0759|transcript|TRANSCRIPT_gene-PA0759|protein_coding||c.-4001delC|||||4001|,C|upstream_gene_variant|MODIFIER|nadB|gene-PA0761|transcript|TRANSCRIPT_gene-PA0761|protein_coding||c.-1453delC|||||1453|,C|upst…
862592	T	G	22	ANN=G|missense_variant|MODERATE|PA0788|gene-PA0788|transcript|TRANSCRIPT_gene-PA0788|protein_coding|1/1|c.709A>C|p.Thr237Pro|709/3126|709/3126|237/1041||,G|upstream_gene_variant|MODIFIER|PA0784|gene-PA0784|transcript|TRANSCRIPT_gene-PA0784|protein_coding||c.-4721A>C|||||4721|,G|upstream_gene_variant|MODIFIER|PA0788a|gene-PA0788a|transcript|TRANSCRIPT_gene-PA0788a|protein_coding||c.-863T>G|||||863…
896277	CT	CTAGGCTGATACGCGCAGAT	21.3	ANN=CTAGGCTGATACGCGCAGAT|upstream_gene_variant|MODIFIER|PA0813|gene-PA0813|transcript|TRANSCRIPT_gene-PA0813|protein_coding||c.-3890_-3889insATCTGCGCGTATCAGCCT|||||3890|,CTAGGCTGATACGCGCAGAT|upstream_gene_variant|MODIFIER|PA0814|gene-PA0814|transcript|TRANSCRIPT_gene-PA0814|protein_coding||c.-3459_-3458insATCTGCGCGTATCAGCCT|||||3459|,CTAGGCTGATACGCGCAGAT|upstream_gene_variant|MODIFIER|PA0816|gene…
1060432	T	TATTAGAAAGGAG	34.2	ANN=TATTAGAAAGGAG|upstream_gene_variant|MODIFIER|PA0981|gene-PA0981|transcript|TRANSCRIPT_gene-PA0981|protein_coding||c.-2489_-2488insATTAGAAAGGAG|||||2488|,TATTAGAAAGGAG|upstream_gene_variant|MODIFIER|PA0983|gene-PA0983|transcript|TRANSCRIPT_gene-PA0983|protein_coding||c.-4706_-4705insATTAGAAAGGAG|||||4705|,TATTAGAAAGGAG|downstream_gene_variant|MODIFIER|tolA|gene-PA0971|transcript|TRANSCRIPT_gen…
1377199	A	AATT	28.2	ANN=AATT|conservative_inframe_insertion|MODERATE|PA1267|gene-PA1267|transcript|TRANSCRIPT_gene-PA1267|protein_coding|1/1|c.243_244insAAT|p.Gly81_Cys82insAsn|243/1116|243/1116|81/371||WARNING_TRANSCRIPT_NO_START_CODON,AATT|upstream_gene_variant|MODIFIER|PA1264|gene-PA1264|transcript|TRANSCRIPT_gene-PA1264|protein_coding||c.-3355_-3354insAAT|||||3355|,AATT|upstream_gene_variant|MODIFIER|PA1266|gene…
1595028	C	CGGGCGG	219	ANN=CGGGCGG|upstream_gene_variant|MODIFIER|PA1467|gene-PA1467|transcript|TRANSCRIPT_gene-PA1467|protein_coding||c.-799_-798insGGGCGG|||||798|,CGGGCGG|upstream_gene_variant|MODIFIER|PA1468|gene-PA1468|transcript|TRANSCRIPT_gene-PA1468|protein_coding||c.-1861_-1860insGGGCGG|||||1860|,CGGGCGG|upstream_gene_variant|MODIFIER|PA1469|gene-PA1469|transcript|TRANSCRIPT_gene-PA1469|protein_coding||c.-2337_…
1599200	CGCC	CGCCATGGCTGCC	82.2	ANN=CGCCATGGCTGCC|conservative_inframe_insertion|MODERATE|PA1471|gene-PA1471|transcript|TRANSCRIPT_gene-PA1471|protein_coding|1/1|c.117_118insGGCAGCCAT|p.Gly39_Gly40insGlySerHis|117/297|117/297|39/98||,CGCCATGGCTGCC|upstream_gene_variant|MODIFIER|PA1466|gene-PA1466|transcript|TRANSCRIPT_gene-PA1466|protein_coding||c.-3486_-3485insGGCAGCCAT|||||3486|,CGCCATGGCTGCC|upstream_gene_variant|MODIFIER|cc…
1599207	A	G	32	ANN=G|synonymous_variant|LOW|PA1471|gene-PA1471|transcript|TRANSCRIPT_gene-PA1471|protein_coding|1/1|c.114T>C|p.Asn38Asn|114/297|114/297|38/98||,G|upstream_gene_variant|MODIFIER|PA1466|gene-PA1466|transcript|TRANSCRIPT_gene-PA1466|protein_coding||c.-3489T>C|||||3489|,G|upstream_gene_variant|MODIFIER|ccmA|gene-PA1475|transcript|TRANSCRIPT_gene-PA1475|protein_coding||c.-2972A>G|||||2972|,G|upstream…
1671379	AGCCCG	AGCCCGGGCCCG	215	ANN=AGCCCGGGCCCG|disruptive_inframe_insertion|MODERATE|dnaX|gene-PA1532|transcript|TRANSCRIPT_gene-PA1532|protein_coding|1/1|c.1396_1397insGGCCCG|p.Pro465_Glu466insGlyPro|1397/2046|1397/2046|466/681||,AGCCCGGGCCCG|upstream_gene_variant|MODIFIER|PA1531|gene-PA1531|transcript|TRANSCRIPT_gene-PA1531|protein_coding||c.-1433_-1432insCGGGCC|||||1433|,AGCCCGGGCCCG|upstream_gene_variant|MODIFIER|PA1533|g…
1737163	G	GGCT	218	ANN=GGCT|conservative_inframe_insertion|MODERATE|PA1595|gene-PA1595|transcript|TRANSCRIPT_gene-PA1595|protein_coding|1/1|c.975_976insGCT|p.Ala325dup|976/1230|976/1230|326/409||,GGCT|upstream_gene_variant|MODIFIER|PA1592|gene-PA1592|transcript|TRANSCRIPT_gene-PA1592|protein_coding||c.-2101_-2100insAGC|||||2101|,GGCT|upstream_gene_variant|MODIFIER|htpG|gene-PA1596|transcript|TRANSCRIPT_gene-PA1596|…
1762401	TTCC	T	214	ANN=T|upstream_gene_variant|MODIFIER|PA1613|gene-PA1613|transcript|TRANSCRIPT_gene-PA1613|protein_coding||c.-3807_-3805delGGA|||||3805|WARNING_TRANSCRIPT_NO_START_CODON,T|upstream_gene_variant|MODIFIER|PA1618|gene-PA1618|transcript|TRANSCRIPT_gene-PA1618|protein_coding||c.-31_-29delTCC|||||31|,T|upstream_gene_variant|MODIFIER|PA1619|gene-PA1619|transcript|TRANSCRIPT_gene-PA1619|protein_coding||c.…
2084369	C	T	35	ANN=T|upstream_gene_variant|MODIFIER|PA1908|gene-PA1908|transcript|TRANSCRIPT_gene-PA1908|protein_coding||c.-3895G>A|||||3895|,T|upstream_gene_variant|MODIFIER|PA1909|gene-PA1909|transcript|TRANSCRIPT_gene-PA1909|protein_coding||c.-2557G>A|||||2557|,T|upstream_gene_variant|MODIFIER|femA|gene-PA1910|transcript|TRANSCRIPT_gene-PA1910|protein_coding||c.-102G>A|||||102|,T|downstream_gene_variant|MODI…
2220538	G	A	60	ANN=A|synonymous_variant|LOW|PA2029|gene-PA2029|transcript|TRANSCRIPT_gene-PA2029|protein_coding|1/1|c.264G>A|p.Arg88Arg|264/300|264/300|88/99||,A|upstream_gene_variant|MODIFIER|PA2024|gene-PA2024|transcript|TRANSCRIPT_gene-PA2024|protein_coding||c.-3995C>T|||||3995|,A|upstream_gene_variant|MODIFIER|PA2026|gene-PA2026|transcript|TRANSCRIPT_gene-PA2026|protein_coding||c.-1439C>T|||||1439|,A|upstre…
2220547	G	C	51.1	ANN=C|synonymous_variant|LOW|PA2029|gene-PA2029|transcript|TRANSCRIPT_gene-PA2029|protein_coding|1/1|c.273G>C|p.Ala91Ala|273/300|273/300|91/99||,C|upstream_gene_variant|MODIFIER|PA2024|gene-PA2024|transcript|TRANSCRIPT_gene-PA2024|protein_coding||c.-4004C>G|||||4004|,C|upstream_gene_variant|MODIFIER|PA2026|gene-PA2026|transcript|TRANSCRIPT_gene-PA2026|protein_coding||c.-1448C>G|||||1448|,C|upstre…
2220550	G	T	47.1	ANN=T|synonymous_variant|LOW|PA2029|gene-PA2029|transcript|TRANSCRIPT_gene-PA2029|protein_coding|1/1|c.276G>T|p.Ala92Ala|276/300|276/300|92/99||,T|upstream_gene_variant|MODIFIER|PA2024|gene-PA2024|transcript|TRANSCRIPT_gene-PA2024|protein_coding||c.-4007C>A|||||4007|,T|upstream_gene_variant|MODIFIER|PA2026|gene-PA2026|transcript|TRANSCRIPT_gene-PA2026|protein_coding||c.-1451C>A|||||1451|,T|upstre…
2220553	G	C	51.1	ANN=C|synonymous_variant|LOW|PA2029|gene-PA2029|transcript|TRANSCRIPT_gene-PA2029|protein_coding|1/1|c.279G>C|p.Ala93Ala|279/300|279/300|93/99||,C|upstream_gene_variant|MODIFIER|PA2024|gene-PA2024|transcript|TRANSCRIPT_gene-PA2024|protein_coding||c.-4010C>G|||||4010|,C|upstream_gene_variant|MODIFIER|PA2026|gene-PA2026|transcript|TRANSCRIPT_gene-PA2026|protein_coding||c.-1454C>G|||||1454|,C|upstre…
2277518	C	G	22	ANN=G|upstream_gene_variant|MODIFIER|PA2073|gene-PA2073|transcript|TRANSCRIPT_gene-PA2073|protein_coding||c.-34C>G|||||34|,G|upstream_gene_variant|MODIFIER|PA2074|gene-PA2074|transcript|TRANSCRIPT_gene-PA2074|protein_coding||c.-1464C>G|||||1464|,G|upstream_gene_variant|MODIFIER|PA2076|gene-PA2076|transcript|TRANSCRIPT_gene-PA2076|protein_coding||c.-4962C>G|||||4962|,G|downstream_gene_variant|MODI…
2342205	GCC	GC	214	ANN=GC|upstream_gene_variant|MODIFIER|PA2126|gene-PA2126|transcript|TRANSCRIPT_gene-PA2126|protein_coding||c.-2220delG|||||2220|,GC|upstream_gene_variant|MODIFIER|PA2127|gene-PA2127|transcript|TRANSCRIPT_gene-PA2127|protein_coding||c.-567delG|||||567|,GC|upstream_gene_variant|MODIFIER|cupA1|gene-PA2128|transcript|TRANSCRIPT_gene-PA2128|protein_coding||c.-286delC|||||286|,GC|upstream_gene_variant|…
2390798	A	G	46	ANN=G|upstream_gene_variant|MODIFIER|PA2163|gene-PA2163|transcript|TRANSCRIPT_gene-PA2163|protein_coding||c.-4196T>C|||||4196|,G|upstream_gene_variant|MODIFIER|PA2164|gene-PA2164|transcript|TRANSCRIPT_gene-PA2164|protein_coding||c.-2452T>C|||||2452|,G|upstream_gene_variant|MODIFIER|PA2165|gene-PA2165|transcript|TRANSCRIPT_gene-PA2165|protein_coding||c.-911T>C|||||911|,G|upstream_gene_variant|MODI…
2396338	T	C	22	ANN=C|upstream_gene_variant|MODIFIER|PA2174|gene-PA2174|transcript|TRANSCRIPT_gene-PA2174|protein_coding||c.-86A>G|||||86|WARNING_TRANSCRIPT_NO_START_CODON,C|upstream_gene_variant|MODIFIER|PA2177|gene-PA2177|transcript|TRANSCRIPT_gene-PA2177|protein_coding||c.-1231T>C|||||1231|,C|downstream_gene_variant|MODIFIER|PA2167|gene-PA2167|transcript|TRANSCRIPT_gene-PA2167|protein_coding||c.*4292T>C|||||4…
2396350	C	A	24	ANN=A|upstream_gene_variant|MODIFIER|PA2174|gene-PA2174|transcript|TRANSCRIPT_gene-PA2174|protein_coding||c.-98G>T|||||98|WARNING_TRANSCRIPT_NO_START_CODON,A|upstream_gene_variant|MODIFIER|PA2177|gene-PA2177|transcript|TRANSCRIPT_gene-PA2177|protein_coding||c.-1219C>A|||||1219|,A|downstream_gene_variant|MODIFIER|PA2167|gene-PA2167|transcript|TRANSCRIPT_gene-PA2167|protein_coding||c.*4304C>A|||||4…
2409661	G	GC	41.7	ANN=GC|upstream_gene_variant|MODIFIER|PA2183|gene-PA2183|transcript|TRANSCRIPT_gene-PA2183|protein_coding||c.-4429_-4428insG|||||4429|,GC|upstream_gene_variant|MODIFIER|PA2184|gene-PA2184|transcript|TRANSCRIPT_gene-PA2184|protein_coding||c.-3923_-3922insG|||||3923|,GC|upstream_gene_variant|MODIFIER|PA2188|gene-PA2188|transcript|TRANSCRIPT_gene-PA2188|protein_coding||c.-815_-814insG|||||815|,GC|up…
2568514	G	GTCCTAC	21.3	ANN=GTCCTAC|upstream_gene_variant|MODIFIER|PA2326|gene-PA2326|transcript|TRANSCRIPT_gene-PA2326|protein_coding||c.-231_-230insGTAGGA|||||231|,GTCCTAC|upstream_gene_variant|MODIFIER|PA2332|gene-PA2332|transcript|TRANSCRIPT_gene-PA2332|protein_coding||c.-4956_-4955insTCCTAC|||||4955|,GTCCTAC|downstream_gene_variant|MODIFIER|PA2323|gene-PA2323|transcript|TRANSCRIPT_gene-PA2323|protein_coding||c.*444…
2760849	C	T	36.8	ANN=T|upstream_gene_variant|MODIFIER|PA2459|gene-PA2459|transcript|TRANSCRIPT_gene-PA2459|protein_coding||c.-762G>A|||||762|,T|upstream_gene_variant|MODIFIER|PA2460|gene-PA2460|transcript|TRANSCRIPT_gene-PA2460|protein_coding||c.-230G>A|||||230|,T|downstream_gene_variant|MODIFIER|PA2455|gene-PA2455|transcript|TRANSCRIPT_gene-PA2455|protein_coding||c.*4597C>T|||||4597|,T|downstream_gene_variant|MO…
2760853	C	A	37.8	ANN=A|upstream_gene_variant|MODIFIER|PA2459|gene-PA2459|transcript|TRANSCRIPT_gene-PA2459|protein_coding||c.-766G>T|||||766|,A|upstream_gene_variant|MODIFIER|PA2460|gene-PA2460|transcript|TRANSCRIPT_gene-PA2460|protein_coding||c.-234G>T|||||234|,A|downstream_gene_variant|MODIFIER|PA2455|gene-PA2455|transcript|TRANSCRIPT_gene-PA2455|protein_coding||c.*4601C>A|||||4601|,A|downstream_gene_variant|MO…
2776459	G	A	81	ANN=A|synonymous_variant|LOW|PA2462|gene-PA2462|transcript|TRANSCRIPT_gene-PA2462|protein_coding|1/1|c.2346C>T|p.Thr782Thr|2346/16884|2346/16884|782/5627||,A|downstream_gene_variant|MODIFIER|PA2463|gene-PA2463|transcript|TRANSCRIPT_gene-PA2463|protein_coding||c.*2458C>T|||||2458|,A|downstream_gene_variant|MODIFIER|PA2464|gene-PA2464|transcript|TRANSCRIPT_gene-PA2464|protein_coding||c.*4468C>T||||…
3074566	G	GCCTC	33.6	ANN=GCCTC|upstream_gene_variant|MODIFIER|PA2716|gene-PA2716|transcript|TRANSCRIPT_gene-PA2716|protein_coding||c.-2613_-2612insGAGG|||||2613|,GCCTC|upstream_gene_variant|MODIFIER|cpo|gene-PA2717|transcript|TRANSCRIPT_gene-PA2717|protein_coding||c.-1656_-1655insGAGG|||||1656|,GCCTC|upstream_gene_variant|MODIFIER|PA2721|gene-PA2721|transcript|TRANSCRIPT_gene-PA2721|protein_coding||c.-845_-844insCCTC…
3099269	C	T	25.1	ANN=T|upstream_gene_variant|MODIFIER|PA2734|gene-PA2734|transcript|TRANSCRIPT_gene-PA2734|protein_coding||c.-3217G>A|||||3217|WARNING_TRANSCRIPT_NO_START_CODON,T|upstream_gene_variant|MODIFIER|PA2735|gene-PA2735|transcript|TRANSCRIPT_gene-PA2735|protein_coding||c.-761G>A|||||761|,T|upstream_gene_variant|MODIFIER|PA2736|gene-PA2736|transcript|TRANSCRIPT_gene-PA2736|protein_coding||c.-290G>A|||||29…
3099273	A	G	25.1	ANN=G|upstream_gene_variant|MODIFIER|PA2734|gene-PA2734|transcript|TRANSCRIPT_gene-PA2734|protein_coding||c.-3221T>C|||||3221|WARNING_TRANSCRIPT_NO_START_CODON,G|upstream_gene_variant|MODIFIER|PA2735|gene-PA2735|transcript|TRANSCRIPT_gene-PA2735|protein_coding||c.-765T>C|||||765|,G|upstream_gene_variant|MODIFIER|PA2736|gene-PA2736|transcript|TRANSCRIPT_gene-PA2736|protein_coding||c.-294T>C|||||29…
3131506	GCGC	GCGCGGCGCCGC	35.2	ANN=GCGCGGCGCCGC|frameshift_variant&splice_region_variant|HIGH|PA2773|gene-PA2773|transcript|TRANSCRIPT_gene-PA2773|protein_coding|1/1|c.521_522insGCGGCGCC||521/522|521/522|174/173||WARNING_TRANSCRIPT_NO_START_CODON,GCGCGGCGCCGC|upstream_gene_variant|MODIFIER|PA2769|gene-PA2769|transcript|TRANSCRIPT_gene-PA2769|protein_coding||c.-3240_-3239insGCGGCGCC|||||3240|,GCGCGGCGCCGC|upstream_gene_variant|…
3780322	A	G	23.5	ANN=G|upstream_gene_variant|MODIFIER|amiC|gene-PA3364|transcript|TRANSCRIPT_gene-PA3364|protein_coding||c.-4587T>C|||||4587|,G|upstream_gene_variant|MODIFIER|PA3365|gene-PA3365|transcript|TRANSCRIPT_gene-PA3365|protein_coding||c.-3446T>C|||||3446|,G|upstream_gene_variant|MODIFIER|amiE|gene-PA3366|transcript|TRANSCRIPT_gene-PA3366|protein_coding||c.-2323T>C|||||2323|,G|upstream_gene_variant|MODIFI…
3841955	A	G	32	ANN=G|upstream_gene_variant|MODIFIER|PA3427|gene-PA3427|transcript|TRANSCRIPT_gene-PA3427|protein_coding||c.-4578T>C|||||4578|,G|upstream_gene_variant|MODIFIER|PA3428|gene-PA3428|transcript|TRANSCRIPT_gene-PA3428|protein_coding||c.-4169T>C|||||4169|,G|upstream_gene_variant|MODIFIER|PA3429|gene-PA3429|transcript|TRANSCRIPT_gene-PA3429|protein_coding||c.-3174T>C|||||3174|WARNING_TRANSCRIPT_NO_START…
4225659	AT	ATGAATCACCAGGGAAGAAGTGGCTT	23.2	ANN=ATGAATCACCAGGGAAGAAGTGGCTT|conservative_inframe_insertion&splice_region_variant|MODERATE|guaA|gene-PA3769|transcript|TRANSCRIPT_gene-PA3769|protein_coding|1/1|c.1577_1578insAAGCCACTTCTTCCCTGGTGATTC||1577/1578|1577/1578|526/525||,ATGAATCACCAGGGAAGAAGTGGCTT|upstream_gene_variant|MODIFIER|PA3765|gene-PA3765|transcript|TRANSCRIPT_gene-PA3765|protein_coding||c.-3864_-3863insAAGCCACTTCTTCCCTGGTGATT…
4295197	T	C	27.1	ANN=C|upstream_gene_variant|MODIFIER|PA3835|gene-PA3835|transcript|TRANSCRIPT_gene-PA3835|protein_coding||c.-592A>G|||||592|,C|upstream_gene_variant|MODIFIER|PA3836|gene-PA3836|transcript|TRANSCRIPT_gene-PA3836|protein_coding||c.-2053T>C|||||2053|,C|upstream_gene_variant|MODIFIER|PA3837|gene-PA3837|transcript|TRANSCRIPT_gene-PA3837|protein_coding||c.-3114T>C|||||3114|,C|upstream_gene_variant|MODI…
4295200	C	G	27.1	ANN=G|upstream_gene_variant|MODIFIER|PA3835|gene-PA3835|transcript|TRANSCRIPT_gene-PA3835|protein_coding||c.-595G>C|||||595|,G|upstream_gene_variant|MODIFIER|PA3836|gene-PA3836|transcript|TRANSCRIPT_gene-PA3836|protein_coding||c.-2050C>G|||||2050|,G|upstream_gene_variant|MODIFIER|PA3837|gene-PA3837|transcript|TRANSCRIPT_gene-PA3837|protein_coding||c.-3111C>G|||||3111|,G|upstream_gene_variant|MODI…
4377119	CT	C	38.5	ANN=C|downstream_gene_variant|MODIFIER|prfC|gene-PA3903|transcript|TRANSCRIPT_gene-PA3903|protein_coding||c.*3568delT|||||3568|,C|downstream_gene_variant|MODIFIER|PA3904|gene-PA3904|transcript|TRANSCRIPT_gene-PA3904|protein_coding||c.*2787delT|||||2787|,C|downstream_gene_variant|MODIFIER|PA3905|gene-PA3905|transcript|TRANSCRIPT_gene-PA3905|protein_coding||c.*2263delT|||||2263|WARNING_TRANSCRIPT_N…
4561489	G	A	64	ANN=A|upstream_gene_variant|MODIFIER|PA4080|gene-PA4080|transcript|TRANSCRIPT_gene-PA4080|protein_coding||c.-1839C>T|||||1839|,A|upstream_gene_variant|MODIFIER|cupB6|gene-PA4081|transcript|TRANSCRIPT_gene-PA4081|protein_coding||c.-49C>T|||||49|,A|downstream_gene_variant|MODIFIER|PA4078|gene-PA4078|transcript|TRANSCRIPT_gene-PA4078|protein_coding||c.*3260G>A|||||3260|,A|downstream_gene_variant|MOD…
4561494	GCCCCGGCCGGGAAGGGAGGTCCGCCAGGGACCTCCCC	GCCCC	42.5	ANN=GCCCC|upstream_gene_variant|MODIFIER|PA4080|gene-PA4080|transcript|TRANSCRIPT_gene-PA4080|protein_coding||c.-1881_-1849delGGGGAGGTCCCTGGCGGACCTCCCTTCCCGGCC|||||1849|,GCCCC|upstream_gene_variant|MODIFIER|cupB6|gene-PA4081|transcript|TRANSCRIPT_gene-PA4081|protein_coding||c.-91_-59delGGGGAGGTCCCTGGCGGACCTCCCTTCCCGGCC|||||59|,GCCCC|downstream_gene_variant|MODIFIER|PA4078|gene-PA4078|transcript|T…
4784739	A	G	28	ANN=G|synonymous_variant|LOW|tufB|gene-PA4277|transcript|TRANSCRIPT_gene-PA4277|protein_coding|1/1|c.771T>C|p.Thr257Thr|771/1194|771/1194|257/397||,G|upstream_gene_variant|MODIFIER|rpoB|gene-PA4270|transcript|TRANSCRIPT_gene-PA4270|protein_coding||c.-4122T>C|||||4122|,G|upstream_gene_variant|MODIFIER|PA4270.1|gene-PA4270.1|transcript|rna-PA4270.1|lincRNA||n.-3906T>C|||||3906|,G|upstream_gene_vari…
4850510	GACGCC	GACGCCAACGCC	218	ANN=GACGCCAACGCC|conservative_inframe_insertion|MODERATE|PA4321|gene-PA4321|transcript|TRANSCRIPT_gene-PA4321|protein_coding|1/1|c.474_475insAACGCC|p.Ala158_Asp159insAsnAla|475/1272|475/1272|159/423||,GACGCCAACGCC|upstream_gene_variant|MODIFIER|sbcB|gene-PA4316|transcript|TRANSCRIPT_gene-PA4316|protein_coding||c.-4803_-4802insGGCGTT|||||4803|,GACGCCAACGCC|upstream_gene_variant|MODIFIER|PA4322|gen…
5042251	C	T	61.3	ANN=T|synonymous_variant|LOW|PA4503|gene-PA4503|transcript|TRANSCRIPT_gene-PA4503|protein_coding|1/1|c.184C>T|p.Leu62Leu|184/1011|184/1011|62/336||,T|upstream_gene_variant|MODIFIER|PA4504|gene-PA4504|transcript|TRANSCRIPT_gene-PA4504|protein_coding||c.-839C>T|||||839|,T|upstream_gene_variant|MODIFIER|PA4505|gene-PA4505|transcript|TRANSCRIPT_gene-PA4505|protein_coding||c.-1803C>T|||||1803|,T|upstr…
5100930	T	A	29.3	ANN=A|missense_variant|MODERATE|pilY1|gene-PA4554|transcript|TRANSCRIPT_gene-PA4554|protein_coding|1/1|c.248T>A|p.Phe83Tyr|248/3486|248/3486|83/1161||,A|upstream_gene_variant|MODIFIER|PA4548|gene-PA4548|transcript|TRANSCRIPT_gene-PA4548|protein_coding||c.-3468A>T|||||3468|WARNING_TRANSCRIPT_NO_START_CODON,A|upstream_gene_variant|MODIFIER|pilY2|gene-PA4555|transcript|TRANSCRIPT_gene-PA4555|protein…
5171816	C	A	26.3	ANN=A|upstream_gene_variant|MODIFIER|radA|gene-PA4609|transcript|TRANSCRIPT_gene-PA4609|protein_coding||c.-3171G>T|||||3171|,A|upstream_gene_variant|MODIFIER|PA4611|gene-PA4611|transcript|TRANSCRIPT_gene-PA4611|protein_coding||c.-2311G>T|||||2311|,A|upstream_gene_variant|MODIFIER|PA4612|gene-PA4612|transcript|TRANSCRIPT_gene-PA4612|protein_coding||c.-1685G>T|||||1685|,A|upstream_gene_variant|MODI…
5171817	G	T	26.3	ANN=T|upstream_gene_variant|MODIFIER|radA|gene-PA4609|transcript|TRANSCRIPT_gene-PA4609|protein_coding||c.-3172C>A|||||3172|,T|upstream_gene_variant|MODIFIER|PA4611|gene-PA4611|transcript|TRANSCRIPT_gene-PA4611|protein_coding||c.-2312C>A|||||2312|,T|upstream_gene_variant|MODIFIER|PA4612|gene-PA4612|transcript|TRANSCRIPT_gene-PA4612|protein_coding||c.-1686C>A|||||1686|,T|upstream_gene_variant|MODI…
5171818	C	G	26.3	ANN=G|upstream_gene_variant|MODIFIER|radA|gene-PA4609|transcript|TRANSCRIPT_gene-PA4609|protein_coding||c.-3173G>C|||||3173|,G|upstream_gene_variant|MODIFIER|PA4611|gene-PA4611|transcript|TRANSCRIPT_gene-PA4611|protein_coding||c.-2313G>C|||||2313|,G|upstream_gene_variant|MODIFIER|PA4612|gene-PA4612|transcript|TRANSCRIPT_gene-PA4612|protein_coding||c.-1687G>C|||||1687|,G|upstream_gene_variant|MODI…
5171819	G	C	26.3	ANN=C|upstream_gene_variant|MODIFIER|radA|gene-PA4609|transcript|TRANSCRIPT_gene-PA4609|protein_coding||c.-3174C>G|||||3174|,C|upstream_gene_variant|MODIFIER|PA4611|gene-PA4611|transcript|TRANSCRIPT_gene-PA4611|protein_coding||c.-2314C>G|||||2314|,C|upstream_gene_variant|MODIFIER|PA4612|gene-PA4612|transcript|TRANSCRIPT_gene-PA4612|protein_coding||c.-1688C>G|||||1688|,C|upstream_gene_variant|MODI…
5171820	C	T	26.3	ANN=T|upstream_gene_variant|MODIFIER|radA|gene-PA4609|transcript|TRANSCRIPT_gene-PA4609|protein_coding||c.-3175G>A|||||3175|,T|upstream_gene_variant|MODIFIER|PA4611|gene-PA4611|transcript|TRANSCRIPT_gene-PA4611|protein_coding||c.-2315G>A|||||2315|,T|upstream_gene_variant|MODIFIER|PA4612|gene-PA4612|transcript|TRANSCRIPT_gene-PA4612|protein_coding||c.-1689G>A|||||1689|,T|upstream_gene_variant|MODI…
5187176	G	A	102	ANN=A|synonymous_variant|LOW|PA4625|gene-PA4625|transcript|TRANSCRIPT_gene-PA4625|protein_coding|1/1|c.5700C>T|p.Tyr1900Tyr|5700/6465|5700/6465|1900/2154||,A|upstream_gene_variant|MODIFIER|PA4621|gene-PA4621|transcript|TRANSCRIPT_gene-PA4621|protein_coding||c.-4908C>T|||||4908|,A|upstream_gene_variant|MODIFIER|PA4623|gene-PA4623|transcript|TRANSCRIPT_gene-PA4623|protein_coding||c.-2837C>T|||||283…
5187242	C	T	32.1	ANN=T|synonymous_variant|LOW|PA4625|gene-PA4625|transcript|TRANSCRIPT_gene-PA4625|protein_coding|1/1|c.5634G>A|p.Ala1878Ala|5634/6465|5634/6465|1878/2154||,T|upstream_gene_variant|MODIFIER|PA4621|gene-PA4621|transcript|TRANSCRIPT_gene-PA4621|protein_coding||c.-4974G>A|||||4974|,T|upstream_gene_variant|MODIFIER|PA4623|gene-PA4623|transcript|TRANSCRIPT_gene-PA4623|protein_coding||c.-2903G>A|||||290…
5210588	T	A	36.1	ANN=A|upstream_gene_variant|MODIFIER|PA4637|gene-PA4637|transcript|TRANSCRIPT_gene-PA4637|protein_coding||c.-4101A>T|||||4101|,A|upstream_gene_variant|MODIFIER|PA4637a|gene-PA4637a|transcript|TRANSCRIPT_gene-PA4637a|protein_coding||c.-3581A>T|||||3581|,A|upstream_gene_variant|MODIFIER|PA4639|gene-PA4639|transcript|TRANSCRIPT_gene-PA4639|protein_coding||c.-2966A>T|||||2966|,A|upstream_gene_variant…
5456688	C	T	222	ANN=T|synonymous_variant|LOW|PA4858|gene-PA4858|transcript|TRANSCRIPT_gene-PA4858|protein_coding|1/1|c.237C>T|p.Pro79Pro|237/1266|237/1266|79/421||,T|upstream_gene_variant|MODIFIER|PA4859|gene-PA4859|transcript|TRANSCRIPT_gene-PA4859|protein_coding||c.-1176C>T|||||1176|,T|upstream_gene_variant|MODIFIER|PA4860|gene-PA4860|transcript|TRANSCRIPT_gene-PA4860|protein_coding||c.-2762C>T|||||2762|,T|ups…
5612238	T	C	38.3	ANN=C|upstream_gene_variant|MODIFIER|PA4994|gene-PA4994|transcript|TRANSCRIPT_gene-PA4994|protein_coding||c.-1436A>G|||||1436|,C|upstream_gene_variant|MODIFIER|PA4995|gene-PA4995|transcript|TRANSCRIPT_gene-PA4995|protein_coding||c.-98A>G|||||98|,C|upstream_gene_variant|MODIFIER|PA4998|gene-PA4998|transcript|TRANSCRIPT_gene-PA4998|protein_coding||c.-3414T>C|||||3414|,C|upstream_gene_variant|MODIFI…
5612240	C	T	38.3	ANN=T|upstream_gene_variant|MODIFIER|PA4994|gene-PA4994|transcript|TRANSCRIPT_gene-PA4994|protein_coding||c.-1438G>A|||||1438|,T|upstream_gene_variant|MODIFIER|PA4995|gene-PA4995|transcript|TRANSCRIPT_gene-PA4995|protein_coding||c.-100G>A|||||100|,T|upstream_gene_variant|MODIFIER|PA4998|gene-PA4998|transcript|TRANSCRIPT_gene-PA4998|protein_coding||c.-3412C>T|||||3412|,T|upstream_gene_variant|MODI…
5655215	TGC	TGCCGC	215	ANN=TGCCGC|disruptive_inframe_insertion|MODERATE|PA5024|gene-PA5024|transcript|TRANSCRIPT_gene-PA5024|protein_coding|1/1|c.662_663insCGC|p.Ala221dup|663/972|663/972|221/323||,TGCCGC|upstream_gene_variant|MODIFIER|metY|gene-PA5025|transcript|TRANSCRIPT_gene-PA5025|protein_coding||c.-431_-430insCGC|||||430|,TGCCGC|upstream_gene_variant|MODIFIER|PA5026|gene-PA5026|transcript|TRANSCRIPT_gene-PA5026|p…
5655228	GGC	GGCCGC	214	ANN=GGCCGC|conservative_inframe_insertion|MODERATE|PA5024|gene-PA5024|transcript|TRANSCRIPT_gene-PA5024|protein_coding|1/1|c.675_676insCGC|p.Gly225_Trp226insArg|676/972|676/972|226/323||,GGCCGC|upstream_gene_variant|MODIFIER|metY|gene-PA5025|transcript|TRANSCRIPT_gene-PA5025|protein_coding||c.-418_-417insCGC|||||417|,GGCCGC|upstream_gene_variant|MODIFIER|PA5026|gene-PA5026|transcript|TRANSCRIPT_g…
5691776	A	C	30	ANN=C|missense_variant|MODERATE|PA5052|gene-PA5052|transcript|TRANSCRIPT_gene-PA5052|protein_coding|1/1|c.15A>C|p.Lys5Asn|15/696|15/696|5/231||,C|upstream_gene_variant|MODIFIER|PA5048|gene-PA5048|transcript|TRANSCRIPT_gene-PA5048|protein_coding||c.-4731T>G|||||4731|WARNING_TRANSCRIPT_NO_START_CODON,C|upstream_gene_variant|MODIFIER|rpmE|gene-PA5049|transcript|TRANSCRIPT_gene-PA5049|protein_coding|…
5725057	G	A	45	ANN=A|upstream_gene_variant|MODIFIER|PA5080|gene-PA5080|transcript|TRANSCRIPT_gene-PA5080|protein_coding||c.-4770C>T|||||4770|,A|upstream_gene_variant|MODIFIER|PA5082|gene-PA5082|transcript|TRANSCRIPT_gene-PA5082|protein_coding||c.-3208C>T|||||3208|,A|upstream_gene_variant|MODIFIER|PA5083|gene-PA5083|transcript|TRANSCRIPT_gene-PA5083|protein_coding||c.-2815C>T|||||2815|,A|upstream_gene_variant|MO…
5966585	G	GTGGCGCGGCCCGCCTGCCACGGGGCCGCGCCGGGC	198	ANN=GTGGCGCGGCCCGCCTGCCACGGGGCCGCGCCGGGC|upstream_gene_variant|MODIFIER|PA5295|gene-PA5295|transcript|TRANSCRIPT_gene-PA5295|protein_coding||c.-4058_-4057insGCCCGGCGCGGCCCCGTGGCAGGCGGGCCGCGCCA|||||4058|,GTGGCGCGGCCCGCCTGCCACGGGGCCGCGCCGGGC|upstream_gene_variant|MODIFIER|PA5298|gene-PA5298|transcript|TRANSCRIPT_gene-PA5298|protein_coding||c.-121_-120insTGGCGCGGCCCGCCTGCCACGGGGCCGCGCCGGGC|||||120|W…
6091909	A	G	29	ANN=G|upstream_gene_variant|MODIFIER|PA5412|gene-PA5412|transcript|TRANSCRIPT_gene-PA5412|protein_coding||c.-1203T>C|||||1203|,G|upstream_gene_variant|MODIFIER|glyA1|gene-PA5415|transcript|TRANSCRIPT_gene-PA5415|protein_coding||c.-2115A>G|||||2115|,G|upstream_gene_variant|MODIFIER|soxB|gene-PA5416|transcript|TRANSCRIPT_gene-PA5416|protein_coding||c.-3454A>G|||||3454|,G|upstream_gene_variant|MODIF…
6091910	A	G	29	ANN=G|upstream_gene_variant|MODIFIER|PA5412|gene-PA5412|transcript|TRANSCRIPT_gene-PA5412|protein_coding||c.-1204T>C|||||1204|,G|upstream_gene_variant|MODIFIER|glyA1|gene-PA5415|transcript|TRANSCRIPT_gene-PA5415|protein_coding||c.-2114A>G|||||2114|,G|upstream_gene_variant|MODIFIER|soxB|gene-PA5416|transcript|TRANSCRIPT_gene-PA5416|protein_coding||c.-3453A>G|||||3453|,G|upstream_gene_variant|MODIF…
6091912	A	G	29	ANN=G|upstream_gene_variant|MODIFIER|PA5412|gene-PA5412|transcript|TRANSCRIPT_gene-PA5412|protein_coding||c.-1206T>C|||||1206|,G|upstream_gene_variant|MODIFIER|glyA1|gene-PA5415|transcript|TRANSCRIPT_gene-PA5415|protein_coding||c.-2112A>G|||||2112|,G|upstream_gene_variant|MODIFIER|soxB|gene-PA5416|transcript|TRANSCRIPT_gene-PA5416|protein_coding||c.-3451A>G|||||3451|,G|upstream_gene_variant|MODIF…
6091913	C	T	29	ANN=T|upstream_gene_variant|MODIFIER|PA5412|gene-PA5412|transcript|TRANSCRIPT_gene-PA5412|protein_coding||c.-1207G>A|||||1207|,T|upstream_gene_variant|MODIFIER|glyA1|gene-PA5415|transcript|TRANSCRIPT_gene-PA5415|protein_coding||c.-2111C>T|||||2111|,T|upstream_gene_variant|MODIFIER|soxB|gene-PA5416|transcript|TRANSCRIPT_gene-PA5416|protein_coding||c.-3450C>T|||||3450|,T|upstream_gene_variant|MODIF…
6091915	C	T	28	ANN=T|upstream_gene_variant|MODIFIER|PA5412|gene-PA5412|transcript|TRANSCRIPT_gene-PA5412|protein_coding||c.-1209G>A|||||1209|,T|upstream_gene_variant|MODIFIER|glyA1|gene-PA5415|transcript|TRANSCRIPT_gene-PA5415|protein_coding||c.-2109C>T|||||2109|,T|upstream_gene_variant|MODIFIER|soxB|gene-PA5416|transcript|TRANSCRIPT_gene-PA5416|protein_coding||c.-3448C>T|||||3448|,T|upstream_gene_variant|MODIF…
6091917	C	G	28	ANN=G|upstream_gene_variant|MODIFIER|PA5412|gene-PA5412|transcript|TRANSCRIPT_gene-PA5412|protein_coding||c.-1211G>C|||||1211|,G|upstream_gene_variant|MODIFIER|glyA1|gene-PA5415|transcript|TRANSCRIPT_gene-PA5415|protein_coding||c.-2107C>G|||||2107|,G|upstream_gene_variant|MODIFIER|soxB|gene-PA5416|transcript|TRANSCRIPT_gene-PA5416|protein_coding||c.-3446C>G|||||3446|,G|upstream_gene_variant|MODIF…
6264397	TGACCCCG	TGACCCCGTTTAAAGAGACCGGCGACCCCG	20.3	ANN=TGACCCCGTTTAAAGAGACCGGCGACCCCG|feature_elongation|MODIFIER|||||||||||||
